# Supplementary material for: Flux-growth method for the targeted synthesis of the salt-inclusion copper(II) phosphate Rb9Na2Cu6(P2O7)4Cl7
Source: Acta Crystallogr E Crystallogr Commun. 2026 May 7;82(Pt 6):551–6. doi: 10.1107/S2056989026004287 (PMC13238976; doi:10.1107/S2056989026004287)
Supplement: Supplementary file 1 [file e-82-00551-sup1.cif]

##############################################################################
#                                                                            #
# This CIF contains the data in a paper accepted for publication in          #
# Acta Crystallographica Section E. It conforms to the requirements of       #
# Notes for Authors for Acta Crystallographica Section E, and has been       #
# peer reviewed under the auspices of the IUCr Commission on Journals.       #
#                                                                            #
# Full details of the Crystallographic Information File format               #
# are given in the paper "The Crystallographic Information File (CIF):       #
# a New Standard Archive File for Crystallography" by S. R. Hall, F. H.      #
# Allen and I. D. Brown [Acta Cryst. (1991), A47, 655-685].                  #
#                                                                            #
# The current version of the core CIF dictionary is obtainable from          #
# ftp://ftp.iucr.org/pub/cif_core.dic.                                       #
#                                                                            #
# Software is freely available for graphical display of the structure(s)     #
# in this CIF. For information consult the CIF software page                 #
# http://www.iucr.org/resources/cif/software.                                #
#                                                                            #
# This file may be used for bona fide research purposes within the           #
# scientific community so long as proper attribution is given to the journal # 
# article from which it was obtained.                                        #
#                                                                            #
##############################################################################
data_I
_audit_creation_method     'SHELXL-2016/6'
_journal_date_recd_electronic     2025-12-22
_journal_date_accepted     2026-04-22
_journal_name_full     'Acta Crystallographica, Section E'
_journal_year     2026
_journal_volume     82
_journal_issue      1
_journal_page_first     0
_journal_page_last     0
_journal_paper_category     GI
_journal_paper_doi     10.1107/S2056989026004287
_journal_coeditor_code     WM5786
_publ_contact_author_name     'Kulugammana Gedera Sanjaya Ranmohotti'
_publ_contact_author_address
;
Division of Science, Mathematics, and Technology
Governors State University
1 University Parkway
University Park
IL 60484-0975
USA
;
_publ_contact_author_email
;
kranmohotti@govst.edu
;
_publ_section_title
;
Flux-growth method for the targeted synthesis of the salt-inclusion copper(II)
phosphate Rb~9~Na~2~Cu~6~(P~2~O~7~)~4~Cl~7~
;
loop_
    _publ_author_name
    _publ_author_footnote
    _publ_author_address
    'Luviano, Karla' .
;
Division of Science, Mathematics, and Technology
Governors State University
1 University Parkway
University Park
IL 60484-0975
USA
;
    'Williams, Emily D.' .
;\
Department of Chemistry and Center for Optical Materials Science \
and Engineering Technologies (COMSET)
Clemson University
Clemson
SC 29634-0973
USA
;
    'Liurukara, Duminda S.' .
;
University of Missouri Research Reactor (MURR)
University of Missouri
Columbia
MO 65211
USA
;
    'Dayeh, Yasmin' .
;
Division of Science, Mathematics, and Technology
Governors State University
1 University Parkway
University Park
IL 60484-0975
USA
;
    'Cox, Julia' .
;
Division of Science, Mathematics, and Technology
Governors State University
1 University Parkway
University Park, IL 60484-0975
USA
;
    'Ranmohotti, Kulugammana G. S.' .
;
Division of Science, Mathematics, and Technology
Governors State University
1 University Parkway
University Park
IL 60484-0975
USA
;
_publ_section_synopsis
;
The title compound, Rb~9~Na~2~Cu~6~(P~2~O~7~)~4~Cl~7~, is another member of the
series of salt-templated phosphates and arsenates,
<i>A</i>~2~<i>M</i>~3~(<i>X</i>~2~O~7~)~2~\\cdot(salt) [where <i>A</i> = K,
Rb, Cs; <i>M</i> = Mn, Cu; <i>X</i> = P, As] commonly known as CU-2 materials.
structure exhibits rarely seen corner sharing Na~4~Cl~8~ units.
;
_chemical_name_systematic
;
Nonarubidium disodium hexacopper(II) tetrakis(pyrophosphate) heptachloride
;
_chemical_name_common     ?
_chemical_formula_moiety     'Cl7 Cu6 Na2 O28 P8 Rb9'
_chemical_formula_sum     'Cl7 Cu6 Na2 O28 P8 Rb9'
_chemical_formula_iupac     'Rb9 Na2 Cu6 (P2 O7)4 Cl7'
_chemical_formula_weight     2140.36
_chemical_melting_point     ?
_space_group_crystal_system     tetragonal
_space_group_name_H-M_alt     'I 4/m c m'
_space_group_name_Hall     '-I 4 2c'
loop_
    _space_group_symop_operation_xyz
    'x, y, z'
    '-x, -y, z'
    '-y, x, z'
    'y, -x, z'
    '-x, y, -z+1/2'
    'x, -y, -z+1/2'
    'y, x, -z+1/2'
    '-y, -x, -z+1/2'
    'x+1/2, y+1/2, z+1/2'
    '-x+1/2, -y+1/2, z+1/2'
    '-y+1/2, x+1/2, z+1/2'
    'y+1/2, -x+1/2, z+1/2'
    '-x+1/2, y+1/2, -z+1'
    'x+1/2, -y+1/2, -z+1'
    'y+1/2, x+1/2, -z+1'
    '-y+1/2, -x+1/2, -z+1'
    '-x, -y, -z'
    'x, y, -z'
    'y, -x, -z'
    '-y, x, -z'
    'x, -y, z-1/2'
    '-x, y, z-1/2'
    '-y, -x, z-1/2'
    'y, x, z-1/2'
    '-x+1/2, -y+1/2, -z+1/2'
    'x+1/2, y+1/2, -z+1/2'
    'y+1/2, -x+1/2, -z+1/2'
    '-y+1/2, x+1/2, -z+1/2'
    'x+1/2, -y+1/2, z'
    '-x+1/2, y+1/2, z'
    '-y+1/2, -x+1/2, z'
    'y+1/2, x+1/2, z'
_cell_length_a     17.840(3)
_cell_length_b     17.840(3)
_cell_length_c     13.483(3)
_cell_angle_alpha     90
_cell_angle_beta     90
_cell_angle_gamma     90
_cell_volume     4291.2(15)
_cell_formula_units_Z     4
_cell_measurement_reflns_used     6572
_cell_measurement_theta_min     3.2240
_cell_measurement_theta_max     26.8620
_cell_measurement_temperature     298(2)
_exptl_crystal_description     block
_exptl_crystal_colour     green
_exptl_crystal_size_max     0.089
_exptl_crystal_size_mid     0.071
_exptl_crystal_size_min     0.051
_exptl_crystal_density_diffrn     3.313
_exptl_crystal_density_meas     .
_exptl_crystal_density_method     .
_exptl_crystal_F_000     3968
_exptl_absorpt_coefficient_mu     13.903
_exptl_absorpt_correction_type     multi-scan
_exptl_absorpt_process_details
;
(<i>SADABS</i>; Krause <i>et al.</i>, 2015)
;
_exptl_absorpt_correction_T_min     0.8487
_exptl_absorpt_correction_T_max     1.0000
_diffrn_ambient_temperature     298(2)
_diffrn_source     'Incoatec I\mS'
_diffrn_radiation_type     MoK\a
_diffrn_radiation_wavelength     0.71073
_diffrn_measurement_device_type     'Bruker D8 Quest Photon 3 CCD'
_diffrn_measurement_method     '\f and \w scans'
_diffrn_detector_area_resol_mean     ?
_diffrn_reflns_number     18814
_diffrn_reflns_av_R_equivalents     0.0582
_diffrn_reflns_av_unetI/netI     0.0186
_diffrn_reflns_theta_min     2.283
_diffrn_reflns_theta_max     25.499
_diffrn_reflns_theta_full     25.242
_diffrn_measured_fraction_theta_max     0.998
_diffrn_measured_fraction_theta_full     0.998
_diffrn_reflns_limit_h_min     -21
_diffrn_reflns_limit_h_max     21
_diffrn_reflns_limit_k_min     -21
_diffrn_reflns_limit_k_max     21
_diffrn_reflns_limit_l_min     -16
_diffrn_reflns_limit_l_max     16
_refine_special_details     ?
_reflns_number_total     1105
_reflns_number_gt     1048
_reflns_threshold_expression     'I > 2\s(I)'
_refine_ls_structure_factor_coef     Fsqd
_refine_ls_matrix_type     full
_refine_ls_R_factor_all     0.0663
_refine_ls_R_factor_gt     0.0632
_refine_ls_wR_factor_gt     0.1623
_refine_ls_wR_factor_ref     0.1644
_refine_ls_goodness_of_fit_ref     1.120
_refine_ls_restrained_S_all     1.108
_refine_ls_number_reflns     1105
_refine_ls_number_parameters     98
_refine_ls_number_restraints     30
_refine_ls_hydrogen_treatment     undef
_refine_ls_weighting_scheme     calc
_refine_ls_weighting_details
            'w=1/[\s^2^(Fo^2^)+(0.0661P)^2^+335.4492P] where P=(Fo^2^+2Fc^2^)/3'
_atom_sites_solution_hydrogens     .
_atom_sites_solution_primary     ?
_atom_sites_solution_secondary     ?
_refine_ls_shift/su_max     0.000
_refine_ls_shift/su_mean     0.000
_refine_diff_density_max     2.373
_refine_diff_density_min     -4.120
_refine_ls_extinction_method     none
_refine_ls_extinction_coef     .
loop_
    _atom_type_symbol
    _atom_type_description
    _atom_type_scat_dispersion_real
    _atom_type_scat_dispersion_imag
    _atom_type_scat_source
    'Cl' 'Cl' 0.1484 0.1585
                         'International Tables Vol C Tables 4.2.6.8 and 6.1.1.4'
    'Na' 'Na' 0.0362 0.0249
                         'International Tables Vol C Tables 4.2.6.8 and 6.1.1.4'
    'O' 'O' 0.0106 0.0060
                         'International Tables Vol C Tables 4.2.6.8 and 6.1.1.4'
    'P' 'P' 0.1023 0.0942
                         'International Tables Vol C Tables 4.2.6.8 and 6.1.1.4'
    'Rb' 'Rb' -0.9393 2.9676
                         'International Tables Vol C Tables 4.2.6.8 and 6.1.1.4'
    'Cu' 'Cu' 0.3201 1.2651
                         'International Tables Vol C Tables 4.2.6.8 and 6.1.1.4'
_computing_data_collection
;
APEX3 (Bruker, 2017)
;
_computing_cell_refinement
;
SAINT (Bruker, 2017)
;
_computing_data_reduction
;
SAINT (Bruker, 2017)
;
_computing_structure_solution
;
SHELXT (Sheldrick, 2015<i>a</i>)
;
_computing_structure_refinement
;
SHELXL (Sheldrick, 2015<i>b</i>)
;
_computing_molecular_graphics
;
CrystalMaker (Palmer, 2014)
;
_computing_publication_material
;
publCIF (Westrip, 2010)
;
loop_
    _atom_site_type_symbol
    _atom_site_label
    _atom_site_fract_x
    _atom_site_fract_y
    _atom_site_fract_z
    _atom_site_U_iso_or_equiv
    _atom_site_adp_type
    _atom_site_calc_flag
    _atom_site_occupancy
    _atom_site_disorder_assembly
    _atom_site_disorder_group
    Rb Rb1 0.000000 0.000000 0.000000 0.0186(6) Uani d 1 . .
    Rb Rb2 -0.17521(7) 0.32479(7) 0.26679(11) 0.0245(4) Uani d 1 . .
    Rb Rb3 0.00646(12) 0.27062(11) 0.500000 0.0417(6) Uani d 1 . .
    Cu Cu1 0.15292(11) 0.000000 0.250000 0.0137(4) Uani d 1 . .
    Cu Cu2 -0.23588(10) 0.26412(10) 0.000000 0.0119(6) Uani d 1 . .
    P P1 -0.14115(13) 0.13979(13) 0.39130(16) 0.0065(5) Uani d 1 . .
    O O1 -0.1038(5) 0.1476(5) 0.500000 0.0084(18) Uani d 1 . .
    O O2 -0.0891(4) 0.1826(4) 0.3239(5) 0.0121(14) Uani d 1 . .
    O O3 -0.1760(4) 0.2182(4) 0.1034(5) 0.0164(16) Uani d 1 . .
    O O4 -0.1452(4) 0.0559(4) 0.3735(5) 0.0151(15) Uani d 1 . .
    Cl Cl1 0.000000 0.000000 0.250000 0.0250(16) Uani d 1 . .
    Cl Cl2 -0.1533(4) 0.3467(4) 0.500000 0.0455(18) Uani d 1 . .
    Cl Cl3A 0.500000 0.000000 0.118(11) 0.107(8) Uani d 0.1667 . .
    Cl Cl3D 0.500000 0.000000 0.275(6) 0.110(8) Uani d 0.1667 . .
    Cl Cl3B 0.500000 0.000000 0.388(6) 0.108(8) Uani d 0.3333 . .
    Cl Cl3C 0.500000 0.000000 0.500000 0.118(8) Uani d 0.6666 . .
    Cl Cl4 0.3563(17) 0.000000 0.250000 0.135(10) Uani d 0.5 . .
    Na Na1 0.5772(9) 0.0772(9) 0.399(3) 0.102(11) Uani d 0.5 . .
loop_
    _atom_site_aniso_label
    _atom_site_aniso_U_11
    _atom_site_aniso_U_22
    _atom_site_aniso_U_33
    _atom_site_aniso_U_12
    _atom_site_aniso_U_13
    _atom_site_aniso_U_23
    Rb1 0.0196(9) 0.0196(9) 0.0166(13) 0.000 0.000 0.000
    Rb2 0.0275(6) 0.0275(6) 0.0186(8) 0.0074(6) -0.0047(5) -0.0047(5)
    Rb3 0.0376(11) 0.0346(10) 0.0528(12) 0.0058(8) 0.000 0.000
    Cu1 0.0295(10) 0.0083(8) 0.0033(7) 0.000 0.000 0.0002(6)
    Cu2 0.0168(8) 0.0168(8) 0.0020(10) 0.0113(10) 0.000 0.000
    P1 0.0089(12) 0.0081(12) 0.0024(10) 0.0024(8) 0.0001(9) -0.0002(9)
    O1 0.010(5) 0.013(5) 0.002(4) 0.002(4) 0.000 0.000
    O2 0.014(3) 0.013(3) 0.009(3) 0.004(3) 0.001(3) 0.003(3)
    O3 0.033(4) 0.011(3) 0.005(3) 0.010(3) -0.001(3) -0.002(3)
    O4 0.027(4) 0.011(3) 0.007(3) -0.002(3) -0.004(3) -0.003(3)
    Cl1 0.024(2) 0.024(2) 0.027(4) 0.000 0.000 0.000
    Cl2 0.058(3) 0.058(3) 0.020(3) 0.014(4) 0.000 0.000
    Cl3A 0.107(10) 0.107(10) 0.106(16) -0.082(16) 0.000 0.000
    Cl3D 0.110(10) 0.110(10) 0.109(15) -0.080(15) 0.000 0.000
    Cl3B 0.108(10) 0.108(10) 0.106(15) -0.083(14) 0.000 0.000
    Cl3C 0.120(10) 0.120(10) 0.115(15) -0.072(14) 0.000 0.000
    Cl4 0.25(3) 0.025(6) 0.130(17) 0.000 0.000 -0.021(9)
    Na1 0.047(7) 0.047(7) 0.21(3) 0.006(9) 0.006(12) 0.006(12)
_geom_special_details
;
 All esds (except the esd in the dihedral angle between two l.s. planes)
 are estimated using the full covariance matrix.  The cell esds are taken
 into account individually in the estimation of esds in distances, angles
 and torsion angles; correlations between esds in cell parameters are only
 used when they are defined by crystal symmetry.  An approximate (isotropic)
 treatment of cell esds is used for estimating esds involving l.s. planes.
;
loop_
    _geom_bond_atom_site_label_1
    _geom_bond_atom_site_label_2
    _geom_bond_site_symmetry_2
    _geom_bond_distance
    _geom_bond_publ_flag
    Rb1 O1 21 3.220(9) ?
    Rb1 O1 5 3.220(9) ?
    Rb1 O1 23 3.220(9) ?
    Rb1 O1 7 3.220(9) ?
    Rb1 O4 21 3.257(7) ?
    Rb1 O4 5 3.257(7) ?
    Rb1 O4 24 3.257(7) ?
    Rb1 O4 8 3.257(7) ?
    Rb1 O4 22 3.257(7) ?
    Rb1 O4 6 3.257(7) ?
    Rb1 O4 23 3.257(7) ?
    Rb1 O4 7 3.257(7) ?
    Rb2 O3 . 2.911(7) ?
    Rb2 O3 32_455 2.911(7) ?
    Rb2 O2 . 3.064(6) ?
    Rb2 O2 32_455 3.064(6) ?
    Rb2 Cl4 3 3.184(6) ?
    Rb2 Cl4 26_455 3.184(6) ?
    Rb2 Cl2 . 3.193(2) ?
    Rb2 O3 8 3.271(8) ?
    Rb2 O3 25_455 3.271(8) ?
    Rb2 Na1 25 3.33(3) ?
    Rb2 P1 . 3.752(3) ?
    Rb2 P1 32_455 3.752(3) ?
    Rb3 O1 . 2.947(10) ?
    Rb3 O4 4 2.949(7) ?
    Rb3 O4 19_556 2.949(7) ?
    Rb3 Cl2 . 3.156(4) ?
    Rb3 Na1 19_566 3.289(18) ?
    Rb3 Na1 4_565 3.289(18) ?
    Rb3 O2 18_556 3.318(7) ?
    Rb3 O2 . 3.318(7) ?
    Rb3 O3 22_556 3.459(8) ?
    Rb3 O3 5 3.459(8) ?
    Rb3 P1 19_556 3.625(3) ?
    Rb3 P1 4 3.625(3) ?
    Cu1 O4 5 1.947(7) y
    Cu1 O4 2 1.947(7) y
    Cu1 O2 4 1.950(7) y
    Cu1 O2 7 1.950(7) y
    Cu1 Cl1 . 2.7281(19) y
    Cu2 O3 . 1.938(7) y
    Cu2 O3 32_455 1.938(7) y
    Cu2 O3 15_454 1.938(7) y
    Cu2 O3 18 1.938(7) y
    Cu2 Cl2 25_455 2.797(9) y
    P1 O2 . 1.507(7) y
    P1 O4 . 1.516(7) y
    P1 O3 8 1.520(7) y
    P1 O1 . 1.616(4) y
    Cl3A Cl3B 27 0.1(2) ?
    Cl3A Cl3D 27 1.43(17) ?
    Cl3A Cl3C 11_544 1.60(15) ?
    Cl3A Na1 28_545 1.96(3) ?
    Cl3A Na1 27 1.96(3) ?
    Cl3A Cl3D . 2.12(17) ?
    Cl3D Cl3D 27 0.69(16) ?
    Cl3D Cl3B . 1.52(11) ?
    Cl3D Cl3B 27 2.21(11) ?
    Cl3D Na1 2_655 2.56(6) ?
    Cl3D Na1 . 2.56(6) ?
    Cl3D Na1 28_545 3.05(7) ?
    Cl3D Na1 27 3.05(7) ?
    Cl3B Cl3C . 1.51(7) ?
    Cl3B Na1 2_655 1.95(2) ?
    Cl3B Na1 . 1.95(2) ?
    Cl3C Na1 18_556 2.38(3) ?
    Cl3C Na1 2_655 2.38(3) ?
    Cl3C Na1 17_656 2.38(3) ?
    Cl3C Na1 . 2.38(3) ?
    Cl4 Na1 2_655 2.71(3) ?
    Cl4 Na1 28_545 2.71(3) ?
    Na1 Na1 18_556 2.72(8) ?
    Na1 Na1 2_655 3.90(5) ?
loop_
    _geom_angle_atom_site_label_1
    _geom_angle_atom_site_label_2
    _geom_angle_atom_site_label_3
    _geom_angle_site_symmetry_1
    _geom_angle_site_symmetry_3
    _geom_angle
    _geom_angle_publ_flag
    O1 Rb1 O1 21 5 180.0(3) ?
    O1 Rb1 O1 21 23 90.0 ?
    O1 Rb1 O1 5 23 90.0 ?
    O1 Rb1 O1 21 7 90.0 ?
    O1 Rb1 O1 5 7 90.0 ?
    O1 Rb1 O1 23 7 180.0(3) ?
    O1 Rb1 O4 21 21 44.93(16) ?
    O1 Rb1 O4 5 21 135.07(16) ?
    O1 Rb1 O4 23 21 61.70(18) ?
    O1 Rb1 O4 7 21 118.30(18) ?
    O1 Rb1 O4 21 5 135.07(16) ?
    O1 Rb1 O4 5 5 44.93(16) ?
    O1 Rb1 O4 23 5 118.30(18) ?
    O1 Rb1 O4 7 5 61.70(18) ?
    O4 Rb1 O4 21 5 180.0(3) ?
    O1 Rb1 O4 21 24 61.70(18) ?
    O1 Rb1 O4 5 24 118.30(18) ?
    O1 Rb1 O4 23 24 135.07(16) ?
    O1 Rb1 O4 7 24 44.93(16) ?
    O4 Rb1 O4 21 24 74.10(11) ?
    O4 Rb1 O4 5 24 105.90(11) ?
    O1 Rb1 O4 21 8 118.30(18) ?
    O1 Rb1 O4 5 8 61.70(18) ?
    O1 Rb1 O4 23 8 44.93(16) ?
    O1 Rb1 O4 7 8 135.07(16) ?
    O4 Rb1 O4 21 8 105.90(11) ?
    O4 Rb1 O4 5 8 74.10(11) ?
    O4 Rb1 O4 24 8 180.0(3) ?
    O1 Rb1 O4 21 22 135.07(16) ?
    O1 Rb1 O4 5 22 44.93(16) ?
    O1 Rb1 O4 23 22 118.30(18) ?
    O1 Rb1 O4 7 22 61.70(18) ?
    O4 Rb1 O4 21 22 116.9(2) ?
    O4 Rb1 O4 5 22 63.1(2) ?
    O4 Rb1 O4 24 22 74.10(11) ?
    O4 Rb1 O4 8 22 105.90(11) ?
    O1 Rb1 O4 21 6 44.93(16) ?
    O1 Rb1 O4 5 6 135.07(16) ?
    O1 Rb1 O4 23 6 61.70(18) ?
    O1 Rb1 O4 7 6 118.30(18) ?
    O4 Rb1 O4 21 6 63.1(2) ?
    O4 Rb1 O4 5 6 116.9(2) ?
    O4 Rb1 O4 24 6 105.90(11) ?
    O4 Rb1 O4 8 6 74.10(11) ?
    O4 Rb1 O4 22 6 180.0(3) ?
    O1 Rb1 O4 21 23 118.30(18) ?
    O1 Rb1 O4 5 23 61.70(18) ?
    O1 Rb1 O4 23 23 44.93(16) ?
    O1 Rb1 O4 7 23 135.07(16) ?
    O4 Rb1 O4 21 23 74.10(11) ?
    O4 Rb1 O4 5 23 105.90(11) ?
    O4 Rb1 O4 24 23 116.9(2) ?
    O4 Rb1 O4 8 23 63.1(2) ?
    O4 Rb1 O4 22 23 74.10(11) ?
    O4 Rb1 O4 6 23 105.90(11) ?
    O1 Rb1 O4 21 7 61.70(18) ?
    O1 Rb1 O4 5 7 118.30(18) ?
    O1 Rb1 O4 23 7 135.07(16) ?
    O1 Rb1 O4 7 7 44.93(16) ?
    O4 Rb1 O4 21 7 105.90(11) ?
    O4 Rb1 O4 5 7 74.10(11) ?
    O4 Rb1 O4 24 7 63.1(2) ?
    O4 Rb1 O4 8 7 116.9(2) ?
    O4 Rb1 O4 22 7 105.90(11) ?
    O4 Rb1 O4 6 7 74.10(11) ?
    O4 Rb1 O4 23 7 180.0(3) ?
    O3 Rb2 O3 . 32_455 54.6(3) ?
    O3 Rb2 O2 . . 69.62(18) ?
    O3 Rb2 O2 32_455 . 120.9(2) ?
    O3 Rb2 O2 . 32_455 120.9(2) ?
    O3 Rb2 O2 32_455 32_455 69.62(18) ?
    O2 Rb2 O2 . 32_455 140.1(3) ?
    O3 Rb2 Cl4 . 3 93.8(4) ?
    O3 Rb2 Cl4 32_455 3 126.05(16) ?
    O2 Rb2 Cl4 . 3 70.8(5) ?
    O2 Rb2 Cl4 32_455 3 137.9(5) ?
    O3 Rb2 Cl4 . 26_455 126.05(16) ?
    O3 Rb2 Cl4 32_455 26_455 93.8(4) ?
    O2 Rb2 Cl4 . 26_455 137.9(5) ?
    O2 Rb2 Cl4 32_455 26_455 70.8(5) ?
    Cl4 Rb2 Cl4 3 26_455 69.4(11) ?
    O3 Rb2 Cl2 . . 145.72(17) ?
    O3 Rb2 Cl2 32_455 . 145.71(17) ?
    O2 Rb2 Cl2 . . 78.02(13) ?
    O2 Rb2 Cl2 32_455 . 78.02(13) ?
    Cl4 Rb2 Cl2 3 . 85.87(15) ?
    Cl4 Rb2 Cl2 26_455 . 85.87(15) ?
    O3 Rb2 O3 . 8 82.8(2) ?
    O3 Rb2 O3 32_455 8 104.37(17) ?
    O2 Rb2 O3 . 8 46.45(17) ?
    O2 Rb2 O3 32_455 8 94.48(18) ?
    Cl4 Rb2 O3 3 8 114.3(5) ?
    Cl4 Rb2 O3 26_455 8 151.18(16) ?
    Cl2 Rb2 O3 . 8 66.49(19) ?
    O3 Rb2 O3 . 25_455 104.37(17) ?
    O3 Rb2 O3 32_455 25_455 82.8(2) ?
    O2 Rb2 O3 . 25_455 94.48(18) ?
    O2 Rb2 O3 32_455 25_455 46.45(17) ?
    Cl4 Rb2 O3 3 25_455 151.18(16) ?
    Cl4 Rb2 O3 26_455 25_455 114.3(5) ?
    Cl2 Rb2 O3 . 25_455 66.49(19) ?
    O3 Rb2 O3 8 25_455 48.2(2) ?
    O3 Rb2 Na1 . 25 80.6(5) ?
    O3 Rb2 Na1 32_455 25 80.6(5) ?
    O2 Rb2 Na1 . 25 109.88(13) ?
    O2 Rb2 Na1 32_455 25 109.88(13) ?
    Cl4 Rb2 Na1 3 25 49.1(5) ?
    Cl4 Rb2 Na1 26_455 25 49.1(5) ?
    Cl2 Rb2 Na1 . 25 122.1(6) ?
    O3 Rb2 Na1 8 25 155.17(18) ?
    O3 Rb2 Na1 25_455 25 155.17(18) ?
    O3 Rb2 P1 . . 76.40(14) ?
    O3 Rb2 P1 32_455 . 116.12(17) ?
    O2 Rb2 P1 . . 22.79(13) ?
    O2 Rb2 P1 32_455 . 117.55(14) ?
    Cl4 Rb2 P1 3 . 91.6(5) ?
    Cl4 Rb2 P1 26_455 . 150.1(3) ?
    Cl2 Rb2 P1 . . 69.35(11) ?
    O3 Rb2 P1 8 . 23.75(12) ?
    O3 Rb2 P1 25_455 . 71.69(13) ?
    Na1 Rb2 P1 25 . 132.57(4) ?
    O3 Rb2 P1 . 32_455 116.12(17) ?
    O3 Rb2 P1 32_455 32_455 76.40(14) ?
    O2 Rb2 P1 . 32_455 117.55(14) ?
    O2 Rb2 P1 32_455 32_455 22.79(13) ?
    Cl4 Rb2 P1 3 32_455 150.1(3) ?
    Cl4 Rb2 P1 26_455 32_455 91.6(5) ?
    Cl2 Rb2 P1 . 32_455 69.35(11) ?
    O3 Rb2 P1 8 32_455 71.69(13) ?
    O3 Rb2 P1 25_455 32_455 23.75(12) ?
    Na1 Rb2 P1 25 32_455 132.57(4) ?
    P1 Rb2 P1 . 32_455 94.86(8) ?
    O1 Rb3 O4 . 4 68.6(2) ?
    O1 Rb3 O4 . 19_556 68.6(2) ?
    O4 Rb3 O4 4 19_556 70.6(3) ?
    O1 Rb3 Cl2 . . 73.6(2) ?
    O4 Rb3 Cl2 4 . 126.64(18) ?
    O4 Rb3 Cl2 19_556 . 126.64(18) ?
    O1 Rb3 Na1 . 19_566 150.6(5) ?
    O4 Rb3 Na1 4 19_566 138.7(4) ?
    O4 Rb3 Na1 19_556 19_566 105.8(6) ?
    Cl2 Rb3 Na1 . 19_566 89.5(4) ?
    O1 Rb3 Na1 . 4_565 150.6(5) ?
    O4 Rb3 Na1 4 4_565 105.8(6) ?
    O4 Rb3 Na1 19_556 4_565 138.7(4) ?
    Cl2 Rb3 Na1 . 4_565 89.5(4) ?
    Na1 Rb3 Na1 19_566 4_565 48.9(12) ?
    O1 Rb3 O2 . 18_556 45.94(12) ?
    O4 Rb3 O2 4 18_556 102.02(18) ?
    O4 Rb3 O2 19_556 18_556 51.76(18) ?
    Cl2 Rb3 O2 . 18_556 74.91(16) ?
    Na1 Rb3 O2 19_566 18_556 107.0(6) ?
    Na1 Rb3 O2 4_565 18_556 152.2(6) ?
    O1 Rb3 O2 . . 45.94(12) ?
    O4 Rb3 O2 4 . 51.76(18) ?
    O4 Rb3 O2 19_556 . 102.03(18) ?
    Cl2 Rb3 O2 . . 74.91(16) ?
    Na1 Rb3 O2 19_566 . 152.1(6) ?
    Na1 Rb3 O2 4_565 . 107.0(6) ?
    O2 Rb3 O2 18_556 . 91.4(2) ?
    O1 Rb3 O3 . 22_556 112.5(2) ?
    O4 Rb3 O3 4 22_556 76.46(18) ?
    O4 Rb3 O3 19_556 22_556 45.57(18) ?
    Cl2 Rb3 O3 . 22_556 154.91(12) ?
    Na1 Rb3 O3 19_566 22_556 73.8(4) ?
    Na1 Rb3 O3 4_565 22_556 93.1(4) ?
    O2 Rb3 O3 18_556 22_556 91.89(17) ?
    O2 Rb3 O3 . 22_556 127.56(17) ?
    O1 Rb3 O3 . 5 112.5(2) ?
    O4 Rb3 O3 4 5 45.57(18) ?
    O4 Rb3 O3 19_556 5 76.46(18) ?
    Cl2 Rb3 O3 . 5 154.91(13) ?
    Na1 Rb3 O3 19_566 5 93.1(4) ?
    Na1 Rb3 O3 4_565 5 73.8(4) ?
    O2 Rb3 O3 18_556 5 127.56(17) ?
    O2 Rb3 O3 . 5 91.89(17) ?
    O3 Rb3 O3 22_556 5 47.5(2) ?
    O1 Rb3 P1 . 19_556 87.92(17) ?
    O4 Rb3 P1 4 19_556 63.49(14) ?
    O4 Rb3 P1 19_556 19_556 23.96(14) ?
    Cl2 Rb3 P1 . 19_556 150.05(11) ?
    Na1 Rb3 P1 19_566 19_556 96.1(5) ?
    Na1 Rb3 P1 4_565 19_556 116.2(4) ?
    O2 Rb3 P1 18_556 19_556 75.31(12) ?
    O2 Rb3 P1 . 19_556 108.96(12) ?
    O3 Rb3 P1 22_556 19_556 24.64(12) ?
    O3 Rb3 P1 5 19_556 54.33(12) ?
    O1 Rb3 P1 . 4 87.92(17) ?
    O4 Rb3 P1 4 4 23.96(14) ?
    O4 Rb3 P1 19_556 4 63.49(14) ?
    Cl2 Rb3 P1 . 4 150.05(11) ?
    Na1 Rb3 P1 19_566 4 116.2(4) ?
    Na1 Rb3 P1 4_565 4 96.1(5) ?
    O2 Rb3 P1 18_556 4 108.96(12) ?
    O2 Rb3 P1 . 4 75.31(12) ?
    O3 Rb3 P1 22_556 4 54.33(12) ?
    O3 Rb3 P1 5 4 24.64(12) ?
    P1 Rb3 P1 19_556 4 47.69(8) ?
    O4 Cu1 O4 5 2 171.8(5) ?
    O4 Cu1 O2 5 4 92.2(3) ?
    O4 Cu1 O2 2 4 90.0(3) ?
    O4 Cu1 O2 5 7 90.0(3) ?
    O4 Cu1 O2 2 7 92.2(3) ?
    O2 Cu1 O2 4 7 148.5(4) ?
    O4 Cu1 Cl1 5 . 85.9(2) ?
    O4 Cu1 Cl1 2 . 85.9(2) ?
    O2 Cu1 Cl1 4 . 105.8(2) ?
    O2 Cu1 Cl1 7 . 105.8(2) ?
    O4 Cu1 Rb3 5 19_556 141.1(2) ?
    O4 Cu1 Rb3 2 19_556 45.3(2) ?
    O2 Cu1 Rb3 4 19_556 56.4(2) ?
    O2 Cu1 Rb3 7 19_556 105.5(2) ?
    Cl1 Cu1 Rb3 . 19_556 121.90(3) ?
    O4 Cu1 Rb3 5 7 45.3(2) ?
    O4 Cu1 Rb3 2 7 141.1(2) ?
    O2 Cu1 Rb3 4 7 105.5(2) ?
    O2 Cu1 Rb3 7 7 56.4(2) ?
    Cl1 Cu1 Rb3 . 7 121.90(3) ?
    Rb3 Cu1 Rb3 19_556 7 116.19(7) ?
    O3 Cu2 O3 . 32_455 87.1(4) ?
    O3 Cu2 O3 . 15_454 169.6(5) ?
    O3 Cu2 O3 32_455 15_454 92.0(4) ?
    O3 Cu2 O3 . 18 92.0(4) ?
    O3 Cu2 O3 32_455 18 169.6(5) ?
    O3 Cu2 O3 15_454 18 87.1(4) ?
    O3 Cu2 Cl2 . 25_455 95.2(2) ?
    O3 Cu2 Cl2 32_455 25_455 95.2(2) ?
    O3 Cu2 Cl2 15_454 25_455 95.2(2) ?
    O3 Cu2 Cl2 18 25_455 95.2(2) ?
    O2 P1 O4 . . 115.7(4) ?
    O2 P1 O3 . 8 111.7(4) ?
    O4 P1 O3 . 8 112.6(4) ?
    O2 P1 O1 . . 104.4(4) ?
    O4 P1 O1 . . 104.4(4) ?
    O3 P1 O1 8 . 107.0(4) ?
    O2 P1 Rb3 . 3 165.7(3) ?
    O4 P1 Rb3 . 3 52.2(3) ?
    O3 P1 Rb3 8 3 71.6(3) ?
    O1 P1 Rb3 . 3 87.3(3) ?
    O2 P1 Rb2 . . 52.0(3) ?
    O4 P1 Rb2 . . 142.1(3) ?
    O3 P1 Rb2 8 . 60.1(3) ?
    O1 P1 Rb2 . . 113.3(3) ?
    Rb3 P1 Rb2 3 . 130.91(8) ?
    O2 P1 Rb3 . . 59.7(3) ?
    O4 P1 Rb3 . . 134.2(3) ?
    O3 P1 Rb3 8 . 110.2(3) ?
    O1 P1 Rb3 . . 46.6(3) ?
    Rb3 P1 Rb3 3 . 133.35(7) ?
    Rb2 P1 Rb3 . . 75.25(6) ?
    O2 P1 Rb1 . 5 99.0(3) ?
    O4 P1 Rb1 . 5 56.6(3) ?
    O3 P1 Rb1 8 5 148.4(3) ?
    O1 P1 Rb1 . 5 55.9(3) ?
    Rb3 P1 Rb1 3 5 80.63(5) ?
    Rb2 P1 Rb1 . 5 148.13(8) ?
    Rb3 P1 Rb1 . 5 78.33(5) ?
    O2 P1 Rb2 . 25_455 96.0(3) ?
    O4 P1 Rb2 . 25_455 91.9(3) ?
    O3 P1 Rb2 8 25_455 37.8(3) ?
    O1 P1 Rb2 . 25_455 144.6(3) ?
    Rb3 P1 Rb2 3 25_455 78.18(6) ?
    Rb2 P1 Rb2 . 25_455 58.99(5) ?
    Rb3 P1 Rb2 . 25_455 132.91(7) ?
    Rb1 P1 Rb2 5 25_455 148.52(7) ?
    P1 O1 P1 18_556 . 130.2(6) ?
    P1 O1 Rb3 18_556 . 109.9(3) ?
    P1 O1 Rb3 . . 109.9(3) ?
    P1 O1 Rb1 18_556 5 99.6(3) ?
    P1 O1 Rb1 . 5 99.6(3) ?
    Rb3 O1 Rb1 . 5 103.0(3) ?
    P1 O2 Cu1 . 3 132.3(4) ?
    P1 O2 Rb2 . . 105.2(3) ?
    Cu1 O2 Rb2 3 . 120.3(3) ?
    P1 O2 Rb3 . . 97.2(3) ?
    Cu1 O2 Rb3 3 . 94.3(2) ?
    Rb2 O2 Rb3 . . 92.62(18) ?
    P1 O3 Cu2 8 . 130.6(4) ?
    P1 O3 Rb2 8 . 123.6(4) ?
    Cu2 O3 Rb2 . . 105.7(3) ?
    P1 O3 Rb2 8 25_455 96.2(3) ?
    Cu2 O3 Rb2 . 25_455 92.1(3) ?
    Rb2 O3 Rb2 . 25_455 75.63(17) ?
    P1 O3 Rb3 8 5 83.8(3) ?
    Cu2 O3 Rb3 . 5 94.5(3) ?
    Rb2 O3 Rb3 . 5 97.1(2) ?
    Rb2 O3 Rb3 25_455 5 171.3(2) ?
    P1 O4 Cu1 . 2 130.1(4) ?
    P1 O4 Rb3 . 3 103.9(4) ?
    Cu1 O4 Rb3 2 3 106.7(3) ?
    P1 O4 Rb1 . 5 100.5(3) ?
    Cu1 O4 Rb1 2 5 110.3(3) ?
    Rb3 O4 Rb1 3 5 102.07(19) ?
    Cu1 Cl1 Cu1 . 4 90.0 ?
    Cu1 Cl1 Cu1 . 3 90.0 ?
    Cu1 Cl1 Cu1 4 3 180.0 ?
    Cu1 Cl1 Cu1 . 2 180.0 ?
    Cu1 Cl1 Cu1 4 2 90.0 ?
    Cu1 Cl1 Cu1 3 2 90.0 ?
    Cu1 Cl1 Rb1 . . 90.0 ?
    Cu1 Cl1 Rb1 4 . 90.0 ?
    Cu1 Cl1 Rb1 3 . 90.0 ?
    Cu1 Cl1 Rb1 2 . 90.0 ?
    Cu1 Cl1 Rb1 . 5 90.0 ?
    Cu1 Cl1 Rb1 4 5 90.0 ?
    Cu1 Cl1 Rb1 3 5 90.0 ?
    Cu1 Cl1 Rb1 2 5 90.0 ?
    Rb1 Cl1 Rb1 . 5 180.0 ?
    Rb3 Cl2 Rb3 15_455 . 141.0(3) ?
    Rb3 Cl2 Rb2 15_455 . 93.32(3) ?
    Rb3 Cl2 Rb2 . . 93.32(3) ?
    Rb3 Cl2 Rb2 15_455 18_556 93.32(3) ?
    Rb3 Cl2 Rb2 . 18_556 93.32(3) ?
    Rb2 Cl2 Rb2 . 18_556 160.0(3) ?
    Cl3B Cl3A Cl3D 27 27 180.00(4) ?
    Cl3B Cl3A Cl3C 27 11_544 0.00(2) ?
    Cl3D Cl3A Cl3C 27 11_544 180.0 ?
    Cl3B Cl3A Na1 27 28_545 83(4) ?
    Cl3D Cl3A Na1 27 28_545 97(4) ?
    Cl3C Cl3A Na1 11_544 28_545 83(4) ?
    Cl3B Cl3A Na1 27 27 83(4) ?
    Cl3D Cl3A Na1 27 27 97(4) ?
    Cl3C Cl3A Na1 11_544 27 83(4) ?
    Na1 Cl3A Na1 28_545 27 166(9) ?
    Cl3B Cl3A Cl3D 27 . 180.00(3) ?
    Cl3D Cl3A Cl3D 27 . 0.000(3) ?
    Cl3C Cl3A Cl3D 11_544 . 180.0 ?
    Na1 Cl3A Cl3D 28_545 . 97(4) ?
    Na1 Cl3A Cl3D 27 . 97(4) ?
    Cl3D Cl3D Cl3A 27 27 180.00(2) ?
    Cl3D Cl3D Cl3B 27 . 180.000(12) ?
    Cl3A Cl3D Cl3B 27 . 0.000(11) ?
    Cl3D Cl3D Cl3A 27 . 0.000(13) ?
    Cl3A Cl3D Cl3A 27 . 180.0 ?
    Cl3B Cl3D Cl3A . . 180.000(16) ?
    Cl3D Cl3D Cl3B 27 27 0.000(10) ?
    Cl3A Cl3D Cl3B 27 27 180.000(16) ?
    Cl3B Cl3D Cl3B . 27 180.0 ?
    Cl3A Cl3D Cl3B . 27 0.000(3) ?
    Cl3D Cl3D Na1 27 2_655 130.5(16) ?
    Cl3A Cl3D Na1 27 2_655 49.5(16) ?
    Cl3B Cl3D Na1 . 2_655 49.5(16) ?
    Cl3A Cl3D Na1 . 2_655 130.5(16) ?
    Cl3B Cl3D Na1 27 2_655 130.5(16) ?
    Cl3D Cl3D Na1 27 . 130.5(16) ?
    Cl3A Cl3D Na1 27 . 49.5(16) ?
    Cl3B Cl3D Na1 . . 49.5(16) ?
    Cl3A Cl3D Na1 . . 130.5(16) ?
    Cl3B Cl3D Na1 27 . 130.5(16) ?
    Na1 Cl3D Na1 2_655 . 99(3) ?
    Cl3D Cl3D Na1 27 28_545 39.6(11) ?
    Cl3A Cl3D Na1 27 28_545 140.4(11) ?
    Cl3B Cl3D Na1 . 28_545 140.4(11) ?
    Cl3A Cl3D Na1 . 28_545 39.6(11) ?
    Cl3B Cl3D Na1 27 28_545 39.6(11) ?
    Na1 Cl3D Na1 2_655 28_545 120.0(9) ?
    Na1 Cl3D Na1 . 28_545 120.0(9) ?
    Cl3D Cl3D Na1 27 27 39.6(11) ?
    Cl3A Cl3D Na1 27 27 140.4(11) ?
    Cl3B Cl3D Na1 . 27 140.4(11) ?
    Cl3A Cl3D Na1 . 27 39.6(11) ?
    Cl3B Cl3D Na1 27 27 39.6(11) ?
    Na1 Cl3D Na1 2_655 27 120.0(9) ?
    Na1 Cl3D Na1 . 27 120.0(9) ?
    Na1 Cl3D Na1 28_545 27 79(2) ?
    Cl3A Cl3B Cl3C 27 . 180.00(19) ?
    Cl3A Cl3B Cl3D 27 . 0.0(2) ?
    Cl3C Cl3B Cl3D . . 180.000(12) ?
    Cl3A Cl3B Na1 27 2_655 94(3) ?
    Cl3C Cl3B Na1 . 2_655 86(2) ?
    Cl3D Cl3B Na1 . 2_655 94(2) ?
    Cl3A Cl3B Na1 27 . 94(2) ?
    Cl3C Cl3B Na1 . . 86(2) ?
    Cl3D Cl3B Na1 . . 94(2) ?
    Na1 Cl3B Na1 2_655 . 172(5) ?
    Cl3A Cl3B Cl3D 27 27 0.0(2) ?
    Cl3C Cl3B Cl3D . 27 180.000(11) ?
    Cl3D Cl3B Cl3D . 27 0.000(3) ?
    Na1 Cl3B Cl3D 2_655 27 94(2) ?
    Na1 Cl3B Cl3D . 27 94(2) ?
    Cl3B Cl3C Cl3A . 27 0.000(6) ?
    Cl3B Cl3C Cl3A . 11_545 180.00(3) ?
    Cl3A Cl3C Cl3A 27 11_545 180.000(16) ?
    Cl3B Cl3C Na1 . 18_556 124.9(8) ?
    Cl3A Cl3C Na1 27 18_556 124.9(8) ?
    Cl3A Cl3C Na1 11_545 18_556 55.1(8) ?
    Cl3B Cl3C Na1 . 2_655 55.1(8) ?
    Cl3A Cl3C Na1 27 2_655 55.1(8) ?
    Cl3A Cl3C Na1 11_545 2_655 124.9(8) ?
    Na1 Cl3C Na1 18_556 2_655 180.0(6) ?
    Cl3B Cl3C Na1 . 17_656 124.9(8) ?
    Cl3A Cl3C Na1 27 17_656 124.9(8) ?
    Cl3A Cl3C Na1 11_545 17_656 55.1(8) ?
    Na1 Cl3C Na1 18_556 17_656 110.1(17) ?
    Na1 Cl3C Na1 2_655 17_656 69.9(17) ?
    Cl3B Cl3C Na1 . . 55.1(8) ?
    Cl3A Cl3C Na1 27 . 55.1(8) ?
    Cl3A Cl3C Na1 11_545 . 124.9(8) ?
    Na1 Cl3C Na1 18_556 . 69.9(17) ?
    Na1 Cl3C Na1 2_655 . 110.1(17) ?
    Na1 Cl3C Na1 17_656 . 180.0 ?
    Na1 Cl4 Na1 2_655 28_545 128.1(15) ?
    Na1 Cl4 Rb2 2_655 26_545 68.3(5) ?
    Na1 Cl4 Rb2 28_545 26_545 121.6(6) ?
    Na1 Cl4 Rb2 2_655 4 121.6(6) ?
    Na1 Cl4 Rb2 28_545 4 68.3(5) ?
    Rb2 Cl4 Rb2 26_545 4 159.7(11) ?
    Na1 Cl4 Rb3 2_655 7 150.6(5) ?
    Na1 Cl4 Rb3 28_545 7 59.3(5) ?
    Rb2 Cl4 Rb3 26_545 7 83.9(3) ?
    Rb2 Cl4 Rb3 4 7 87.8(3) ?
    Na1 Cl4 Rb3 2_655 19_556 59.3(5) ?
    Na1 Cl4 Rb3 28_545 19_556 150.6(5) ?
    Rb2 Cl4 Rb3 26_545 19_556 87.8(3) ?
    Rb2 Cl4 Rb3 4 19_556 83.9(3) ?
    Rb3 Cl4 Rb3 7 19_556 131.2(8) ?
    Cl3B Na1 Cl3A . 27 3(6) ?
    Cl3B Na1 Cl3C . . 39(2) ?
    Cl3A Na1 Cl3C 27 . 42(4) ?
    Cl3B Na1 Cl3D . . 36(3) ?
    Cl3A Na1 Cl3D 27 . 34(5) ?
    Cl3C Na1 Cl3D . . 75.5(15) ?
    Cl3B Na1 Cl4 . 2_655 84(2) ?
    Cl3A Na1 Cl4 27 2_655 82(3) ?
    Cl3C Na1 Cl4 . 2_655 112.6(8) ?
    Cl3D Na1 Cl4 . 2_655 58.7(12) ?
    Cl3B Na1 Cl4 . 27 84(2) ?
    Cl3A Na1 Cl4 27 27 82(3) ?
    Cl3C Na1 Cl4 . 27 112.6(8) ?
    Cl3D Na1 Cl4 . 27 58.7(12) ?
    Cl4 Na1 Cl4 2_655 27 84.0(13) ?
    Cl3B Na1 Na1 . 18_556 94(2) ?
    Cl3A Na1 Na1 27 18_556 97(4) ?
    Cl3C Na1 Na1 . 18_556 55.1(8) ?
    Cl3D Na1 Na1 . 18_556 130.5(16) ?
    Cl4 Na1 Na1 2_655 18_556 137.9(6) ?
    Cl4 Na1 Na1 27 18_556 137.9(6) ?
    Cl3B Na1 Cl3D . 27 46(3) ?
    Cl3A Na1 Cl3D 27 27 43(4) ?
    Cl3C Na1 Cl3D . 27 85.3(12) ?
    Cl3D Na1 Cl3D . 27 10(2) ?
    Cl4 Na1 Cl3D 2_655 27 52.9(10) ?
    Cl4 Na1 Cl3D 27 27 52.9(10) ?
    Na1 Na1 Cl3D 18_556 27 140.4(11) ?
    Cl3B Na1 Rb3 . 29 110.0(11) ?
    Cl3A Na1 Rb3 27 29 111.1(18) ?
    Cl3C Na1 Rb3 . 29 91.1(8) ?
    Cl3D Na1 Rb3 . 29 120.4(5) ?
    Cl4 Na1 Rb3 2_655 29 153.5(11) ?
    Cl4 Na1 Rb3 27 29 75.6(5) ?
    Na1 Na1 Rb3 18_556 29 65.5(6) ?
    Cl3D Na1 Rb3 27 29 121.2(5) ?
    Cl3B Na1 Rb3 . 3_655 110.0(11) ?
    Cl3A Na1 Rb3 27 3_655 111.1(18) ?
    Cl3C Na1 Rb3 . 3_655 91.1(8) ?
    Cl3D Na1 Rb3 . 3_655 120.4(5) ?
    Cl4 Na1 Rb3 2_655 3_655 75.6(5) ?
    Cl4 Na1 Rb3 27 3_655 153.5(11) ?
    Na1 Na1 Rb3 18_556 3_655 65.5(6) ?
    Cl3D Na1 Rb3 27 3_655 121.2(5) ?
    Rb3 Na1 Rb3 29 3_655 117.5(10) ?
    Cl3B Na1 Rb2 . 25 134(3) ?
    Cl3A Na1 Rb2 27 25 131(5) ?
    Cl3C Na1 Rb2 . 25 172.8(14) ?
    Cl3D Na1 Rb2 . 25 97.3(18) ?
    Cl4 Na1 Rb2 2_655 25 62.6(7) ?
    Cl4 Na1 Rb2 27 25 62.6(7) ?
    Na1 Na1 Rb2 18_556 25 132.1(6) ?
    Cl3D Na1 Rb2 27 25 87.5(14) ?
    Rb3 Na1 Rb2 29 25 92.7(5) ?
    Rb3 Na1 Rb2 3_655 25 92.7(5) ?
    Cl3B Na1 Na1 . 2_655 4(2) ?
    Cl3A Na1 Na1 27 2_655 7(4) ?
    Cl3C Na1 Na1 . 2_655 34.9(8) ?
    Cl3D Na1 Na1 . 2_655 40.5(16) ?
    Cl4 Na1 Na1 2_655 2_655 87.1(7) ?
    Cl4 Na1 Na1 27 2_655 87.1(7) ?
    Na1 Na1 Na1 18_556 2_655 89.998(3) ?
    Cl3D Na1 Na1 27 2_655 50.4(11) ?
    Rb3 Na1 Na1 29 2_655 108.2(4) ?
    Rb3 Na1 Na1 3_655 2_655 108.2(4) ?
    Rb2 Na1 Na1 25 2_655 137.9(6) ?
_shelx_space_group_comment
;
The symmetry employed for this shelxl refinement is uniquely defined
by the following loop, which should always be used as a source of
symmetry information in preference to the above space-group names.
They are only intended as comments.
;
_shelx_estimated_absorpt_T_min     0.371
_shelx_estimated_absorpt_T_max     0.537
_shelx_hkl_file
;
   2   0   0   44.32    1.40
   0   2   0   40.02    1.64
   1   2   1    0.47    0.51
  -1   2   1    1.04    0.65
   1  -2   1    0.28    0.51
  -2   1   1    0.42    0.53
   1   2  -1    0.18    0.44
  -2   1  -1    0.51    0.35
   1  -2   1    0.10    0.38
  -1  -2   1    0.18    0.40
  -1   2  -1    0.62    0.49
   2   1  -1    0.75    0.47
   2   1   1    0.63    0.24
  -2  -1   1    0.39    0.31
   2   1  -1    0.10    0.35
   2  -1  -1    0.16    0.45
   1   2  -1    0.31    0.44
   0   0   2    8.51    0.70
  -2  -2   0   29.93    1.74
  -2   2   0   29.84    1.05
   2   2   0   31.55    0.93
   2   2   0   29.50    1.06
   2  -2   0   29.38    0.93
  -2  -2   0   29.96    1.15
  -1  -1  -2    6.64    0.57
   1   1  -2    6.74    0.62
   1  -1  -2    5.69    0.61
   1  -1   2    5.54    0.48
  -1  -1   2    6.01    0.59
   1   1   2    6.27    0.54
  -1   1   2    6.31    0.78
  -1   3   0   30.32    1.15
  -3  -1   0   28.80    1.35
  -1  -3   0   30.88    1.08
   1   3   0   30.01    1.30
  -3   1   0   31.65    1.44
   3   1   0   31.81    1.38
   1   3   0   31.98    1.22
  -3   1   0   30.58    1.80
   1  -3   0   35.45    1.87
   3  -1   0   32.58    1.89
  -3   0   1    1.81    0.42
   0  -3   1    1.39    0.50
  -3   0  -1    1.16    0.23
   0   3  -1    1.85    0.72
   3   0  -1    1.29    0.40
   3   0  -1    1.25    0.50
  -3   0   1    2.13    0.63
   0   3   1    1.09    0.40
   0  -3   1    1.29    0.42
   3   0   1    1.15    0.24
   0  -3  -1    2.50    0.54
   0   3  -1    1.00    0.43
   2   0   2   18.14    0.68
   0  -2  -2   17.32    0.80
  -2   0  -2   17.46    0.72
   0  -2   2   16.42    1.02
  -2   0   2   17.42    0.84
   2   0  -2   16.84    0.94
   0  -2   2   17.66    1.31
   0  -2   2   18.21    0.92
   0   2   2   15.25    0.79
   3   2  -1    0.03    1.01
   2  -3  -1    1.11    0.80
   2   3  -1    0.97    0.70
  -2  -3   1    0.84    0.52
  -3  -2   1    2.02    0.88
   3   2   1    0.54    0.17
  -2   3   1    1.25    0.88
   2  -3   1    0.59    0.26
   3  -2   1    0.78    0.70
   2   3   1    0.47    0.28
  -2  -3   1    0.24    0.49
   2  -3   1    0.75    0.46
  -3   2  -1    0.72    0.72
  -3  -2   1    0.48    0.52
   2   3  -1    0.75    0.32
  -2  -3  -1    0.79    0.36
  -3   2   1    1.17    0.73
   3  -2  -1    0.63    0.71
  -2   3  -1    1.22    0.83
   3   2  -1    1.01    0.57
   2  -2  -2    8.45    0.83
  -2  -2   2    6.46    0.66
   2   2  -2    7.33    0.74
  -2   2  -2    8.31    0.85
   2   2   2    6.77    0.49
  -2  -2   2    6.96    0.88
   2   2  -2    7.52    0.96
  -2   2   2    6.92    0.85
   2  -2   2    6.75    0.66
   4   0   0   12.70    0.56
  -4   0   0   13.15    0.56
   0  -4   0   15.60    1.35
   4   0   0   12.04    0.90
   0   4   0   11.85    1.02
  -4   0   0   12.29    0.87
   0   4   0   10.17    0.76
  -1   0  -3    0.16    0.60
   0  -1  -3    0.17    0.67
   0   1   3    0.30    0.80
   0  -1   3    0.57    0.75
   0   1  -3    0.45    0.70
  -1   0   3    0.31    0.79
   1   0   3    0.08    0.66
   1   0  -3    1.26    0.72
   3   1  -2    1.83    0.52
   3  -1  -2    1.56    0.76
  -3   1   2    1.26    0.80
  -3  -1   2    1.20    0.66
   1  -3  -2    1.29    0.55
  -1   3  -2    0.30    0.73
   1   3   2    1.13    0.41
  -1  -3  -2    0.49    0.40
   1   3  -2    0.67    0.50
   3  -1   2    0.75    0.52
   3   1   2    0.57    0.41
  -1  -3   2    1.41    0.85
   1  -3   2    0.61    0.38
  -3  -1  -2    0.78    0.24
  -3   1  -2    0.87    0.33
  -3  -1   2    1.11    0.90
  -1  -3   2    1.59    0.55
  -1   3   2    1.41    0.59
   3   1  -2    1.78    1.00
   1  -3   2    1.51    0.63
   1   3  -2    1.11    1.00
  -3  -3   0   93.83    3.54
   3  -3   0   87.71    3.14
   3   3   0   87.30    5.19
  -3   3   0   91.65    3.73
  -3  -3   0   96.38    2.84
   3   3   0   94.87    2.73
  -1   4   1    2.20    0.64
  -1  -4   1    3.40    0.71
  -1   4  -1    2.85    0.66
  -4   1   1    2.08    0.52
  -1  -4  -1    1.32    0.47
  -4  -1   1    2.49    0.41
   1   4   1    1.35    0.47
   4  -1   1    2.44    0.50
   1  -4  -1    2.12    0.80
   4  -1  -1    2.91    0.57
   4   1  -1    2.00    0.60
   1   4  -1    1.58    0.48
   1  -4   1    1.29    0.33
   4   1  -1    3.10    0.43
  -4   1   1    2.24    0.48
  -1  -4   1    1.69    0.50
  -4  -1   1    2.78    0.63
   1  -4   1    2.54    0.79
   4  -1  -1    2.96    0.61
  -4   1  -1    2.54    0.48
   1   4  -1    1.02    0.61
  -1   4  -1    1.49    0.45
  -4   2   0   11.41    0.97
   4  -2   0   12.75    1.04
   4  -2   0   13.67    0.83
  -2  -4   0   14.18    1.09
   2   4   0   13.12    0.84
  -4  -2   0   10.43    0.89
  -4  -2   0   14.37    0.47
  -4   2   0   12.76    0.60
   2  -4   0   14.36    1.24
   4   2   0   13.41    1.14
  -2   4   0   11.95    1.10
   2   4   0   11.23    1.19
   2  -1   3    9.98    0.72
   1  -2   3    9.29    0.82
   2  -1  -3    9.42    0.80
  -2  -1   3    7.83    0.81
   2   1   3    8.60    0.64
  -1   2   3    9.86    0.94
  -1  -2   3    8.48    0.82
  -1  -2  -3    8.14    0.68
   1   2  -3    9.14    0.85
   1  -2  -3    9.20    0.85
  -2   1   3    8.70    0.85
   1   2   3    8.75    0.82
  -2   1  -3    8.66    0.81
  -2  -1  -3    9.62    0.70
   1  -2   3    8.26    0.78
   2   1  -3    9.20    0.81
   0   4  -2  287.53    6.99
   4   0   2  288.04   13.20
   0  -4   2  289.68    8.52
  -4   0   2  292.11    5.65
   4   0  -2  299.63   16.83
   0  -3  -3    1.29    0.58
   3   0  -3    0.81    0.82
   0  -3   3    1.27    0.98
  -3   0   3    1.94    0.59
   3   0   3    0.63    0.35
  -3   0  -3    1.33    0.54
   0  -3   3    0.93    0.89
   0   3   3    1.61    0.58
   0  -3   3    0.79    0.43
  -3  -3   2 1032.49   29.89
   3   3  -2 1039.42   33.33
  -3  -3  -2 1050.69   20.92
   5  -1   0    9.12    0.64
   5   1   0   10.68    0.58
  -5  -1   0   12.29    0.60
  -1   5   0    9.51    0.84
   5   1   0    9.64    0.93
   1   5   0   10.19    1.10
   1  -5   0   10.50    1.20
   1   5   0    7.92    0.90
  -5   1   0    8.64    0.86
  -5   1   0   10.14    0.77
  -5  -1   0   10.03    1.03
   5  -1   0   10.48    0.69
  -1   5   0    8.00    0.85
  -1  -5   0    9.85    1.16
   0  -5   1    0.72    0.80
  -3   4  -1   19.29    1.29
  -5   0   1    0.76    0.88
   5   0   1    0.14    0.98
   0   5  -1    0.36    1.31
  -5   0  -1    0.77    0.33
  -4   3   1   16.84    1.13
   0   5  -1    0.12    0.84
  -3  -4   1   17.31    0.82
   3   4   1   15.14    0.71
   3  -4  -1   15.19    1.08
   5   0  -1    0.13    0.67
   5   0  -1    0.30    0.81
   4  -3   1   18.13    1.02
   3   4  -1   18.35    0.88
  -4   3  -1   16.21    1.26
  -3   4   1   15.77    1.21
  -3  -4  -1   15.24    0.76
   4   3   1   17.54    0.73
   3  -4   1   16.59    1.17
   0  -5   1    0.21    0.90
  -3  -4   1   16.13    1.15
  -4  -3   1   16.82    0.62
   3   4  -1   16.98    1.34
   4   3  -1   17.81    1.29
   5   0   1    0.47    0.48
  -4  -3   1   16.99    1.30
  -4  -3  -1   16.56    0.69
   4  -3  -1   16.10    0.99
   0  -5  -1    0.89    0.95
   2  -4   2    4.28    0.54
   2   4   2    5.31    0.79
   4   2   2    4.70    0.49
  -2  -4  -2    6.22    0.82
   2   4  -2    4.33    0.93
   4  -2   2    7.54    0.72
  -4  -2  -2    5.76    0.39
   4   2  -2    4.77    0.55
   2  -4   2    5.29    0.95
  -4   2   2    7.06    1.06
   2  -4  -2    4.47    0.88
  -4   2  -2    5.05    0.59
  -4  -2   2    6.05    1.00
  -2  -4   2    5.97    0.84
  -2  -4   2    4.16    0.75
   4   2  -2    4.30    0.85
   2   4  -2    4.52    0.75
  -2   4   2    5.20    0.94
  -4  -2   2    5.19    0.64
  -2   4  -2    5.76    0.85
   0   0  -4 1315.68   42.02
   0   0   4 1323.57   21.41
   3  -2  -3   12.85    1.09
   2  -3   3   12.10    1.05
  -2  -3   3   13.46    0.93
   2   3   3   13.19    0.81
  -3   2   3   12.20    1.06
   3   2   3   11.74    0.66
   3  -2   3   11.69    0.86
  -2   3   3   13.94    1.15
   3   2  -3   12.40    0.94
   2   3  -3   11.87    1.33
  -2  -3  -3   12.82    0.82
  -2   3  -3   13.14    0.94
  -2  -3   3   11.39    1.18
   2  -3  -3   10.95    0.95
  -3  -2   3   11.72    0.85
  -3  -2  -3   12.52    0.81
  -3   2  -3   12.28    0.81
   1   1  -4    2.63    0.56
  -1   1   4    2.64    0.70
   1  -1   4    3.49    0.63
  -1   1  -4    2.67    0.57
  -1  -1   4    3.12    0.60
  -1  -1  -4    3.17    0.64
   1   1   4    2.89    0.59
   1  -1  -4    2.30    0.58
   5  -2   1   47.86    1.41
   2  -5  -1   43.94    2.12
   2   5   1   44.78    1.41
  -2   5  -1   46.82    1.86
  -5   2  -1   43.88    2.68
   2  -5   1   44.93    1.65
  -2   5   1   46.72    1.86
   5  -2   1   44.65    1.90
  -5   2   1   43.14    2.31
  -2  -5  -1   42.47    1.57
   5   2   1   43.91    1.67
   2   5  -1   45.46    2.41
  -5  -2   1   45.79    2.05
  -2   5  -1   47.59    2.44
  -5   2   1   47.52    2.40
   5  -2  -1   46.06    1.70
  -2  -5   1   45.20    2.47
   5   2  -1   42.62    1.66
  -2  -5   1   51.40    1.65
   2  -5   1   45.21    1.17
   0   2  -4    4.30    0.63
   2   0  -4    3.89    0.61
  -2   0  -4    5.79    0.70
  -2   0   4    5.05    0.87
   0  -2   4    2.90    0.61
   2   0   4    5.25    0.68
   0  -2  -4    4.05    0.77
  -4  -4   0  729.07   18.03
   0   2   4    2.91    0.65
   4  -4   0  727.51   26.72
   1  -4   3   11.67    0.87
   4   1   3   11.37    0.57
  -4  -1   3   11.29    0.90
   4  -1  -3   11.43    0.99
  -4  -1   3   13.05    1.12
  -1  -4  -3   10.45    0.85
   4   1  -3   13.56    0.97
   1  -4  -3   11.55    1.00
   1   4  -3   10.77    1.17
  -4  -1  -3   12.17    0.65
   4  -1   3   11.36    0.71
  -1   4   3    9.84    0.91
  -1  -4   3    9.95    0.83
  -1   4  -3   10.15    1.01
  -1  -4   3   11.17    1.09
  -1  -4   3   11.43    1.09
   1   4   3   11.27    1.02
   4  -1   3   10.75    0.69
  -4   1   3   11.21    0.90
   1  -4   3   11.10    1.00
  -5   1   2    5.22    0.66
  -1   5  -2    7.19    0.92
  -1  -5  -2    6.19    0.88
   1   5   2    5.07    0.71
   1  -5  -2    6.12    0.93
   5  -1  -2    6.66    0.73
   1   5  -2    6.43    0.89
  -5   1  -2    5.87    0.51
  -1  -5   2    5.36    0.76
  -5  -1   2    6.99    0.77
   5   1  -2    5.83    0.97
   5   1   2    6.23    0.33
   1   5  -2    4.87    0.80
   5   1   2    6.16    0.34
  -1  -5   2    5.28    0.72
  -5   1   2    6.46    0.84
   5   1  -2    6.60    0.65
   5  -1   2    5.62    0.65
   1  -5   2    6.97    0.83
  -1   5  -2    5.89    0.85
  -5  -1   2    5.21    1.00
  -1   5   2    5.37    1.04
   1  -5   2    4.12    0.53
   3  -5   0  146.81    6.09
  -5   3   0  138.23    3.74
   5   3   0  139.38    3.23
  -3  -5   0  143.91    2.98
  -3   5   0  138.84    3.85
  -5   3   0  143.76    5.34
  -5  -3   0  140.09    8.07
   3   5   0  148.48    7.19
  -2   2   4   19.18    1.29
   2   2  -4   18.66    1.30
  -2  -2  -4   18.45    1.04
  -6   0   0 1544.03   32.24
   0  -6   0 1532.85   85.82
   2  -2   4   17.88    1.02
   2   2   4   19.88    1.08
  -2  -2   4   21.02    1.35
   2  -2   4   17.17    0.91
   6   0   0 1510.07   24.03
   0   6   0 1520.88   35.84
   2  -2  -4   19.33    1.30
   1  -3  -4  502.96   14.72
   1  -3   4  520.24   11.16
  -1  -3   4  510.54    8.58
   3  -1  -4  520.75   14.54
  -3  -1  -4  504.16   10.71
  -1  -3   4  525.51   17.02
   3  -1   4  513.95    8.56
   3  -1   4  510.85   14.19
  -3   1   4  515.99   16.67
  -6   1  -1   46.67    1.66
   1  -6   1   47.07    2.90
   6  -1  -1   51.32    1.63
  -6  -1   1   51.97    1.30
  -1   6  -1   51.31    2.10
  -1   6   1   46.77    2.67
   6   1  -1   46.33    1.60
  -1  -6   1   46.87    1.64
   6  -1   1   47.34    2.01
   1   6  -1   46.97    3.05
   1   6   1   48.46    1.70
  -1  -6   1   46.31    1.58
   1  -6  -1   47.33    3.02
   1  -6   1   48.48    1.80
  -6   1   1   48.00    2.52
   6   1   1   49.07    1.75
  -1   6  -1   47.22    1.91
  -1  -6  -1   45.69    2.56
  -6  -1   1   50.91    1.84
  -6   1   1   48.68    1.69
   6  -1   1   46.41    2.76
   1   6  -1   45.82    2.47
   6  -1  -1   49.03    2.23
   4  -4  -2 1200.26   24.15
  -4  -4  -2 1194.61   32.88
   6   2   0    2.37    0.76
   6  -2   0    3.04    0.48
   6   2   0    3.00    0.31
  -6  -2   0    3.28    0.86
  -6   2   0    3.33    0.56
  -2  -6   0    2.28    0.66
  -2   6   0    1.73    0.50
   6  -2   0    3.11    0.66
   2   6   0    1.10    0.59
   2   6   0    1.77    0.74
   2  -6   0    2.08    0.77
  -6  -2   0    3.40    0.34
  -6   2   0    3.15    0.85
  -2   6   0    3.14    0.87
  -4  -3   3    0.44    1.18
   4  -3   3    0.94    0.76
   3  -4  -3    0.68    0.59
  -4   3  -3    0.31    0.91
   4   3   3    0.60    0.31
  -3  -4  -3    1.18    0.41
  -3   4  -3    1.22    0.59
   0   5   3    0.85    1.09
  -3  -4   3    1.01    0.54
   4  -3  -3    1.69    0.58
  -3  -4   3    0.59    0.82
   0  -5   3    0.18    0.90
   0  -5  -3    0.30    0.96
   4   3  -3    1.46    0.44
   0   5  -3    0.64    1.00
   0  -5   3    0.26    0.97
  -3  -4   3    2.39    1.21
  -5   0   3    0.02    0.90
  -4   3   3    2.21    1.24
  -3   4   3    0.65    1.19
  -4  -3  -3    1.29    0.37
   3  -4   3    0.26    0.52
   5   0   3    0.23    0.39
  -5   0   3    0.38    1.08
   3   4  -3    1.29    0.96
   0   5  -3    0.09    1.23
  -4  -3   3    0.96    0.48
   3   4   3    0.79    0.40
   4   3  -3    1.21    1.27
   5   0  -3   -2.47    1.03
   5   0   3    0.11    0.63
  -5  -3  -2   24.45    0.75
   5   3  -2   27.52    1.11
  -5  -3   2   25.70    1.57
   5  -3  -2   26.02    1.36
  -5  -3   2   24.39    1.18
   3   5   2   20.12    1.14
   3  -5   2   21.90    0.82
  -5   3   2   25.02    1.56
  -3  -5  -2   21.74    1.07
   3  -5   2   22.51    1.28
   3   5  -2   24.17    1.53
  -3   5   2   22.51    1.47
   5   3   2   22.58    1.16
  -3  -5   2   23.23    1.29
   3   5  -2   25.75    1.71
   5   3  -2   24.91    1.49
   3  -5  -2   22.17    1.37
  -3  -5   2   23.54    1.50
   5  -3   2   21.13    1.09
   4   5  -1   41.97    2.73
   4   5   1   42.23    2.11
  -5   4  -1   40.24    2.15
  -4   5  -1   38.44    1.64
  -4  -5   1   40.13    1.79
  -5  -4   1   42.73    1.61
   4  -5  -1   39.90    1.76
   4  -5   1   40.50    2.30
   5   4   1   40.10    1.90
  -5  -4   1   38.89    1.67
  -5   4   1   41.28    1.79
   4   5   1   41.35    1.89
  -4  -5   1   43.03    1.21
  -5  -4   1   41.08    2.46
  -4  -5  -1   39.06    2.43
   5   4   1   38.71    1.39
   5  -4  -1   37.43    1.66
  -4   5   1   43.85    3.03
   5   4  -1   41.53    1.96
  -5  -4  -1   41.19    1.04
   5  -4   1   41.27    1.57
   4   5  -1   41.96    1.56
  -6   0   2  609.53   22.48
   6   0  -2  601.11   23.63
   0   6  -2  623.03   17.45
   0   6  -2  606.54   10.20
   4   0   4  702.37   19.42
   0  -4   4  692.30   17.29
   0  -4   4  701.32   11.65
   0  -4   4  686.95   17.20
   0   4   4  685.58   11.46
   0   1   5    0.01    1.00
   5   2  -3    9.51    1.36
  -5   2  -3   10.49    0.98
   5  -2  -3   10.77    1.05
  -2  -5  -3   10.10    0.90
  -5  -2   3    7.93    0.91
   5   2  -3   10.21    0.83
   2  -5   3   10.84    1.22
  -2   5   3    8.71    1.21
   2  -5  -3    9.69    1.18
   5   2   3    9.79    0.69
  -5  -2   3    8.85    0.92
  -2  -5   3    8.06    1.04
   2   5  -3    8.92    1.33
   5  -2   3   11.16    1.01
  -1   0  -5    0.51    0.88
   1   0   5    0.32    0.97
   0  -1   5    0.02    1.02
   2   5   3    8.71    0.96
   1   0  -5    0.84    0.90
   0  -1  -5    1.00    0.93
  -2   5  -3    8.61    0.84
   2   5  -3   10.59    0.98
  -2  -5   3    9.74    0.97
  -5   2   3    9.30    1.06
   2  -5   3    9.47    0.73
   0   1  -5   -1.41    0.93
  -5  -2  -3    9.82    0.57
  -1   0   5    0.09    1.05
   3  -3   4  574.23   14.35
   3   3   4  568.37   14.17
   3  -3  -4  589.41   10.57
  -3  -3  -4  568.95   16.53
  -3  -3   4  576.97   26.71
   3  -3   4  584.86   16.30
  -6  -3   1    0.77    0.35
  -3   6   1    1.51    1.00
  -6   3   1    0.62    0.33
  -3  -6   1    0.99    0.80
  -3  -6  -1    0.70    0.52
   3  -6  -1    1.73    0.73
  -6  -3   1    1.44    0.34
  -6  -3   1    1.38    1.23
   3   6   1    1.86    0.68
   3   6  -1    1.67    0.80
   6  -3   1    1.61    0.69
  -6   3   1    1.93    0.64
  -6   3  -1    1.31    0.62
  -3   6  -1    1.66    1.35
   3  -6   1    1.85    1.27
   6   3  -1    1.77    0.77
   3   6  -1    1.22    0.57
   6  -3   1    1.36    0.30
   6   3   1    0.87    0.77
  -3  -6   1    1.28    0.53
  -3   6  -1    2.22    0.50
   6  -3  -1    2.64    0.98
  -6   2  -2    3.42    0.58
   6  -2   2    2.41    0.60
   2   6  -2    2.82    0.75
  -2  -6   2    2.20    0.73
  -6  -2   2    2.86    0.72
  -2  -6  -2    1.78    0.75
   2  -6   2    2.15    0.64
   2  -6  -2    2.39    0.69
   6  -2  -2    2.28    0.72
  -2   6  -2    2.61    1.01
  -2  -6   2    2.51    0.79
   2  -6   2    1.87    0.44
  -6   2   2    3.09    0.78
   2   6   2    1.75    0.81
  -2   6  -2    2.48    0.54
  -6   2   2    2.69    0.75
  -2   6   2    3.42    0.82
   2   6  -2    3.52    1.39
   6   2  -2    1.85    0.77
  -6  -2   2    2.16    0.42
   6   2  -2    2.78    0.55
   2  -4  -4   35.57    1.63
  -2   4   4   34.31    2.46
  -2  -4  -4   36.14    1.34
   4  -2   4   35.16    1.32
   4   2  -4   38.20    1.56
   4  -2   4   33.57    1.49
  -4   2   4   34.19    1.45
  -4  -2   4   33.39    1.75
  -2  -4   4   34.83    2.00
   4   2   4   35.29    1.30
  -4  -2  -4   34.89    1.26
   2   4   4   37.03    2.14
  -4  -2   4   32.90    1.68
   4  -2  -4   37.62    1.54
  -2   4  -4   33.09    1.39
  -2  -4   4   34.98    2.52
  -2  -4   4   33.83    1.34
   2  -4   4   31.95    1.88
   1   2   5   82.92    2.72
   2   1   5   82.42    2.50
  -2   1   5   86.74    2.29
  -1  -2  -5   80.84    2.13
  -2  -1  -5   82.58    2.14
   2  -1   5   83.92    4.90
  -1  -2   5   82.69    3.06
   1   2  -5   85.14    3.47
   2  -1  -5   78.54    2.20
  -1   2   5   85.17    2.38
  -2  -1   5   83.95    2.34
  -1   2  -5   83.44    2.32
   1  -2  -5   84.69    4.22
   1  -2   5   80.90    2.04
  -2   1  -5   80.48    2.14
   2   1  -5   86.24    2.11
  -5   5   0  129.44    3.84
   1   7   0  361.92   10.33
   5  -5   0  128.01    4.05
  -5  -5   0  129.90    3.82
   7   1   0  345.84    7.32
  -1   7   0  361.05   10.24
  -1  -7   0  361.70   14.40
  -7   1   0  348.53    6.38
  -7   1   0  338.56   19.08
   1   7   0  339.54   13.57
   1  -7   0  335.90   19.01
  -7  -1   0  338.41    8.41
   7   0  -1    0.13    1.23
  -7   0   1    1.26    1.30
   7   0   1    0.01    0.90
   0   7   1    1.33    1.32
   0   7  -1    0.34    1.32
   0  -7  -1    0.36    1.14
  -7   0   1   -3.12    0.82
   7   0   1    0.06    0.53
   0   7  -1    0.20    1.00
   0  -7   1    0.68    1.17
  -7   0  -1    0.34    0.21
   7   0  -1    0.12    0.73
  -6   4   0   21.69    0.90
   6   4   0   21.34    1.66
  -6  -4   0   24.48    1.29
   4   6   0   24.10    1.65
   4   6   0   22.21    1.01
   6  -4   0   24.03    1.98
  -6   4   0   24.59    2.11
   4  -6   0   22.30    1.57
  -6  -4   0   23.02    0.91
  -4  -6   0   21.46    1.09
  -4   6   0   22.23    1.55
   0   3   5    0.32    1.15
   1  -6  -3   15.18    1.28
  -1  -6   3   13.20    1.23
   6  -1  -3   14.94    1.02
  -6  -1   3   16.64    1.19
   1  -6   3   15.92    1.29
   6  -1   3   15.12    0.90
   1   6   3   14.68    1.17
   1   6  -3   16.02    1.33
  -6   1   3   14.27    1.13
   0  -3  -5    0.00    0.96
  -6   1   3   14.05    1.26
   3   0   5    0.27    0.87
  -1   6   3   13.47    1.45
  -1  -6  -3   15.88    1.18
   6   1   3   16.52    0.68
  -3   0   5    0.16    0.75
   6   1  -3   14.77    1.20
   1  -6   3   15.72    1.25
   0   3  -5    2.16    1.09
   1   6  -3   16.34    1.65
  -6   1  -3   15.78    0.87
   3   0  -5   -4.30    1.03
  -6  -1   3   14.69    1.43
   0  -3   5    0.38    1.38
  -1   6  -3   13.78    1.29
   6   1  -3   18.04    1.04
  -3   0  -5    0.31    0.78
  -1  -6   3   15.28    1.09
  -1   6  -3   15.60    1.25
   6   1   3   15.85    0.67
   1  -5   4    1.00    0.58
   5  -1   4    2.09    0.74
  -1   5   4    1.20    0.88
   1  -5  -4    1.85    1.14
  -5   1   4    1.40    1.12
  -1  -5  -4    1.02    0.64
   5  -1  -4    0.63    1.03
   5   1  -4    2.49    0.73
  -5  -1   4    2.25    1.30
  -1   5  -4    1.54    0.63
   5  -1   4    1.19    0.47
   1   5   4    2.10    0.83
  -1  -5   4   -0.56    0.98
  -5  -1  -4    0.70    0.32
  -5  -1   4    0.98    0.89
   1  -5   4    1.62    0.57
   5   1   4    1.42    0.61
  -1  -5   4    1.07    1.20
  -1  -5   4    1.06    1.16
  -2  -7   1   79.53    2.06
   2   7  -1   71.91    3.68
  -2   7  -1   73.98    4.54
   7   2   1   69.44    2.84
  -7  -2   1   76.77    2.90
   7  -2   1   73.58    2.32
   7  -2   1   69.76    3.46
  -2  -7   1   66.64    2.76
   2   7   1   67.58    3.14
  -7  -2   1   76.65    2.15
   7  -2  -1   76.05    3.29
   2   7  -1   69.42    2.38
   2  -7   1   74.24    2.48
  -2   7   1   68.99    2.60
   2  -7  -1   69.40    2.57
  -2  -7  -1   70.08    2.10
   7  -2  -1   77.79    2.62
  -7   2   1   70.49    1.88
   7   2  -1   70.01    2.25
  -7   2   1   68.75    2.39
  -2   7  -1   70.25    3.12
  -5  -4   3    1.33    0.78
   4  -5   3    0.85    0.31
  -5   4   3    1.50    0.80
  -4   5   3    1.75    0.71
  -5  -4   3    2.34    0.67
   3   2   5   22.89    1.53
  -4  -5   3    3.31    0.69
  -5  -4  -3    2.25    0.39
   2  -3  -5   23.36    1.46
  -5  -4   3    1.71    0.64
   2  -3   5   21.99    1.29
   4   5  -3    2.32    1.51
   3   2  -5   20.68    1.41
  -2  -3   5   19.64    1.23
   2   3   5   22.56    1.19
  -4  -5   3    3.97    0.76
   5   4  -3    2.48    0.95
  -4  -5   3    1.84    0.81
   4  -5  -3    2.11    0.83
   3  -2   5   22.00    1.26
  -4  -5  -3    3.13    0.63
   5   4   3    1.54    0.33
   5  -4  -3    2.22    0.79
   2   3  -5   21.08    1.21
   2  -3   5   22.79    1.46
  -5   4  -3    1.63    0.62
  -3  -2  -5   20.35    1.06
   3  -2   5   21.66    1.32
  -3   2   5   22.93    1.41
  -4   5  -3    1.35    1.15
   5  -4   3    2.20    0.66
  -2  -3   5   21.10    1.56
  -3  -2   5   22.61    1.38
   4  -5   3    2.43    0.69
  -3  -2   5   21.79    1.61
   4   5   3    1.41    0.45
  -2   3   5   20.85    1.65
  -2  -3  -5   20.67    1.14
   3  -2  -5   27.60    1.62
   1   7  -2    7.31    1.41
  -5  -5   2    7.16    0.72
  -5  -5  -2    8.14    0.81
   1  -7  -2    6.61    1.24
  -1  -7   2    8.41    1.12
  -7   1   2    5.68    0.96
   7   1  -2    7.50    1.14
  -7   1   2    7.39    1.05
  -7  -1   2    9.04    1.28
   1  -7   2    5.89    0.75
  -1  -7  -2    4.72    0.82
  -1   7   2    4.20    0.95
   5   5  -2    7.33    1.17
  -5   5   2    8.22    1.26
  -5  -5   2    7.16    0.68
   7  -1  -2    6.47    0.81
   7   1  -2    6.41    0.66
   5  -5  -2    4.85    0.84
   5  -5   2    7.29    0.39
  -5  -5   2    8.55    1.35
  -5   5  -2    9.23    1.30
  -7  -1   2    6.82    0.77
  -1   7  -2    5.97    0.82
   7   1   2    5.81    0.36
   7  -1   2    7.00    0.79
   5   5   2    7.55    0.67
  -1   7  -2    5.12    0.89
  -1  -7   2    6.38    1.00
   1   7   2    6.08    1.04
   1  -7   2    5.86    1.17
   1   7  -2    5.99    1.04
   5  -5   2    6.41    0.83
  -7   1  -2    6.29    0.61
   7   1   2    6.09    0.33
  -3  -7   0  118.15    3.47
  -3   7   0  119.24    3.32
  -7  -3   0  119.74    4.73
   7  -3   0  121.17    2.40
  -7   3   0  114.22    2.70
   7   3   0  113.33    3.20
  -7   3   0  113.98    4.64
  -7  -3   0  120.75    3.67
   3  -7   0  119.49    3.59
   3   7   0  112.78    3.62
   4  -6   2    2.15    1.13
  -4  -6   2    1.37    0.55
   4   6  -2    2.17    1.51
  -6   4  -2    1.75    0.65
   6   4   2    0.46    0.18
  -4  -6   2    1.55    0.70
  -6  -4   2    1.12    0.48
  -4  -6  -2    0.71    0.43
  -6  -4  -2    1.55    0.27
   4  -6   2    1.06    0.30
   4   6  -2    0.66    0.85
  -4   6  -2    0.56    1.18
   6  -4  -2    1.57    0.61
  -6   4   2    0.65    0.70
  -6  -4   2    1.77    0.62
   4  -6  -2    1.16    0.73
   4   6   2    1.32    0.82
   6   4  -2    1.14    1.49
  -6  -4   2    1.11    1.02
  -4   6   2    2.72    1.31
   6  -4   2    0.99    0.56
  -4  -4  -4   60.42    1.44
  -4  -4   4   64.48    1.86
   4   4  -4   64.42    2.64
  -4   4   4   65.83    3.48
  -4  -4   4   63.19    2.26
   4   4   4   67.18    2.12
  -4   4  -4   65.97    1.91
   4  -4   4   67.92    2.04
   4  -4  -4   62.96    1.90
   4   4  -4   68.92    2.38
   1  -4   5    0.54    1.11
  -3  -6   3   57.51    1.74
   1   4   5    0.07    1.07
  -3   6   3   54.34    2.34
  -6  -3  -3   60.42    1.20
   4  -1   5    1.21    0.83
   3  -6   3   55.97    2.47
  -1  -4   5    0.67    1.08
   4  -1   5    0.97    0.50
   6   3  -3   59.53    2.37
  -4   1   5    1.04    0.89
   6  -3  -3   57.45    2.09
  -1  -4   5    1.36    1.25
   3   6  -3   59.83    2.30
  -3  -6   3   55.49    2.12
  -1   4   5    1.23    0.82
   3   6  -3   57.12    2.51
   6   3  -3   61.80    1.64
  -6   3   3   58.97    2.10
  -4  -1  -5    1.42    0.52
  -3  -6  -3   58.09    2.19
   4   1  -5    1.45    0.96
  -6  -3   3   55.36    3.57
   4   1   5    1.59    0.79
  -6   3  -3   57.11    1.72
  -6  -3   3   62.77    2.37
   1  -4  -5    1.01    0.76
   1  -4   5    2.06    1.09
  -1  -4  -5    1.22    1.00
   4  -1  -5    0.89    1.04
  -3   6  -3   57.21    1.93
   3  -6   3   62.36    2.98
   6   3   3   56.93    2.22
  -4  -1   5    0.68    0.60
   6  -3   3   55.81    1.88
  -1  -4   5    1.13    1.06
   3  -6  -3   55.29    2.44
  -5   3  -4   83.19    4.87
  -5  -3   4   91.13    2.64
   3  -5   4   95.45    4.07
  -5  -3  -4   91.55    2.52
  -3  -5   4   84.96    2.58
  -3  -5  -4   90.89    3.28
   3  -5   4   85.07    2.59
  -3  -5   4   91.53    2.79
  -3   5  -4   89.82    4.47
  -3  -5   4   86.68    2.52
   3  -5  -4   82.96    2.37
   5   3  -4   92.94    4.78
   3   5  -4   90.61    4.68
   5  -3   4   89.57    2.05
  -5  -3   4   87.13    3.19
  -3   5   4   93.14    2.91
   5   3   4   93.13    2.08
   3   5   4   86.06    2.11
   5  -3  -4   90.62    2.36
  -5   3   4   93.22    2.78
   5   3  -4   93.31    2.27
  -6   5  -1   17.42    1.50
   5  -6   1   18.30    1.63
   5   6   1   19.30    1.75
   6   5   1   16.04    1.55
  -6  -5   1   15.25    1.50
  -6   5   1   14.94    1.13
  -5  -6   1   18.82    1.08
  -5   6   1   17.91    1.58
   6  -5   1   17.05    1.20
   5   6  -1   17.06    1.56
   5   6  -1   16.37    0.96
  -5  -6  -1   14.44    0.95
  -5   6  -1   16.07    1.64
  -5  -6   1   16.21    1.57
  -6  -5  -1   18.29    0.87
   5   6   1   17.55    0.97
  -6  -5   1   17.07    0.88
   6  -5  -1   16.72    1.23
   5  -6  -1   16.29    1.25
   6   5  -1   16.52    1.80
   6   5   1   16.81    0.89
  -6  -5   1   18.35    0.84
   0   0  -6   24.36    1.57
   0   0   6   21.37    1.67
   0   6  -4  456.59    7.84
   0  -6   4  445.43   13.18
   0  -6   4  457.23   11.60
  -8   0   0  305.56    6.71
   0  -8   0  304.68    8.91
   0   8   0  300.04   12.10
   6   0   4  456.99   10.89
  -8   0   0  305.65    5.29
   0   8   0  311.63    5.79
   7   0  -3    0.90    0.86
   0   7  -3    0.41    1.15
   7   0   3    0.21    0.59
   0   7  -3    0.03    1.26
  -7   0   3   -1.69    1.10
   7   0   3   -0.57    0.60
   0  -7   3    1.16    1.20
   0  -7   3    0.02    1.18
  -7   0   3    0.74    1.26
   0   7   3    0.55    1.25
   0  -7  -3    0.51    1.24
   3  -7   2   30.95    1.77
   7  -3  -2   28.13    1.46
  -7   3  -2   29.59    1.73
  -3   7   2   30.41    2.25
   7   3  -2   28.52    1.66
  -3   7  -2   28.35    1.72
  -3   7  -2   26.48    1.56
   7  -3   2   28.36    1.01
   7   3  -2   32.88    1.17
   3   7   2   25.41    1.23
   3  -7  -2   26.59    1.64
  -3  -7   2   30.19    1.80
  -7   3   2   28.85    1.39
  -7   3   2   26.33    1.61
  -7  -3   2   26.60    1.91
   7  -3   2   28.76    1.36
   3   7  -2   25.36    1.79
   3   7  -2   29.06    1.50
   3  -7   2   26.49    1.30
  -3  -7   2   28.30    1.66
  -3  -7  -2   28.39    1.45
   1  -1   6    7.35    1.05
  -1  -1  -6    7.58    1.07
  -1   1  -6    8.84    1.13
  -1   1   6    7.98    1.29
  -1  -1   6    6.13    0.90
   1   1   6    6.41    0.86
   1  -1  -6    7.44    0.90
   1   1  -6    5.79    0.91
  -4  -7  -1   17.78    1.13
  -8   1   1    0.73    0.82
   1  -8  -1    1.56    1.38
  -7   4   1   20.73    1.53
  -1  -8   1    1.26    0.66
   8   1  -1    0.42    0.99
   4   7  -1   19.57    1.20
   1   8  -1    0.21    1.38
  -1   8  -1    1.02    0.81
   4   7   1   18.06    1.69
   7   4   1   20.24    1.88
  -7   4   1   19.01    0.88
  -4   7  -1   18.75    1.33
  -7  -4   1   20.45    1.76
  -4   7   1   18.18    1.66
   7   4  -1   20.11    1.71
  -7  -4   1   21.40    1.09
  -1   8   1    0.91    0.83
   4  -7  -1   18.52    1.51
   8   1   1    0.53    0.17
   7  -4  -1   19.99    1.37
   8  -1   1    0.30    0.74
  -8   1  -1    1.43    0.80
  -1  -8  -1    0.89    0.91
   1   8   1    0.48    1.30
  -8  -1  -1    0.70    0.46
  -8  -1   1    0.89    0.40
   1   8  -1    1.51    0.82
   4  -7   1   19.95    1.60
   8   1   1    1.73    1.39
  -4  -7   1   19.00    1.61
  -8  -1   1   -4.25    1.24
   4   7  -1   19.27    2.17
   1  -8   1    1.55    1.38
  -7  -4  -1   18.50    0.90
  -8   1   1    0.58    0.96
  -7  -4   1   19.54    1.07
  -7   4  -1   17.42    1.41
   7  -4   1   21.87    1.62
   8  -1  -1    0.37    0.81
  -4  -7   1   20.62    1.28
   8   1  -1    0.47    0.29
  -1   8  -1    1.31    0.76
   8  -1  -1    0.46    0.41
   8  -1   1    0.90    0.50
  -4   7  -1   18.82    1.70
   4   7   1   19.83    1.14
   0   2   6    1.20    1.30
   0  -2  -6    1.00    1.17
   0  -2   6    1.06    1.21
   2   0  -6    0.82    0.66
   2   0   6    0.99    0.62
  -2   0  -6    0.91    0.71
   0   2  -6    0.33    1.25
  -2   0   6    1.16    1.18
  -8  -2   0   32.58    2.02
  -6  -2   4    8.12    1.20
  -8   2   0   30.84    1.55
   2   6   4    7.19    1.01
   8  -2   0   31.53    1.35
  -8  -2   0   30.03    0.89
  -2   6  -4    9.09    1.11
  -2   6   4    6.12    1.27
  -8   2   0   32.73    1.73
   2  -6  -4    8.28    1.20
  -6  -2   4    9.63    0.95
   8   2   0   34.59    1.71
   2  -6   4    8.87    1.21
  -2  -6  -4    7.29    0.94
   6   2  -4    9.66    0.91
   2   6  -4    8.23    1.24
   8   2   0   34.76    1.66
  -2   8   0   32.11    1.55
  -2  -8   0   31.34    1.76
  -2  -6   4    8.62    1.01
   6  -2   4   10.93    1.08
   6   2   4    9.44    0.68
   2   8   0   31.50    1.94
   2  -8   0   27.81    1.86
  -6   2   4   10.11    1.21
   2  -6   4    7.68    0.91
  -2  -6   4    9.27    1.12
  -2  -6   4    8.32    1.27
   2   8   0   30.91    1.55
   6  -2   4    8.33    0.85
  -6  -2  -4    8.35    0.55
   8  -2   0   30.75    1.35
   6  -2  -4   10.59    1.14
  -2   8   0   28.04    2.09
  -2   7  -3   23.18    1.45
  -2   7  -3   20.03    1.60
  -7   2   3   23.63    1.20
  -7  -2   3   24.66    1.89
  -2  -7  -3   21.71    1.46
   2  -7   3   22.61    1.08
   7   2   3   25.13    0.98
  -2  -7   3   24.29    1.34
  -3  -4   5   46.82    1.90
   5   0  -5    0.88    1.12
  -3  -4  -5   42.51    2.00
  -4  -3   5   43.13    1.96
   4  -3   5   45.56    1.65
   2   7  -3   25.76    1.77
   7  -2  -3   25.30    1.24
   2   7  -3   27.44    2.31
   5   0   5    0.88    0.92
   7   2   3   25.90    0.81
   0  -5   5    0.42    1.15
   3  -4   5   47.30    3.03
  -3   4   5   44.73    2.02
  -3  -4   5   43.63    1.69
  -7   2   3   26.67    1.64
   4  -3   5   45.72    1.99
   0   5   5    0.03    1.46
   7   2  -3   26.86    1.23
   0  -5   5    0.57    1.57
   3   4   5   41.13    1.77
  -7  -2   3   26.33    1.24
   4   3  -5   45.94    2.02
  -4   3   5   41.15    2.49
   4  -3  -5   44.45    1.73
  -4  -3   5   48.63    1.74
   2  -7  -3   21.54    1.74
   7   2  -3   21.18    1.62
   3   4  -5   43.55    1.63
  -2  -7   3   25.82    1.70
  -7   2  -3   23.58    1.29
   7  -2   3   23.50    1.28
   2   7   3   22.84    1.64
   0  -5  -5   -2.16    1.46
   3  -4   5   44.50    1.92
   3  -4  -5   43.26    1.86
   2  -7   3   24.55    1.43
  -5   0   5    1.13    1.28
  -2   7   3   25.28    2.01
  -4  -3  -5   44.04    1.40
   4   3   5   43.84    1.42
  -8   0  -2  404.31   15.83
  -8   0   2  382.49   17.77
   0   8  -2  388.19    7.63
   8   0  -2  388.77   12.75
   8   0   2  395.69    9.40
   0  -8  -2  391.92   14.70
   0   8   2  397.38    7.88
   0  -8   2  397.32   10.24
   0   8  -2  410.98   11.82
  -2   2   6   31.12    1.78
   2   2   6   35.09    1.66
   2  -2  -6   35.39    1.79
  -2  -2  -6   32.36    1.50
  -2  -2   6   31.31    1.64
  -2   2  -6   33.34    1.50
   2   2  -6   27.26    1.24
   2  -2   6   32.46    1.63
   6   6   0  436.09   20.27
  -5  -2  -5  108.33    2.18
  -2  -5   5  111.75    3.05
  -2   5   5  108.23    3.00
   5  -2   5  112.68    3.64
   2  -5   5  112.91    4.15
  -2  -5  -5  108.87    3.92
  -2  -5   5  108.72    3.32
  -5   2   5  113.20    4.59
   5   2  -5  108.13    3.87
   2  -5   5  118.73    4.74
   5  -2  -5  106.39    2.89
   2  -5   5  108.65    4.39
  -2  -5   5  113.75    4.30
  -5  -2   5  108.86    3.10
   2  -5  -5  105.73    5.28
  -5  -2   5  113.16    2.63
   5   2   5  114.21    6.57
   5  -2   5  108.91    2.99
   2   5   5  102.11    2.56
  -3   1   6   12.15    1.27
   3   1   6   12.47    1.05
  -1  -3  -6   11.09    1.28
  -3   1  -6   11.56    1.18
   1  -3   6   12.91    1.24
   1  -3   6   10.84    1.24
  -3  -1  -6   11.29    1.07
  -1   3   6   10.50    1.25
  -1  -3   6   12.31    1.27
   3  -1  -6   10.50    1.16
   1   3   6   11.53    1.27
  -3  -1   6   11.22    1.25
   3   1  -6   13.30    1.35
   1   3  -6   11.45    1.26
   3  -1   6   11.72    1.19
   1  -3  -6   12.23    1.24
   5  -7   0    4.84    1.11
  -7  -5   0    3.44    0.55
   5   7   0    3.48    1.13
   5   7   0    1.76    0.53
  -5   7   0    5.16    0.63
  -5  -7   0    3.48    0.83
  -7  -5   0    4.71    0.55
   7   5   0    2.11    1.02
  -7   5   0    4.36    1.21
  -5   7   0    2.68    1.28
   7  -5   0    2.62    0.90
  -8  -3   1    2.45    0.42
  -3  -8   1    2.25    0.84
   3   8   1    2.08    0.69
   3  -8  -1   -1.42    1.55
  -8  -3   1    1.94    1.02
   3   8  -1    2.78    1.32
   3   8  -1    2.22    0.89
  -3  -8  -1    1.35    0.71
  -3  -8   1    0.92    0.67
   8   3   1    2.17    0.90
   8  -3  -1    2.44    0.85
   8  -3   1    2.07    0.42
  -8   3   1    1.93    0.49
  -8   3   1    2.48    0.73
  -8   3  -1    2.03    0.70
   3  -8   1   -1.25    1.59
   8   3  -1    3.08    0.45
  -3   8  -1    1.44    0.50
  -3   8  -1    2.44    1.00
   3   8   1    2.93    0.98
  -3   8   1    1.85    1.04
   8  -3   1    2.91    0.74
   8   3  -1    1.81    1.36
  -8  -2   2   79.37    4.87
   8   2  -2   70.01    2.37
   2  -8   2   72.03    3.67
  -8  -2   2   79.46    4.65
  -2  -8   2   72.55    2.57
   8   2  -2   77.26    4.52
  -8   2  -2   72.37    2.63
   8  -2  -2   75.80    1.99
  -2   8  -2   67.71    2.95
   2   8   2   74.53    3.34
   2   8  -2   73.50    4.65
  -2   8  -2   75.47    2.19
   2  -8   2   74.34    2.84
  -2   8   2   73.40    3.09
  -8   2   2   72.84    2.28
   8   2   2   71.25    2.24
   2  -8  -2   72.06    2.77
   8  -2   2   71.87    2.29
  -2  -8   2   76.04    3.50
   2   8  -2   74.46    2.60
   8  -2   2   72.50    1.73
  -2  -8  -2   71.48    3.80
  -8   2   2   75.33    3.28
   5  -6   3    0.44    0.24
  -5  -6  -3    0.52    0.45
  -6  -5   3    0.38    1.62
  -5   6  -3    0.88    0.73
  -6  -5  -3    0.35    0.54
  -6   5   3    0.95    1.01
   6   5  -3    0.85    1.53
  -5  -6   3    0.04    1.54
   5  -6   3    0.87    1.13
   6   5   3    0.96    0.52
   6  -5   3    0.79    1.11
  -6  -5   3    0.63    0.41
  -6   5  -3    1.24    0.98
  -5   6   3    0.83    1.44
   5   6   3    1.20    0.73
  -5  -6   3    1.02    0.87
   6  -5  -3    2.13    1.06
  -5  -6   3    0.96    0.64
   5  -6  -3    1.42    1.24
   5   6  -3    1.28    1.14
  -6  -5   3    1.05    0.48
  -5  -5  -4   81.10    4.74
  -5   5   4   78.60    3.64
   7  -1  -4   56.83    1.90
  -1   7  -4   53.14    1.91
   7   1   4   55.94    1.30
   7   1  -4   59.55    2.19
   1  -7   4   52.36    1.93
   5   5   4   75.47    2.04
   5  -5   4   84.68    3.77
  -7   1   4   55.17    2.31
  -1   7   4   50.58    1.88
  -5  -5   4   76.67    3.81
   1   7   4   53.65    2.68
  -7  -1   4   57.35    2.31
   7  -1   4   53.10    1.47
   1  -7   4   52.51    2.81
   1  -7  -4   55.86    2.40
  -7   1   4   54.90    1.83
  -7  -1   4   57.69    2.62
   5   5  -4   75.83    2.95
   7   1   4   58.40    3.40
  -1  -7  -4   56.33    1.98
   7  -1   4   59.62    2.28
  -5  -5   4   78.38    2.41
  -5   5  -4   75.78    3.28
   1   7  -4   52.22    2.16
   1   7  -4   53.18    2.47
  -5  -5   4   79.73    2.73
   5  -5  -4   75.68    2.66
  -1  -7   4   53.06    2.28
  -1  -7   4   57.66    2.10
   0  -4   6  285.95    8.23
  -6   6   2  379.40    7.09
   6  -6  -2  371.05   11.17
  -6  -6  -2  373.16   17.18
   6  -6   2  374.92   11.30
   0  -4   6  276.48    5.33
   6   6  -2  390.32    7.28
   4   0   6  273.10    5.22
  -6  -6   2  374.00   21.22
   6   6   2  370.66   20.82
   0  -4  -6  266.47    8.12
   0   4   6  266.03    7.75
  -6   6  -2  376.08    6.77
   4   0  -6  280.73   10.60
  -4   0  -6  273.93   10.90
   4   8   0  103.32    6.05
  -8   4   0  103.02    5.90
  -8  -4   0  111.16    5.17
   8   4   0  112.14    4.02
  -4   8   0  101.90    5.20
   4   8   0  111.22    3.72
  -8   4   0  105.76    6.33
   4  -8   0  109.44    3.19
  -4   8   0  112.90    5.41
  -4  -8   0  112.20    2.85
  -8  -4   0  112.38    3.69
   4  -6   4    6.59    0.65
  -6   4  -4    7.84    1.09
  -6  -4  -4    6.95    0.56
   4   6  -4    4.69    1.44
   6  -4   4    6.76    0.82
  -6  -4   4    7.13    1.16
  -4  -6   4    6.70    0.99
   6   4  -4    5.36    0.70
   4  -6   4    6.76    0.90
  -6   4   4    6.56    1.25
  -4   6   4    8.56    1.27
   6   4  -4    5.27    1.41
   6  -4  -4    5.79    1.13
   4  -6  -4    8.82    1.35
  -4  -6   4    7.43    1.00
  -4  -6  -4    7.26    1.01
  -6  -4   4    6.64    0.88
   6   4   4    6.70    0.59
  -4  -6   4    5.92    1.21
   4   6   4    5.49    0.80
  -4   6  -4    6.61    1.16
   1   6   5   16.79    1.42
   6  -1   5   16.45    0.88
   6  -1   5   15.74    1.02
   4   7  -3   13.68    1.86
  -1  -6   5   13.52    1.48
  -7  -4  -3   11.01    0.50
  -1   8  -3   19.46    1.40
   7   4  -3   10.96    1.54
  -1  -6  -5   15.08    1.29
  -6  -1  -5   15.46    0.87
  -1   6   5   15.48    1.48
   7   4  -3   13.58    1.01
  -6  -1   5   18.28    1.33
   8  -1   3   14.23    1.02
  -4   7   3   10.88    1.17
   1   8   3   15.46    1.49
   8   1  -3   16.73    1.45
   1  -8   3   15.33    1.18
   6   1  -5   15.99    1.44
   8   1  -3   17.91    1.20
   6   1   5   15.83    1.23
   8  -1  -3   15.96    1.12
  -4  -7   3   11.95    1.08
  -7  -4   3   11.56    1.68
  -7  -4   3   12.15    1.00
   1  -6  -5   14.62    1.50
  -7   4   3   12.97    1.40
  -1   8   3   13.34    1.40
   6  -1  -5   16.26    1.57
   4  -7  -3    7.03    1.21
   4   7   3   10.98    1.15
   7   4   3   10.95    0.56
  -8  -1   3   15.56    1.74
  -6   1   5   16.29    1.48
   1   8  -3   15.59    1.45
   4  -7   3   11.22    1.33
   7  -4  -3   12.81    1.23
   8   1   3   15.79    0.65
   4  -7   3    9.93    0.84
  -4  -7  -3   11.21    1.06
  -8   1  -3   15.05    0.92
  -1  -8   3   14.22    1.45
  -1  -8  -3   20.22    1.71
   1  -8  -3   15.95    1.60
  -8   1   3   17.12    1.51
  -8  -1   3   18.07    1.25
   8   1   3   16.17    0.88
   1  -8   3   15.65    1.53
  -1   8  -3   16.67    1.66
  -8   1   3   18.72    1.33
  -1  -8   3   14.70    1.48
   1  -6   5   17.73    1.58
  -4   7  -3   11.66    1.55
   1   8  -3   14.64    1.60
  -6  -1   5   15.52    1.55
  -4  -7   3   13.56    1.63
  -1  -6   5   15.48    1.43
  -1  -6   5   19.15    1.64
   1  -6   5   15.85    1.22
  -7   4  -3   12.54    1.09
   7  -4   3   11.07    1.21
   5   7   2   -1.03    0.76
  -5  -7   2    0.70    0.50
   5  -7  -2    0.88    1.36
  -7   5  -2    0.49    1.20
  -7  -5   2    1.10    0.91
  -7  -5  -2    2.08    0.33
   7  -5   2    1.76    1.22
   5   7  -2    0.91    0.54
  -5  -7  -2    1.17    0.97
   5   7  -2    1.02    1.19
  -5   7  -2    1.47    0.84
  -5   7   2    1.40    1.16
   7   5   2    1.05    0.27
   7   5  -2    1.48    1.58
   7   5   2    1.09    1.93
  -5  -7   2    1.18    0.82
  -7  -5   2    1.78    0.83
   7  -5  -2    1.14    0.61
  -7   5   2    0.41    1.22
  -7  -5   2    0.63    0.43
   5  -7   2    1.43    0.78
   3  -3   6  335.13    9.99
  -3  -3  -6  322.25    5.61
  -3   3   6  322.54    7.39
  -3  -3   6  312.59    9.60
   3  -3  -6  322.56    5.88
   3   3   6  337.50   10.04
   3   3  -6  336.70   19.03
  -3  -3   6  316.12   14.69
  -9   1   0    1.92    1.51
  -1  -9   0    1.72    0.85
   9  -1   0    1.90    0.52
  -9   1   0    2.50    0.75
   9   1   0    1.95    0.96
  -1   9   0    1.81    0.98
  -9  -1   0    1.69    0.81
   9  -1   0    1.50    0.53
  -9  -1   0    1.62    0.45
  -1   9   0    1.54    0.72
   1  -9   0    1.45    1.00
   9   1   0    1.95    0.42
   1   9   0    1.04    0.77
   1   9   0    3.16    1.42
   9   0   1    0.08    0.99
  -9   0  -1    0.20    0.58
   0   9   1    0.15    1.43
   9   0  -1    0.34    1.30
   0   9  -1    0.19    1.71
   9   0   1    2.38    0.61
   0  -9  -1    0.70    1.49
   9   0  -1    0.30    0.83
   0  -9   1    0.29    1.43
  -9   0   1   -0.46    1.14
  -9   0   1    1.14    0.87
   0   9  -1    0.48    1.49
  -2  -4  -6    5.18    0.99
   4   2  -6    4.82    1.19
   2   4  -6    3.49    0.90
   4  -2  -6    4.00    1.09
  -4  -2  -6    3.88    0.77
  -2  -4   6    4.23    1.35
  -2   4   6    2.20    0.89
  -4   2   6    5.63    1.23
   4  -2   6    3.45    0.70
   2  -4   6    2.75    0.80
   2   4   6    5.05    1.02
   4   2   6    4.08    0.71
   2  -4  -6    2.72    0.88
  -4  -2   6    4.80    1.15
   4  -2   6    3.98    0.99
  -2  -4   6    3.02    0.86
  -4  -2   6    2.50    0.93
   2  -4   6    5.19    1.01
   4  -5   5   10.30    1.10
   5  -4   5   11.13    1.07
  -4  -5   5   12.17    1.31
  -4  -5   5    9.57    0.88
  -4   5  -5   10.04    1.21
  -5   4   5   12.74    1.62
  -5  -4  -5   10.99    0.78
  -5  -4   5   10.01    0.88
  -5  -4   5   15.04    1.59
  -4  -5   5   12.19    1.72
   5  -4  -5   11.22    1.43
  -4   5   5   13.37    1.46
   5   4   5   13.29    0.97
   5   4  -5   12.78    1.06
   4  -5  -5   12.35    1.55
   4   5   5   12.64    1.05
  -4  -5  -5   11.21    0.97
  -7   3   4  204.45    4.15
   7  -3  -4  205.54    6.15
   3  -7  -4  191.02    9.19
  -7  -3   4  204.73    6.30
   7   3  -4  195.78    4.20
   7   3   4  195.93    3.76
   3   7  -4  192.25    4.29
   3  -7   4  195.84    3.69
  -7   3  -4  203.37    6.19
  -3   7  -4  203.25    8.31
  -3  -7   4  208.60    4.30
  -3  -7   4  204.38    8.35
  -7  -3  -4  202.90    5.14
   3  -7   4  205.87    4.51
  -7  -3   4  206.56    9.67
   3   7   4  190.31    7.76
  -3  -7   4  193.43   11.13
  -7  -6   1    2.93    0.43
  -6  -7   1    4.12    0.88
  -7  -6   1    5.06    1.61
  -6  -7   1    3.92    1.53
  -7   6   1    3.34    0.47
   7   6  -1    7.58    2.25
   6   7  -1    2.82    0.98
  -7  -6   1    4.91    0.73
  -9  -2   1    0.95    0.55
   7  -6   1    3.69    1.10
  -7   6  -1    3.27    0.97
   6   7   1    3.17    0.59
   9   2   1    1.18    1.60
  -9   2   1    0.94    0.67
  -9   2   1    1.13    0.60
  -2   9  -1    0.84    0.71
  -2   9  -1    1.28    0.99
   2   9  -1    1.82    0.95
  -7   6   1    3.96    1.00
   9  -2  -1    0.75    0.78
   9  -2   1    2.07    0.53
   7  -6  -1    3.95    1.09
  -6   7  -1    5.32    1.37
   2   9   1    0.62    1.19
   2   9  -1    2.04    0.77
  -2  -9   1    0.76    1.26
   6  -7   1    2.45    0.83
   7   6   1    4.19    1.13
   6  -7  -1    3.75    0.86
   6   7  -1    4.17    0.75
   9   2  -1    0.63    1.24
  -2   9   1    0.87    0.87
   9  -2  -1    1.68    1.07
  -7  -6  -1    2.97    0.53
  -9   2  -1    1.53    1.03
  -6   7   1    4.92    1.13
   7   6   1    3.74    0.48
   2   9   1    0.94    0.89
   6   7   1    4.03    1.13
  -9  -2   1    1.36    0.96
  -2  -9  -1    0.88    1.40
   2  -9   1    1.46    1.73
   9  -2   1    1.02    0.42
  -6  -7  -1    4.45    0.75
   2  -9  -1    1.78    1.11
   9   2  -1    0.90    0.30
  -1   0   7    0.81    1.39
   1   0   7    0.03    1.24
   0   1  -7    0.11    1.31
   0  -1   7   -2.37    1.29
   1   0  -7   -2.31    1.34
   0   1   7   -1.41    1.29
   0  -1  -7    0.23    1.29
  -1   0  -7   -3.77    1.27
  -8   4  -2   90.34    2.93
  -8  -4   2   91.39    5.66
  -4   8  -2   89.43    3.60
   4  -8   2   86.37    4.50
   8  -4   2   89.49    3.37
   4   8   2   85.62    2.30
  -4  -8  -2   88.14    3.15
  -8  -4   2   95.07    2.12
   4   8  -2   91.96    3.06
   4   8  -2   88.87    4.85
  -8   4   2   82.06    3.14
  -4   8   2   90.78    3.02
  -4  -8   2   91.48    5.48
  -4  -8   2   82.31    2.90
   4  -8  -2   84.12    3.55
   8  -4  -2   90.42    5.39
   8   4  -2   91.34    4.27
  -8  -4   2   93.64    2.02
   8   4   2   86.65    2.84
  -8   4   2   86.93    2.12
   8  -4   2   87.69    1.77
  -4   8  -2   90.10    2.12
  -3  -8   3   12.83    1.55
   3   8  -3   12.48    1.68
   6  -3  -5   13.91    1.46
  -8   3   3   14.45    1.34
   3  -8   3   13.09    1.07
  -3  -6   5   11.98    1.12
   6   3  -5   12.63    1.22
  -3  -6   5    9.45    1.13
  -8  -3   3   14.20    1.63
   6   3   5   11.65    0.75
   3  -6  -5   10.29    1.41
  -3  -6  -5   12.07    1.09
   6  -3   5   14.16    1.32
  -6  -3   5   12.93    1.20
  -8   3  -3   15.18    1.42
  -6   3   5   11.63    1.41
   3   6   5   11.53    1.22
   8  -3  -3   13.07    1.42
   8   3  -3   13.07    0.93
  -3   8   3   14.04    1.69
   3  -8   3   12.97    1.44
  -8  -3   3   14.04    1.18
   3   8  -3   11.69    1.28
  -8   3   3   12.18    1.10
  -6  -3  -5   11.53    0.70
   3  -6   5   12.31    1.08
   3   8   3   13.91    1.32
  -3  -6   5   15.28    1.45
  -3  -8   3   13.71    1.21
   3  -6   5   11.15    1.33
   6  -3   5   10.55    0.93
  -3  -8  -3   13.72    1.25
  -6  -3   5   13.10    1.74
  -3   6   5   13.62    1.69
   8  -3   3   13.52    1.20
   3  -8  -3   12.99    1.57
   8   3  -3   12.82    1.63
  -3   8  -3   12.04    1.28
  -3   6  -5   13.38    1.41
   1  -5  -6    3.24    1.11
  -1   9   2   28.74    1.95
   9   1  -2   29.37    2.22
  -9  -1   2   28.46    1.24
   9   1   2   28.62    1.41
   5  -1  -6    2.63    0.84
  -1  -5  -6    1.67    0.73
  -9   1   2   27.78    1.44
   1  -5   6    1.95    0.71
   1   9  -2   27.39    1.90
   9   1   2   30.52    1.47
  -5   1   6    5.21    1.19
  -5  -1   6    3.48    0.80
   9  -1  -2   32.49    1.50
   1   5   6    4.28    1.21
  -1  -5   6    2.51    0.78
   5   1   6    3.64    0.79
   9   1  -2   32.28    1.28
   1   9  -2   28.64    1.63
   5  -1   6    3.07    0.93
   9  -1   2   26.45    1.41
  -1   9  -2   25.98    1.72
   9  -1   2   30.93    1.49
  -1  -9   2   26.26    1.92
  -1  -9   2   26.44    1.44
  -1   9  -2   26.64    1.70
   1  -9   2   24.60    1.74
  -5  -1   6    2.66    0.92
   9  -1  -2   28.48    1.52
  -9   1   2   28.96    1.84
  -1  -5   6    2.99    1.03
  -1   5   6    3.89    1.25
   1   9   2   27.85    1.68
  -9   1  -2   27.74    1.21
  -1  -5   6    3.26    0.92
   1  -5   6    2.52    0.83
   5  -1   6    2.77    0.65
   1  -9   2   24.40    1.76
   5   1  -6    1.38    0.73
   9   1   2   27.21    1.44
  -5  -1  -6    3.23    0.57
   1  -5   6    4.43    1.20
   1  -9  -2   28.35    1.81
  -1  -9  -2   26.10    1.69
  -9  -1   2   30.43    2.02
  -9  -3   0  305.19    9.80
  -3   9   0  308.49    7.91
  -3  -9   0  310.58    9.09
  -9  -3   0  315.09    9.12
   9  -3   0  319.57   14.74
  -3   9   0  306.26    6.63
   9   3   0  298.49    8.85
   3   9   0  318.66    5.86
   9  -3   0  303.89    6.57
  -9   3   0  300.99   11.98
   3   9   0  307.03   14.58
   3  -9   0  307.01    9.13
   1   2   7   29.05    1.90
   5   8  -1   24.06    2.18
  -8  -5   1   22.83    1.93
   5  -8  -1   19.63    1.72
   5   8  -1   22.05    1.24
  -2  -1   7   29.18    1.70
  -5  -8   1   20.63    1.44
  -2   1   7   32.47    1.81
   2  -1  -7   28.92    1.62
  -5  -8   1   22.99    1.84
  -5   8  -1   22.53    1.81
   5   8   1   22.74    1.87
   2   1   7   27.91    1.64
  -1  -2  -7   31.24    1.85
   2   1  -7   31.21    1.99
   1  -2  -7   32.03    1.65
  -8   5   1   21.67    1.66
  -8  -5  -1   21.70    0.93
  -8  -5   1   22.58    0.94
   5  -8   1   20.25    1.69
  -5   8  -1   22.88    0.90
   5   8   1   21.70    1.26
   2  -1   7   33.46    1.77
   1  -2   7   31.94    1.80
  -1   2  -7   29.31    1.96
   8  -5   1   21.31    1.57
  -8   5   1   22.98    1.12
  -8  -5   1   22.26    0.92
  -2  -1  -7   29.04    2.09
  -5   8   1   18.46    1.78
  -2   1  -7   28.94    1.45
  -1   2   7   28.05    1.68
   1   2  -7   30.10    1.75
  -1  -2   7   30.76    1.63
  -8   5  -1   19.41    1.76
   8   5  -1   19.33    1.98
   8  -5  -1   23.51    1.53
  -5  -8  -1   17.88    1.22
  -8  -5  -1   20.97    0.79
   8   5   1   21.95    1.90
  -8   0   4  178.58    5.90
   8   0   4  192.94    4.32
   0  -8   4  178.52    8.48
   0  -8  -4  188.88    6.65
   0   8  -4  197.44    4.54
   8   0   4  192.59    3.54
   0   8  -4  182.52    4.10
  -8   0   4  187.20    8.93
   8   0  -4  199.35    4.58
   0  -8   4  199.74    4.27
   0   7   5    0.98    1.41
   0  -7   5    0.31    1.23
   7   0   5    0.35    0.88
   0   7  -5    0.15    1.37
  -7   0   5    0.03    1.51
  -7   0   5   -0.21    1.18
   0  -7   5    0.07    1.37
   7   0  -5    0.46    0.80
   7   0   5    0.19    0.67
   0  -7  -5   -1.16    1.40
   0   3  -7    0.01    1.39
  -3   0  -7    0.62    1.13
   0  -3  -7    1.34    1.32
   0   3   7    0.11    1.34
   3   0   7    0.12    1.12
   0  -3   7    0.82    1.37
   3   0  -7    0.11    1.33
  -3   0   7    0.11    1.34
  -4  -4   6  501.75   13.04
  -4   4   6  479.77   11.78
   4  -4   6  502.16   14.19
  -4  -4  -6  484.31   27.24
   4  -4   6  492.06   18.22
  -4  -4   6  485.19   14.37
  -2  -8  -4    1.60    0.79
  -2   8   4    1.40    1.11
  -8   2   4    3.15    1.08
   8  -2  -4    1.94    0.79
   2   8   4    1.68    0.79
   8   2   4    2.25    0.36
  -8   2   4    1.41    0.73
  -8  -2   4    2.10    1.58
   8   2  -4    2.75    1.00
   2  -8  -4    2.62    1.00
   2   8  -4    1.74    1.11
   2  -8   4    0.53    0.84
  -8  -2   4    4.17    0.91
   2  -8   4    2.35    0.61
   8   2  -4    1.84    0.56
  -2  -8   4    1.48    0.77
  -2  -8   4    1.71    1.05
  -8   2  -4    2.25    0.63
   2   8  -4    1.60    0.76
   8  -2   4    2.55    0.72
   8   2   4    2.31    0.39
  -2   8  -4    2.25    1.02
   7  -2   5   56.91    2.30
   9   0   3    0.03    0.64
  -7   2   5   57.38    3.69
   0  -9   3    0.35    1.03
   0   9   3    0.28    1.55
  -9   0   3    1.27    1.40
  -9   0   3    0.73    1.32
   2   7   5   52.59    1.96
  -2  -7   5   55.26    2.35
  -2  -7  -5   57.14    2.61
   2  -7   5   57.68    2.17
   2  -7  -5   53.49    2.43
   0  -9  -3   -0.48    1.42
  -2   7   5   53.53    2.09
   0  -9   3    0.76    0.75
   7  -2  -5   60.88    3.83
   0   9  -3    0.51    1.47
  -7   2   5   56.47    3.67
   7   2   5   63.90    1.95
   0   9  -3    0.34    1.67
  -7  -2   5   60.05    2.53
   9   0   3   -1.84    0.62
  -2  -7   5   60.43    2.23
   9   0  -3    0.02    0.86
  -2  -7   5   56.43    2.98
  -7  -2  -5   56.30    2.42
   7   2  -5   60.28    2.03
  -2   7  -5   59.84    2.32
  -7  -2   5   66.77    2.43
   7  -2   5   63.51    1.92
   2  -7   5   60.42    2.23
   3   9  -2  250.74    8.45
   3   9   2  239.55    4.62
   3  -5   6    9.22    1.19
  -3   9  -2  258.38    7.15
  -3   5   6    9.00    1.44
   3  -9   2  246.49   10.11
  -3  -5   6    9.94    1.56
  -5   3   6   11.21    1.53
   3  -5  -6   10.15    1.42
  -3  -5  -6   10.45    1.06
   5   3   6   10.11    1.04
  -9   3  -2  256.47    4.84
  -3  -5   6    9.44    1.27
  -5  -3   6    9.46    1.39
   5  -3   6   10.28    1.12
  -3  -9   2  247.49    6.71
  -3   9  -2  260.26    4.92
  -5  -3   6   10.08    1.69
   9   3  -2  259.11   12.32
   3   5   6   10.60    1.18
   5   3  -6    9.77    1.24
   5  -3   6    9.19    1.16
   9  -3   2  245.42    8.19
  -3  -5   6   10.82    1.40
   3   9  -2  239.25    5.97
  -3  -9   2  240.62   11.51
  -5  -3  -6    8.17    0.90
   3  -5   6    9.44    1.46
  -9  -3   2  250.64    8.72
  -3   9   2  242.66    5.93
  -9   3   2  247.60    9.41
   9   3   2  247.42   11.87
   5  -3  -6   10.52    1.38
   9  -3   2  246.40    8.05
   3  -9  -2  243.80   11.57
   7   7   0  293.03    8.84
  -7   7   0  290.88    6.99
   7  -7   0  300.84    8.87
   4   9  -1    0.36    1.18
   9  -4  -1    0.37    0.81
   9  -4   1    0.61    1.04
  -9   4   1    0.80    0.53
  -4   9   1   -0.79    1.47
  -4   9  -1    0.19    1.05
  -9   4  -1    1.83    1.44
  -9  -4   1   -2.14    0.60
   9   4  -1    1.16    1.43
  -9  -4   1    0.36    0.62
   4  -9   1    0.61    1.77
   4   9   1    0.52    1.66
  -4  -9   1    1.16    1.49
   9   4   1    0.25    1.53
  -4   9  -1   -3.10    1.59
  -9   4   1    2.39    1.54
   4   9  -1    0.67    1.22
  -9  -4   1    1.44    1.24
   4   9   1   -2.11    1.08
   4  -9  -1   -0.38    1.64
   9  -4   1    0.55    0.53
  -3  -2  -7    6.21    0.79
  -3   2   7    8.22    1.32
   2  -3  -7    8.29    1.34
   3   2   7    7.78    1.20
   2   3   7    6.76    1.14
  -2   3   7    7.05    1.32
  -2  -3  -7    7.06    0.97
   3  -2   7    6.67    1.00
  -3  -2   7    6.16    0.94
   3   2  -7    6.08    1.01
   2  -3   7    7.51    1.22
  -2  -3   7    6.40    0.95
   3  -2  -7    7.92    1.02
   2   3  -7    5.67    0.95
   2  -3   7    6.10    0.94
  -6   0   6  593.34   27.56
   0  -6  -6  576.55    9.90
  -6   0   6  576.45   26.93
   0  -6   6  575.92   16.27
   6   0   6  582.76   11.94
   6   0  -6  594.41   23.49
   0   6   6  584.24   26.98
   0  -6   6  590.26   16.69
   0  -6   6  569.70    9.72
   6  -6   4  429.42   11.98
  -6   8   0   11.25    0.72
   6   6  -4  434.29   14.50
   6   8   0   11.76    1.79
  -6  -6   4  414.57   10.49
   8   6   0   14.27    2.06
   6  -6   4  429.04   11.06
   6   8   0   10.94    1.02
  -6   8   0   10.87    1.59
 -10   0   0    4.15    0.78
  -8  -6   0   10.12    0.71
   0 -10   0    3.14    1.08
  -6   6   4  409.80    9.27
  -8  -6   0   11.06    0.80
  10   0   0    5.69    0.98
  10   0   0    5.10    0.68
   0  10   0    4.75    1.28
  -8   6   0   11.81    1.72
  -6  -6   4  425.36   19.65
   0  10   0    5.02    1.02
  -6  -8   0   12.45    1.23
   8  -6   0   10.60    1.33
   6  -8   0    9.67    1.51
   6  -6  -4  413.85    8.98
   7   6   3    1.95    0.47
   6  -7   3    2.16    0.29
   6   7   3    1.45    0.51
  -9  -2   3   12.69    1.08
   7   6  -3    3.13    1.05
  -9   2  -3   14.57    1.11
  -7  -6   3    1.71    0.55
  -2  -9   3   13.89    1.33
   2  -9   3   14.71    1.58
  -7   6   3    1.81    0.91
   7  -6   3    1.79    0.26
   6  -7  -3    1.91    1.26
  -6   7   3    2.12    0.90
   9  -2   3   14.85    1.12
  -2   9   3   14.08    1.60
   9   2  -3   14.68    0.99
  -7  -6  -3    2.56    0.45
   2   9   3   13.78    1.39
   6  -7   3    2.18    1.14
  -2   9  -3   14.60    1.47
  -6  -7   3    2.04    0.58
  -6  -7   3    2.50    1.45
   9   2  -3   13.49    1.59
  -7   6  -3    3.27    0.79
   2  -9   3   11.69    0.99
   2   9  -3   14.78    1.40
  -7  -6   3    4.04    1.33
   7  -6   3    2.22    0.75
   6   7  -3    1.82    1.72
  -9  -2   3   12.95    1.56
   2  -9  -3   11.86    1.34
   7  -6  -3    3.39    1.18
   2   9  -3   13.80    1.75
  -9   2   3   14.63    1.30
  -2   9  -3   13.02    1.41
  -9   2   3   16.90    1.44
  -6  -7  -3    0.91    0.44
   9  -2  -3   14.71    1.23
  -7  -6   3    1.78    0.58
  -6   7  -3    2.82    1.05
  -6  -7   3    2.12    0.68
  -2  -9   3   12.04    1.42
  -2  -9  -3   13.48    1.48
   5  -7   4  194.68    5.49
  -5  -7   4  193.01    6.03
   5  -7   4  191.18   10.83
  -7   5   4  182.51    5.73
   7  -5   4  184.96    5.59
  -5  -7   4  200.28    7.09
   5   7  -4  194.01    7.84
  -7  -5   4  197.64    4.79
   5  -7  -4  194.67    6.88
   7  -5  -4  189.02    4.29
   7   5  -4  185.36   10.83
  -5   7  -4  180.06    4.28
  -5  -7   4  199.99    6.00
  -5  -7  -4  191.76    4.32
  -7  -5   4  196.11    3.95
 -10   1  -1    8.61    0.90
   1  10  -1   10.15    1.41
   4   1   7   42.95    1.58
 -10   1   1    9.55    1.01
   1 -10   1   13.40    1.59
  -1 -10   1    9.51    1.21
  -1  10   1   11.72    1.40
   1 -10  -1   10.79    1.55
  -1  -4  -7   42.04    2.07
   1  -4   7   39.15    1.81
   1  -4  -7   42.63    2.08
 -10  -1  -1   10.33    0.57
  -1 -10  -1   10.22    1.63
  -1  10   1    8.35    1.46
  10   1  -1   10.78    1.41
   1  10   1   10.81    1.45
  -1  10  -1   12.52    1.70
  10  -1   1   12.12    0.91
   1   4   7   40.59    2.49
   4  -1   7   39.42    1.70
  -4   1  -7   41.43    2.53
   1   4  -7   46.59    2.03
  -4  -1  -7   42.65    2.43
   4  -1  -7   42.76    2.24
  -1  -4   7   39.93    2.17
 -10   1   1    9.96    1.30
   1  -4   7   44.00    2.59
  10  -1   1    9.35    1.03
   1  10   1   10.38    1.71
  10  -1  -1   10.89    0.91
  10   1  -1   11.53    0.78
 -10  -1   1    8.98    0.81
   4   1  -7   43.83    2.37
  -1   4   7   40.03    2.21
  10   1   1   11.55    0.51
  10  -1  -1   10.60    1.08
   1  10  -1    9.91    1.53
  -4   1   7   41.99    2.06
  -4  -1   7   39.78    1.73
  -1  10  -1   10.82    1.38
  10   1   1    9.29    1.42
 -10  -1   1   11.16    1.49
   6  -2  -6   22.20    1.86
   6  -2   6   22.65    1.40
   2  -6   6   23.34    1.69
   2  -6  -6   23.60    1.72
  -2  -6  -6   23.86    1.52
  -6  -2  -6   22.94    1.26
   6  -2   6   25.01    1.61
  -6  -2   6   24.55    1.70
   2   6   6   25.13    1.67
  -2   6   6   24.10    1.86
  -6   2   6   23.96    2.05
  -2  -6   6   23.86    1.95
   6   2  -6   24.28    1.55
   2  -6   6   22.27    1.59
   6   2   6   24.60    1.16
  -2  -6   6   21.57    1.79
  -2  -6   6   25.62    1.94
  -6  -2   6   22.89    2.01
   2  -6   6   24.49    1.70
  -2 -10   0   27.59    2.11
  10   2   0   24.60    1.85
 -10   2   0   23.75    1.93
  10  -2   0   25.20    1.71
   2  10   0   24.23    1.76
 -10  -2   0   23.01    0.97
   2 -10   0   27.24    1.86
   2  10   0   25.56    2.18
  -2  10   0   25.48    1.63
  -2  10   0   21.47    1.84
  10  -2   0   25.80    1.34
  10   2   0   24.98    1.08
  -5  -6  -5    3.57    0.91
   5  -8   3    0.60    0.68
   8   5  -3    1.60    1.76
  -8  -5   3    0.28    0.81
   5  -6  -5    4.91    1.25
  -6  -5  -5    2.11    0.44
   5   8  -3    1.02    1.34
  -5  -8   3    0.46    1.60
   6  -5  -5    1.82    1.01
  -5  -8   3   -0.28    1.35
  -6  -5   5    3.15    1.04
  -5   6   5    2.34    1.00
  -5   6  -5    2.93    0.93
  -6   5  -5    2.65    0.79
  -8  -5   3    0.29    1.62
   6   5   5    1.67    0.48
   8   5   3    0.30    0.46
   6   5  -5    3.71    1.40
  -5  -6   5    4.50    1.20
  -5  -6   5    2.83    0.78
  -8   5  -3    0.95    1.06
  -8   5   3    0.55    0.99
  -8   5   3   -0.20    1.33
  -5   8  -3    0.70    1.21
  -8  -5   3    0.77    0.87
   5   6   5    1.78    0.64
   5  -8   3    0.47    1.50
   8  -5   3    0.87    1.13
  -6  -5   5    2.24    0.68
   6  -5   5    2.02    0.79
   5   8   3   -2.38    1.21
  -6  -5   5    4.11    1.40
  -6   5   5    2.13    0.87
   5  -8  -3    0.54    1.57
  -8  -5  -3    0.07    0.35
  -5  -8   3    0.96    0.97
   5  -6   5    2.36    0.81
  -5   8   3    1.86    1.52
   5   6  -5    2.29    1.04
  -5  -8  -3    0.33    1.02
  -5  -6   5    2.00    0.93
   8  -5  -3   -3.16    1.53
   7   7   2    1.63    1.69
   7   7   2    1.48    0.49
   7   7  -2    0.68    0.93
  -7   7   2    2.42    0.88
   7  -7   2    2.47    1.13
  -7  -7   2    1.98    1.18
  -7  -7   2    2.47    0.75
   7  -7  -2    1.45    0.93
  -7   7  -2    2.14    1.09
  -7  -7   2    0.93    0.43
  -7  -7  -2    2.24    0.60
  -9   5   0    3.97    1.49
  -5   9   0    3.85    0.72
   9   5   0    4.53    1.30
   5   9   0    5.88    1.71
  -9  -5   0    3.43    0.46
   5  -9   0    4.37    1.28
   5   9   0    4.13    0.89
  -9  -5   0    3.59    0.48
   9  -5   0    2.53    0.68
  -5   9   0    4.77    1.57
  -5  -9   0    2.49    0.85
   6  -8   2    1.62    1.48
  -8   6  -2    0.43    1.34
  -8  -6   2    1.08    0.78
   8   6   2    0.65    0.23
  -6   8  -2    1.80    0.98
  -8   6   2    0.92    0.72
   8  -6  -2    0.38    0.68
   0  10  -2   18.41    1.77
  -8  -6  -2    0.79    0.29
  -6   8   2    0.40    1.70
   8   6  -2    0.60    1.68
   6   8  -2   -0.40    1.66
   8   6   2    0.33    1.70
  10   0  -2   17.31    1.06
  10   0   2   18.52    1.12
   6   8   2    0.77    0.97
  -8  -6   2    0.39    0.66
  -8   6   2    1.48    0.88
 -10   0   2   18.33    1.64
 -10   0   2   15.88    1.20
  -6  -8  -2    0.66    0.61
  -8  -6   2    0.79    1.25
  -6  -8   2    2.18    1.51
  -6  -8   2    2.10    1.21
  10   0   2   16.33    1.47
   0  10  -2   19.04    1.91
   6   8  -2    0.63    0.54
   0 -10   2   18.85    1.62
   6  -8  -2    0.42    1.67
  10   0  -2   16.68    1.52
 -10   0  -2   15.77    0.70
   8  -6   2    1.01    0.69
   6   8   2    1.80    1.19
   0 -10  -2   17.25    1.82
   0  10   2   19.45    1.90
  -4  -8   4  218.88   12.64
   8   4  -4  204.47    5.29
  -8  -4  -4  209.41    6.77
   4   8  -4  222.36    8.84
  -4   8  -4  206.84    7.18
  -8   4   4  214.19    6.79
  -8   4  -4  208.79    4.69
   8   4  -4  215.98    4.81
   8  -4   4  202.84    6.89
  -8  -4   4  217.65   10.21
   8  -4  -4  217.46    8.41
  -4  -8   4  211.28    6.31
  -4   8   4  205.97    6.70
   4   8   4  202.65    5.55
   4  -8   4  203.60    6.78
  -8  -4   4  214.35    7.56
  -8   4   4  214.91    4.42
   4  -8  -4  206.01    5.25
  -4  -8  -4  198.14    7.64
  -4  -7   5   19.76    1.81
   8  -1   5   31.73    1.46
  -4   7  -5   17.96    1.51
  -7   4  -5   18.73    1.27
  -4  -7  -5   16.89    1.19
   7  -4  -5   20.60    1.58
  -8   1   5   33.27    1.89
  -8   1   5   33.45    1.65
  -7   4   5   18.40    1.58
   8  -1  -5   33.05    1.70
   7  -4   5   17.64    1.33
   4  -7   5   17.98    1.52
  -8  -1   5   32.17    2.64
   8   1  -5   33.57    1.79
   1  -8  -5   29.59    1.72
  -7  -4   5   18.36    1.50
   1  -8   5   29.42    1.74
   8   1   5   30.31    1.25
   7   4  -5   19.15    1.60
  -7  -4  -5   18.82    0.88
  -7  -4   5   21.44    2.07
  -1  -8  -5   32.97    1.90
   1   8   5   30.96    1.75
   8   1   5   33.49    1.20
  -4  -7   5   18.13    1.88
   4   7  -5   23.00    2.17
  -1   8   5   31.10    1.87
  -8  -1   5   32.42    1.71
   4  -7   5   17.30    1.14
  -1  -8   5   25.42    1.51
  -4  -7   5   17.22    1.37
   1  -8   5   32.93    1.70
   1   8  -5   31.24    2.10
   4  -7  -5   20.28    1.93
  -1   8  -5   31.65    1.83
   4   7   5   16.05    1.26
  -1  -8   5   33.36    2.12
  -4   7   5   18.60    1.62
   7   4   5   18.58    0.93
   8  -1   5   31.33    1.38
  -9  -1   4   27.96    2.11
   9   1   4   26.37    1.42
   1   9  -4   31.90    2.22
   1  -9   4   29.20    1.82
  -1   9  -4   29.78    1.81
   9  -1   4   27.78    1.28
  -1   9  -4   30.31    1.88
  -9   1   4   30.57    1.94
   9  -1  -4   26.51    1.47
  -1  -9   4   26.76    1.74
  -1  -9   4   27.71    1.92
   9   1   4   26.10    1.07
   1   9   4   26.52    1.94
  -9   1   4   29.22    1.61
   1  -9   4   28.41    1.90
   9   1  -4   27.82    1.52
   1  -9  -4   27.41    1.93
  -1   9   4   26.24    2.05
   9  -1   4   28.65    1.31
   1   9  -4   27.57    1.87
  -9  -1   4   24.14    1.35
  -1  -9  -4   31.96    2.17
   3   4  -7    4.54    1.12
  10   3  -1   32.63    1.46
  -4  -3   7    6.94    1.24
   4  -3   7    8.33    1.18
  -3   4   7    8.93    1.41
   4  -3  -7    6.86    1.33
 -10  -3   1   30.71    1.65
   3  -4   7    6.30    1.29
   4   3  -7    5.94    1.19
  -3  -4  -7    6.00    1.10
   3  10   1   27.84    2.04
   4   3   7    6.78    1.09
  -4   3   7    4.46    1.00
  -3  -4   7    5.12    0.90
  -4  -3   7    6.25    1.64
 -10   3  -1   28.10    1.61
  -3  -4   7    5.32    1.13
  -3  10  -1   29.68    2.46
   4  -3   7    7.15    1.33
   0  -5   7   -0.44    1.08
   3  -4   7    6.33    1.18
  10  -3  -1   30.82    1.54
 -10   3   1   29.10    1.71
   0  -5   7    0.08    1.45
   0   5   7   -2.30    1.22
   3   4   7    5.59    1.10
 -10   3   1   30.76    1.97
  -3  10   1   28.15    2.02
  -3 -10   1   29.63    1.97
   3  10   1   28.83    2.20
  10   3  -1   29.94    2.18
   0  -5  -7    0.05    1.21
   3  10  -1   32.00    1.64
   5   0  -7   -0.76    1.44
   3 -10  -1   32.75    2.03
   0  -5   7   -1.51    1.30
   3  -4  -7    5.54    0.95
  -3  10  -1   29.48    1.79
  10  -3   1   30.19    1.71
   5   0   7    0.84    1.11
  10   3   1   30.85    2.17
   3 -10   1   33.05    2.04
  -5   0  -7    0.50    1.42
   3  10  -1   33.26    2.18
  10  -3   1   31.90    1.36
  -3 -10  -1   30.49    1.88
  -4  -3  -7    6.83    0.97
  -5   0   7    0.05    1.47
 -10  -3   1   31.36    2.19
 -10  -2   2   39.54    1.73
 -10   2   2   41.17    2.38
 -10  -2   2   39.20    2.31
  10   2  -2   43.31    1.44
   2  10  -2   34.51    1.72
   2 -10  -2   34.92    2.34
  10  -2   2   39.85    2.26
 -10   2  -2   37.65    1.69
  10   2   2   37.65    2.88
  -2 -10   2   38.54    2.38
  10  -2   2   37.45    1.92
   2  10  -2   40.08    2.30
   2 -10   2   36.58    1.85
   2  10   2   39.54    2.76
  10  -2  -2   44.07    2.51
  -2  10   2   39.17    2.37
 -10   2   2   34.77    1.80
  -2  10  -2   33.65    2.35
  -2  10  -2   37.08    1.95
  -2 -10  -2   35.43    2.55
  10   2  -2   38.59    2.09
  -2 -10   2   36.78    1.81
   0   0  -8 2620.62  102.39
   0   0   8 2633.84  121.43
   4   9  -3    7.44    1.35
   9   4  -3   10.65    1.44
  -4  -9   3   12.08    1.23
   4  -9   3    9.16    1.55
   9  -4  -3   10.94    1.35
   9   4  -3   10.78    1.00
  -4  -9  -3    8.67    1.24
  -4  -9   3   11.77    1.45
  -9   4   3   11.58    1.22
   4  -9   3   10.80    1.06
  -9  -4   3   10.46    0.99
   9  -4   3   10.85    1.25
  -9   4   3    8.00    1.30
  -9  -4   3    8.76    1.58
   9  -4   3   10.00    0.78
   4   9   3   10.94    1.28
  -4   9   3    9.37    1.56
   4  -9  -3    9.04    1.23
   4   9  -3   10.11    1.21
  -4   9  -3    9.54    1.43
  -9   4  -3   10.56    1.17
  -1  -7  -6   27.14    2.00
   1  -7   6   21.60    1.69
  -5   9  -2  104.59    4.11
  -9   5   2  100.31    3.06
  -5  -9   2  105.31    3.07
   5   9   2  112.20    5.07
   1  -7   6   21.64    1.79
  -5  -9  -2  107.15    2.96
  -5  -9   2  107.39    2.73
   9  -5   2  105.43    6.23
  -9  -5   2  117.36    4.49
   9   5  -2  106.36    5.53
  -7  -1   6   24.98    1.80
  -5   9   2  107.73    6.62
  -9  -5   2  110.87    5.28
   9  -5  -2  110.77    4.89
  -1  -7   6   22.31    1.67
  -1  -7   6   25.08    2.25
  -1   7   6   22.89    1.78
  -5  -5   6   30.30    1.87
  -5  -5   6   30.25    1.76
   5  -9   2  112.96    5.85
   5  -9  -2  106.70    3.69
   7   1  -6   21.13    1.81
   1   7   6   22.90    1.67
   7   1   6   23.29    1.57
  -9   5  -2  102.76    3.54
   7  -1  -6   26.35    1.78
   1  -7  -6   24.31    1.62
   5  -5   6   33.65    1.77
   5   9   2  104.28    2.88
  -7  -1   6   23.96    1.93
  -7   1   6   24.00    1.77
  -9   5   2  102.11    3.40
   1  -7   6   24.47    1.79
  -1  -7   6   26.10    2.01
   5   9  -2  103.77    3.77
   9   5   2  103.47    3.01
  -7   1   6   24.09    1.99
   7  -1   6   24.27    1.50
   5  -5  -6   29.51    2.04
   7  -1   6   23.93    1.32
  -9  -5   2  110.35    2.33
   5  -5   6   30.37    1.71
  -5  -5  -6   32.07    1.94
   5   5   6   33.62    1.70
  -5   5   6   29.84    2.02
  -1   1   8  112.83    5.76
   1   1  -8  108.06    4.59
  -1  -1  -8  107.61    5.42
  -1  -1   8  104.63    2.78
  -1   1  -8  105.94    2.73
   1   1   8  105.30    5.21
   1  -1   8  104.94    2.94
   1  -1  -8  103.79    2.79
  -8   7   1    0.36    0.23
   7   8  -1    1.53    1.02
  -5  -2  -7    7.04    0.94
  -7  -8   1    1.51    1.04
  -5   2   7    6.97    1.33
   5  -2  -7    8.52    1.32
   5  -2   7    6.83    0.91
   2  -5  -7    7.00    1.37
  -8  -7   1    4.55    1.46
   8   7   1    0.52    0.27
  -5  -2   7    8.77    1.22
   8   7  -1   -0.80    1.60
  -8  -7  -1    1.48    0.82
   2   5   7    6.13    0.95
   7   8   1   -1.67    1.58
   2  -5   7    9.46    1.31
  -2  -5   7    8.80    1.28
  -2  -5   7    7.87    1.23
  -2  -5   7    9.84    1.59
  -7   8   1    1.56    1.73
  -7   8  -1    0.55    1.54
  -8   7   1    1.14    1.68
   8  -7  -1    0.82    1.31
   5  -2   7    8.71    1.14
   2  -5   7    6.79    1.26
  -8   7  -1    1.56    1.47
   8   7   1    0.62    1.70
   7   8   1    0.50    0.37
   5   2  -7    7.23    1.01
  -2   5   7    7.05    1.55
   7  -8  -1    0.28    1.49
  -8  -7   1    0.72    0.74
   7  -8   1   -1.65    1.37
  -7  -8   1    2.08    1.06
   5   2   7    8.61    1.01
  -2  -5  -7    6.92    1.11
  -8  -7   1    1.56    0.83
   8  -7   1    2.09    1.37
  -5  -2   7    6.48    1.53
  -7  -8  -1    0.81    0.49
   7   8  -1   -0.11    1.56
  -4   6   6    0.75    1.50
   6  -4   6   -1.76    1.21
  -4  -6   6    1.60    1.19
  -6  -4   6    1.70    0.73
   6  -4  -6    1.37    0.83
  -6  -4   6    2.16    1.02
   6  -4   6    0.39    1.09
  -4  -6   6    1.12    1.17
   4  -6   6    0.93    1.34
  -4  -6   6    1.35    1.75
  -6   4   6   -1.07    1.61
   4  -6   6    1.41    1.41
   6   4   6    0.43    0.42
   4   6   6    1.84    1.40
  -6  -4  -6    0.83    0.43
   4  -6  -6    3.28    1.50
  -4  -6  -6    1.69    0.63
   6   4  -6    2.53    0.82
   0   2   8    9.92    1.47
   4  10   0   18.44    1.91
   2   0   8    8.53    0.99
  -2   0  -8    9.93    1.22
   4 -10   0   17.94    1.78
   2   0  -8    9.53    1.43
  10  -4   0   18.40    1.29
   0  -2  -8    9.71    1.36
   0   2  -8    9.97    1.35
  -4 -10   0   19.59    1.51
 -10   4   0   19.60    1.61
 -10  -4   0   19.64    0.95
  10   4   0   19.79    1.89
   0  -2   8    8.88    1.15
 -10  -4   0   18.73    0.64
  -4  10   0   18.55    1.36
  -2   0   8    9.69    1.28
  -4  10   0   15.67    1.54
   4  10   0   16.90    1.37
  -1 -10  -3   18.64    1.73
  -3  -8   5   23.30    1.46
   8  -3   5   30.38    1.56
   1  10  -3   16.49    1.43
  -3  -8   5   28.36    2.26
 -10   1  -3   19.52    0.92
  -3   8   5   23.80    2.03
   1 -10   3   18.52    1.83
  10   1  -3   20.18    1.87
  -3   8  -5   25.20    1.72
  10   1   3   17.55    0.95
   8  -3   5   28.23    1.54
  10   1  -3   20.93    1.17
  -1  10   3   18.72    1.84
   1  10   3   19.89    1.74
   8   3  -5   29.66    1.67
  -1 -10   3   19.10    1.65
  -3  -8  -5   25.75    1.53
  10   1   3   19.66    1.03
 -10   1   3   16.11    1.66
   3  -8   5   28.28    2.33
  -1  10  -3   18.61    1.79
  -8  -3  -5   25.82    1.65
 -10  -1   3   18.98    1.79
 -10   1   3   21.11    1.45
  10  -1   3   18.77    1.31
  -1  10  -3   17.07    1.67
  -8   3   5   29.10    1.82
  10  -1  -3   19.58    1.27
   1 -10   3   18.20    1.34
   3  -8  -5   28.04    2.37
   8  -3  -5   32.58    2.32
  -8  -3   5   28.13    1.92
  10  -1   3   17.68    0.96
   3  -8   5   27.56    1.45
   3   8   5   24.55    1.46
  -3  -8   5   27.37    1.84
   8   3   5   27.69    1.58
  -8   3   5   28.65    1.83
   1  10  -3   18.37    1.92
  10   1   3   17.94    1.66
  -8  -3   5   27.75    1.69
  -1 -10   3   15.52    1.36
 -10  -1   3   16.96    1.22
   1 -10  -3   14.70    1.70
   3   8  -5   28.11    2.26
  -9  -3   4  245.64    6.94
   9   3  -4  246.58    5.46
   3   9   4  239.12    6.60
   3  -9   4  254.94   12.08
   3  -9  -4  246.35   14.14
   3  -9   4  241.78    7.35
  -9   3   4  257.68   12.34
  -3  -9  -4  250.01    6.92
  -9   3   4  250.68    8.54
  -3   9   4  240.74    5.46
   3   9  -4  245.58   14.25
  -3   9  -4  238.15    4.98
  -9   3  -4  245.25    6.43
  -3  -9   4  245.12    5.33
  -6   9   1   24.36    1.97
   9  -6   1   23.93    1.95
  -6  -9  -1   22.34    1.65
  -6   9  -1   24.80    2.03
  -9   6   1   22.18    1.89
  -9  -6   1   23.88    2.26
   6  -9   1   22.69    1.91
  -9  -6   1   24.52    1.44
  -9   6   1   20.76    1.30
   6   9   1   23.79    1.37
  -6  -9   1   23.82    1.49
  -9   6  -1   22.61    1.78
   9  -6  -1   23.26    1.69
  -9  -6   1   22.74    1.17
  -9  -6  -1   21.25    1.08
   6   9   1   22.44    2.01
  -9  -6  -1   23.47    0.81
  -6   9  -1   22.64    0.78
   9   6  -1   20.25    1.96
   6   9  -1   24.32    2.23
   9   6   1   23.46    2.23
   6  -9  -1   21.20    1.76
   6   9  -1   23.80    1.34
  -2   2  -8    3.32    0.89
   2  -2  -8    2.91    0.94
  -2  -2   8    3.32    1.16
  -2   2   8    2.53    0.92
   2   2  -8    4.80    1.17
   2   2   8    4.66    1.22
   2  -2   8    4.93    1.21
  -2  -2  -8    3.19    0.79
   3  -7   6  119.05    3.24
   7   3  -6  121.87    4.11
   7   3   6  118.50    2.51
  -3  -7  -6  112.78    3.54
  -3  -7   6  111.96    3.41
  -7   3   6  113.52    6.80
   3  -7   6  116.70    4.88
  -7  -3   6  121.41    3.99
   7  -3  -6  124.08    4.15
  -7  -3  -6  117.23    4.51
  -3  -7   6  127.15    3.27
  -7  -3   6  113.56    4.12
   7  -3   6  118.30    2.87
   3   7   6  113.45    3.91
  -3  -7   6  124.33    4.02
  -3   7   6  115.49    4.12
   3  -7  -6  115.39    3.16
   7  -3   6  115.56    3.03
  11  -1   0    7.50    1.07
  -3   1   8    4.49    1.09
  -1   3  -8    6.17    1.01
  -1  11   0    6.33    1.26
  11   1   0    5.40    1.13
  -1   3   8    5.45    1.06
   1   3   8    5.49    1.03
   1  -3  -8    6.80    1.37
   3   1   8    6.35    1.17
  -3  -1   8    5.86    1.24
 -11   1   0    5.44    0.87
  -3   1  -8    5.17    0.89
  -1  -3   8    6.04    1.26
  -1  -3  -8    6.09    1.00
   3  -1   8    6.46    1.16
 -11  -1   0    6.12    0.72
   3   1  -8    7.10    1.28
   1  11   0    8.24    1.48
   3  -1  -8    6.52    1.07
   1 -11   0    8.51    1.34
  -1 -11   0   10.81    1.61
   1   3  -8    5.26    1.40
  11   1   0    9.14    0.66
  -1  11   0    7.32    1.49
   1  11   0    4.81    1.22
  11  -1   0    6.54    0.85
  -3  -1  -8    5.54    0.92
   1  -3   8    7.54    1.28
   6   1  -7   73.06    3.30
  -1  -6   7   76.65    3.67
 -11   0   1    0.83    0.99
   0 -11   1    0.09    1.61
  -1  -6  -7   75.40    2.74
   1  -6   7   71.24    2.71
   0  11  -1    0.17    1.46
  11   0  -1   -3.54    0.78
   0  11   1    0.31    1.55
   1  -6   7   72.48    2.70
   0  11  -1   -3.85    1.60
   1  -6   7   73.63    3.89
  -1  -6   7   70.88    2.38
   0  11   1    1.18    1.44
  11   0   1    0.59    0.68
  11   0  -1   -4.15    1.42
   6  -1   7   73.40    2.43
 -11   0   1    1.35    1.47
   6  -1  -7   73.98    2.54
   1  -6  -7   73.94    3.39
  -1   6   7   69.04    4.48
   6  -1   7   73.00    2.42
   0 -11  -1    0.10    1.07
  -6   1   7   75.17    3.97
  -1  -6   7   78.36    3.26
  -6  -1  -7   74.46    2.43
   1   6   7   71.30    2.88
  11   0   1   -2.14    1.06
   6   1   7   69.48    2.32
  -6  -1   7   78.40    2.43
  -6  -1   7   67.04    3.91
  10  -4   2  147.83    2.73
  -4 -10  -2  141.02    3.43
 -10   4   2  138.72    3.60
   4  10   2  145.13    3.73
  10   4  -2  144.04    3.68
   4 -10   2  158.18    7.87
 -10   4   2  140.53    5.13
  -4  10  -2  151.69    5.33
  -4 -10   2  145.06    4.05
   4 -10  -2  141.21    3.92
   4  10  -2  141.36    6.04
  10  -4  -2  146.38    5.27
  10   4   2  144.63    4.94
  10  -4   2  146.46    3.49
   4  10   2  142.73    3.88
  -4  10   2  147.56    8.87
 -10  -4   2  145.32    3.36
  -4  10  -2  151.47    4.23
 -10  -4   2  149.87    5.36
  -4 -10   2  140.89    3.28
 -10   4  -2  149.00    7.22
   0   9  -5    1.13    1.50
   9   0  -5    0.01    1.24
  -9   0   5    0.86    1.14
   3  10  -3    1.23    1.06
  -3  10   3    2.16    1.08
 -10  -3   3    2.99    0.79
  -9   0   5    0.75    1.24
   0  -9  -5    0.87    1.41
  10  -3   3    1.64    0.66
   9   0   5    0.39    0.70
   9   0   5    0.07    1.03
  -3 -10   3    1.54    0.83
  10   3  -3    3.73    1.37
   0  -9   5    0.62    1.17
  -3  10  -3    1.88    0.72
   0   9   5    0.62    1.49
 -10   3   3    1.28    0.68
  -3  10  -3    1.62    0.89
  -3 -10  -3    2.04    1.17
   3 -10  -3    2.58    1.11
   3 -10   3    2.32    0.99
   3  10   3    2.37    1.42
  10  -3  -3    1.22    0.66
  -3 -10   3    1.81    1.09
   3  10  -3    1.45    0.93
  10   3   3    1.76    0.91
 -10  -3   3    3.26    1.30
 -10   3   3    1.05    1.26
   0  -9   5    0.46    1.58
  10  -3   3    2.34    0.67
  10   3  -3    2.35    0.70
 -10   3  -3    3.20    0.76
   3 -10   3    1.47    0.65
   7  -7   4   85.02    2.34
   7   7   4   83.83    2.25
  -7  -7   4   92.47    2.60
   7   7  -4   82.95    2.88
  -7   7   4   89.93    2.78
  -7   7  -4   85.04    3.43
  -7  -7   4   89.15    2.72
   7  -7  -4   81.64    2.83
  -7  -7   4   86.20    4.76
   7  -7   4   87.65    2.43
  -7  -7  -4   87.56    2.92
  -5   4   7    3.70    0.99
   4   5   7    4.97    1.07
  -5  -4  -7    4.16    0.67
   5 -10   1    9.11    1.67
   2  11   1   13.20    1.61
  -4   5   7    2.89    1.11
  -4  -5   7    5.16    1.13
   5 -10  -1   11.04    1.67
  -5  10   1   11.04    1.81
 -10   5  -1    9.85    1.36
   5   4   7    3.52    0.73
   4  -5  -7    6.84    1.51
  -5 -10   1   11.01    1.20
  -2  11  -1   13.30    1.44
  11  -2  -1   12.80    1.15
   4  -5   7    5.69    1.28
  -5 -10  -1   10.04    1.45
  10  -5  -1    9.29    1.15
  -4  -5  -7    3.95    0.79
   5  -4   7    5.62    1.02
  10   5  -1    9.53    1.66
   5  10   1   10.53    1.20
 -10   5   1    9.79    1.41
   2  11  -1   12.10    1.87
  -2 -11   1   13.59    1.63
  -2  11   1   13.47    2.11
   5  10  -1    9.56    1.79
 -11   2   1   12.49    1.44
   5  -4   7    3.27    0.87
  11   2  -1   12.59    1.39
 -11  -2   1   11.83    0.78
   5   4  -7    5.96    1.03
   4  -5   7    4.86    0.98
  -2  11  -1    9.24    1.63
   2 -11   1   12.23    1.64
   2 -11  -1   12.85    1.71
  11  -2  -1   11.71    1.18
  -5  10  -1   10.42    1.37
 -11   2  -1   12.18    1.27
  -2 -11  -1   13.42    1.69
  -2  11   1   11.11    1.21
   5  -4  -7    4.13    1.00
  -5  10  -1    9.19    0.86
 -10  -5   1    9.56    1.76
   5  10   1   11.42    1.81
   5  10  -1    9.10    1.16
  10  -5   1    8.99    1.15
  11  -2   1   11.81    1.22
   2  11   1   11.66    1.63
  11  -2   1   12.59    1.15
  11   2   1   10.08    1.40
  -4  -5   7    2.55    1.17
  -5  -4   7    3.60    1.06
 -11   2   1   11.59    1.38
 -11  -2   1    8.60    1.43
 -10  -5   1   10.15    0.70
  10   5   1   10.60    1.62
  11   2  -1   13.51    0.78
   2  11  -1   13.18    1.59
  -5  -4   7    2.87    0.91
 -10   5   1   10.35    0.94
 -10  -5   1   10.58    0.68
   0  -8   6   86.14    2.93
   8   0  -6   81.85    2.90
   0  -8  -6   79.57    2.66
   0  -8   6   82.33    5.09
  -8   0   6   74.35    4.10
   0   8   6   69.57    4.38
   8   0   6   81.75    3.33
  -8   0   6   82.14    2.55
   8   0   6   75.77    1.95
   0  -8   6   77.30    4.82
   0   4   8   43.37    2.20
   8  -6   4   24.87    1.83
   0 -10  -4  131.82    3.72
  -6   8   4   31.92    2.18
   0  -4   8   47.94    1.95
  -6  -8   4   25.95    1.48
   6   8   4   22.79    1.27
 -10   0   4  118.35    5.79
  -6  -8   4   26.40    1.35
   0 -10   4  129.09    3.30
  -8  -6   4   21.80    1.87
   8   6   4   26.41    1.08
   8   8   0  605.27   15.74
   6   8  -4   26.49    2.17
   6  -8   4   25.42    1.32
   0  -4  -8   47.76    2.18
   4   0   8   47.35    1.80
   8  -8   0  631.85   29.23
   6  -8   4   26.04    1.80
   8   6  -4   23.77    1.95
  -6  -8   4   25.31    1.95
   4   0  -8   49.88    3.38
  -8  -8   0  621.25   14.93
  -6  -8  -4   22.71    1.32
   0  10   4  122.50    4.05
  -4   0   8   48.40    2.46
  10   0  -4  128.45    4.60
  -6   8  -4   24.54    2.19
  -4   0  -8   48.08    2.16
  -8  -6   4   27.07    1.69
   6  -8  -4   24.83    1.87
   0  10  -4  114.76    5.11
   0  10  -4  115.84    5.30
  -8   6  -4   26.16    1.66
  -8  -6  -4   23.84    0.90
   8  -6  -4   20.35    1.74
   0  -4   8   49.38    2.02
 -10   0   4  119.91    4.71
   0 -10   4  114.40    3.99
  -8   6   4   23.66    1.93
  -8  -6   4   26.13    1.52
   2   9  -5    1.74    2.01
  -7  -8   3    0.77    0.65
  -8  -7   3   -0.41    1.73
   7  -8   3    2.52    1.23
  -8  -7  -3    1.31    0.41
   6   7  -5    0.99    1.62
   9   2   5    0.60    0.30
  -7  -8   3    0.38    2.09
   7  -8  -3    1.36    1.04
  -8  -7   3    1.21    0.57
  -7  -6  -5    0.74    0.66
  -6  -7   5    1.42    0.97
   9   2  -5    2.08    1.07
   8  -7  -3    1.43    1.61
  -9  -2   5    1.20    1.13
  -8  -7   3    0.88    0.53
  -2  -9   5    1.16    0.84
   2  -9   5    0.94    0.93
   9   2   5    0.42    0.30
   6  -7   5    0.82    0.41
  -7  -8   3    0.67    0.70
  -7  -6   5    1.64    1.08
  -9   2   5    1.00    0.91
  -9  -2   5    2.46    1.72
  -9   2   5    1.80    1.45
   6  -7   5    1.38    0.90
   7  -6   5    0.77    0.70
  -7   8   3    0.97    0.88
   7  -6  -5    1.09    0.86
  -2  -9   5    1.00    1.39
   9  -2   5    1.46    0.71
  -2  -9  -5    2.10    1.38
   7   6   5    0.97    0.41
  -7  -8  -3    0.39    0.94
   8   7  -3    1.18    1.17
   2  -9  -5    0.87    1.52
  -8   7   3    1.10    1.16
  -6  -7  -5    1.84    0.65
  -6  -7   5    2.27    1.15
  -7   8  -3    1.33    1.48
   7   6  -5    0.71    1.61
  -7  -6   5    2.25    1.04
  -7   6   5   -0.22    1.45
  -2   9   5    1.16    1.03
   7   8   3    0.46    0.40
   7   8  -3    0.36    1.85
   8  -7   3    1.91    1.40
   2   9   5    1.35    0.77
   9  -2  -5    1.25    0.71
   6  -7  -5    2.32    1.30
  -8   7  -3    1.27    1.38
   2  -9   5    3.06    1.21
  -7  -6   5    1.53    0.65
  -7   6  -5   -0.31    1.19
  -2   9  -5    2.09    1.57
  -6  -7   5    0.96    0.77
  -6   7  -5    0.53    1.37
   6   7   5    0.56    0.46
   8   7   3    1.86    0.69
   9  -2   5    1.29    0.53
  -6   7   5    2.53    1.34
 -11  -1   2   47.69    1.80
 -11   1   2   45.21    2.42
   1  11  -2   47.65    2.24
  11  -1  -2   50.25    1.63
   1 -11  -2   47.72    2.60
  -1  11   2   44.13    2.64
 -11   1  -2   45.41    2.31
  11   1  -2   47.78    2.31
   1  11  -2   44.67    2.57
 -11   1   2   45.65    1.99
  11   1   2   48.75    2.02
  -1 -11  -2   43.90    2.28
  -1 -11   2   49.01    3.10
  11  -1   2   47.22    2.12
  -1  11  -2   47.37    3.26
  11  -1  -2   48.06    1.84
  11   1  -2   47.94    1.54
 -11  -1   2   46.03    2.62
  -1  11  -2   46.25    3.02
   1 -11   2   44.33    3.14
  11   1   2   48.21    0.90
   1  11   2   49.68    2.19
  11   1   2   48.56    2.28
  11  -1   2   45.60    1.66
   7  -9   0   69.40    3.12
  -3  11   0  243.99   13.94
 -11  -3   0  231.47    4.68
  -9  -7   0   60.25    3.53
  -3  11   0  218.85    7.14
  -7   9   0   62.05    3.35
  11  -3   0  237.48    7.88
   3  11   0  238.25   11.45
   3  11   0  248.10   11.77
   7   9   0   65.14    3.26
  -9   7   0   54.64    2.53
  -3 -11   0  238.06    5.08
   9   7   0   64.64    4.59
   3 -11   0  236.17    9.90
 -11   3   0  233.91    7.38
  -7  -9   0   63.32    2.55
  11   3   0  232.19    8.04
   9  -7   0   57.68    2.53
  -9  -7   0   60.75    1.85
  -7   9   0   59.79    1.62
  -3   3   8   62.62    2.42
   3  -3   8   66.01    2.92
  -3  -3   8   68.82    2.54
   3   3  -8   66.04    2.30
   3   3   8   64.78    3.16
   3  -3   8   64.34    2.39
   3  -3  -8   71.82    2.66
  -3  -3  -8   63.96    2.61
  -3  -6   7    3.16    0.93
   3  -6   7    2.76    1.18
  -3  -6   7    2.81    0.92
  -3   6   7    2.65    0.94
  -3  -6  -7    1.73    0.64
   3   6   7    4.77    1.12
   6   3   7    3.76    0.69
  -6  -3  -7    4.36    0.79
  -6  -3   7    3.78    1.22
   6  -3  -7    4.98    1.27
  -3  -6   7    3.38    1.12
   6   3  -7    3.49    0.93
   3  -6  -7    3.54    1.21
  -6   3   7    3.29    0.97
  -6  -3   7    4.49    1.48
   3  -6   7    3.94    1.24
   6  -3   7    3.12    0.81
   6  -3   7    3.01    0.83
   8   2   6   51.95    2.15
  -8  -2   6   52.51    3.08
  -8  -2   6   48.26    3.18
  -8   2   6   48.19    2.19
  -2   8   6   51.01    2.78
  -2  -8  -6   44.71    1.99
   2  -8  -6   47.08    2.47
   8  -2   6   49.09    1.82
  -8   2   6   44.18    2.97
   2  -8   6   47.39    2.84
   2  -8   6   51.22    2.62
  -2  -8   6   46.41    1.98
   8  -2  -6   49.29    2.56
   2   8   6   45.15    2.04
  -2  -8   6   48.75    2.11
  -2  -8   6   44.01    2.23
   8  -2   6   49.03    1.99
   8   2  -6   52.78    3.03
   8   2   6   48.72    1.80
  -2   8  -6   45.87    2.24
   2 -10  -4   24.30    2.20
  -2  -4  -8   32.37    1.89
   4   2   8   32.60    1.90
  -4   2   8   32.91    2.08
  -2 -10  -4   28.23    2.28
   2 -10   4   22.38    1.37
   2  10  -4   21.57    2.12
  -2  10  -4   21.47    1.93
  10   2  -4   27.00    2.33
  -2  -4   8   28.61    1.76
  -4  -2   8   29.45    1.71
   2  10   4   23.54    2.01
  10   2  -4   25.42    1.40
  10  -2  -4   27.39    1.81
 -10   2   4   22.91    1.83
 -10  -2   4   22.23    2.03
   4  -2   8   31.01    1.74
   2  -4  -8   30.54    1.84
  -2 -10   4   18.84    1.61
 -10  -2   4   26.54    1.73
  -2  10  -4   26.92    1.89
  10   2   4   21.75    0.80
   4  -2   8   34.83    1.79
   4   2  -8   33.27    2.03
 -10   2   4   23.93    1.68
  10   2   4   23.73    0.68
  10  -2   4   22.11    1.64
   4  -2  -8   29.48    1.95
   2   4   8   30.62    2.36
   2  10  -4   23.26    1.73
   2  -4   8   33.73    2.02
  -2 -10   4   23.21    1.81
  -2  10   4   21.39    2.09
 -10   2  -4   22.13    1.25
  -4  -2  -8   29.81    1.64
  -2  -4   8   29.45    2.28
   2   4  -8   33.17    2.56
   2 -10   4   22.23    1.80
  -2   4   8   37.39    2.22
   2  -4   8   30.63    2.19
  -5  -8  -5    3.53    0.92
  -6   9  -3   11.62    1.44
   9   6   3   16.55    0.89
   9   6   3   14.79    1.96
  -9  -6   3   16.77    1.17
  -8  -5   5    1.99    0.60
   8   5  -5    3.28    0.98
  -9  -6   3   15.39    1.96
   8  -5  -5    4.10    0.98
  -9   6   3   16.28    1.70
  -9  -6   3   15.65    1.33
  -8  -5  -5    3.77    0.51
   9  -6   3   14.27    1.40
  -8   5   5    3.48    0.91
   6  -9  -3   14.84    1.84
   5  -8  -5    1.85    0.98
  -5  -8   5    3.25    0.98
  -6  -9   3   13.02    1.76
  -6  -9  -3   16.77    1.39
  -6  -9   3   15.58    1.60
   6   9   3   13.48    1.19
  -6  -9   3   16.02    1.37
   9  -6  -3   12.26    1.55
   5   8  -5    4.90    1.57
   5  -8   5    3.82    1.27
   5  -8   5    3.45    0.78
  -5   8   5    2.87    0.98
  -6   9   3   18.18    1.95
  -9   6  -3   11.27    1.41
  -5  -8   5    3.86    0.84
   8   5  -5    2.79    1.16
  -8  -5   5    2.20    1.46
   9   6  -3   16.75    1.97
  -8   5  -5    2.78    0.99
   6  -9   3   16.60    1.70
   8   5   5    2.19    0.50
  -9   6   3   14.10    1.11
   6   9  -3   17.31    2.00
  -5  -8   5    1.43    0.92
  -5   8  -5    2.65    1.40
   5   8   5    2.65    1.02
   8  -5   5    2.91    0.80
   5   9  -4    0.35    2.08
   5  -9   4    0.92    0.70
  -9   5   4    0.24    1.41
   9  -5   4    0.84    1.37
   9   5  -4    1.61    1.23
  -9  -5   4    0.14    1.17
   5  -9   4    0.33    1.55
   5  -9  -4    2.12    1.13
  -5  -9  -4    0.39    1.16
  -9  -5  -4    0.72    0.30
  -9   5  -4    0.09    1.46
  -9  -5   4   -1.52    1.78
  -9  -5   4    0.79    0.75
   9  -5  -4    2.02    1.69
  -9   5   4    0.07    1.06
  -5   9  -4    1.18    1.57
  -5   9   4    1.10    1.61
  -5  -9   4    0.44    1.24
  -5  -9   4    0.24    1.61
   9   5   4    1.10    0.49
  -5  -9   4    1.33    1.04
   5   9   4    0.80    0.89
   7   0   7    0.17    1.05
   0  -7   7    0.54    1.52
   7   0   7   -1.11    1.16
   0  -7  -7    0.12    1.41
  -7   0   7   -0.30    1.43
  -7   0   7   -4.65    1.85
   7   0  -7   -0.68    1.44
   0   7   7   -0.84    1.41
   0  -7   7    1.30    1.52
   0  -7   7    0.07    1.53
   8  -8  -2    4.23    1.03
  -8  -8   2    5.66    0.91
  -8  -8   2    4.72    0.82
  -8  -8   2    5.91    1.54
  -8   8  -2    4.52    1.40
  -8   8   2    8.05    1.93
   8  -8   2    5.52    1.14
   8   8  -2    5.43    1.29
   8   8   2    6.16    0.69
   8   8   2    5.02    1.24
  -8  -8  -2    5.44    0.78
  -6  -6   6  441.44    7.88
  -6  -6   6  429.42   12.58
  -6  -6   6  431.96   11.14
  -6  -6  -6  452.04   10.96
   6  -6  -6  444.42   14.76
  -6   6   6  452.16   18.09
   6  10   0    1.58    1.01
  -6  10   0    3.30    1.76
  10   6   0    2.30    1.78
   6  10   0    2.15    1.03
  10  -6   0    0.50    0.66
 -10  -6   0    0.52    0.72
  -6  10   0    1.46    0.47
   6 -10   0    0.63    1.12
 -10  -6   0    2.20    0.46
 -10   6   0    1.93    1.53
  -6 -10   0   -1.45    1.59
  11   0  -3    0.93    1.36
 -11   0   3   -5.30    1.07
   0  11   3    0.16    1.12
  11   0   3    0.12    0.59
  11   0   3    0.97    1.06
   0  11  -3    1.28    1.70
   0 -11  -3   -0.49    1.34
   0 -11   3    0.87    1.14
   0  11  -3    0.28    1.56
 -11   0   3    0.25    1.93
  11   0  -3    0.21    1.11
   0 -11   3    0.26    1.35
  -3  11   2   23.73    1.98
  -3  11  -2   24.34    2.15
   7   9  -2    8.42    1.78
 -11   3  -2   30.86    1.58
   3  11   2   30.36    1.77
  -3 -11   2   27.02    2.28
 -11   3   2   24.87    1.65
   9   7   2    6.87    0.56
   9  -7  -2    8.68    1.49
  -9  -7   2    6.26    0.85
  -9  -7   2    7.57    1.68
  -9   7   2    7.43    0.85
  -7  -9   2    7.19    1.55
  -7  -9   2    8.77    1.17
   3 -11  -2   23.06    1.94
  11  -3   2   22.25    1.32
   9   7  -2    4.99    1.61
  11   3  -2   25.98    2.10
  -9   7  -2    4.73    1.43
  -7   9   2    5.92    1.59
   7  -9   2    9.83    1.66
   7   9   2    6.93    0.99
   9   7   2   10.73    1.78
  11   3   2   26.22    2.05
   3 -11   2   25.95    2.07
  11  -3   2   26.60    1.65
   3  11  -2   24.20    2.30
  -3  11  -2   22.23    1.62
   7   9   2    4.90    1.28
  -7  -9   2    8.41    1.24
   9  -7   2    7.73    1.50
  -9   7   2    4.36    1.18
  11   3  -2   27.86    1.15
  -3 -11  -2   23.75    1.92
   7  -9  -2    8.22    1.66
  -7   9  -2    7.64    1.60
   3  11   2   27.24    1.85
 -11  -3   2   25.69    1.19
 -11   3   2   23.54    1.55
  -9  -7   2    6.70    0.75
  11  -3  -2   25.33    1.92
  -9  -7  -2    8.53    0.68
 -11  -3   2   26.62    2.09
  -7  -9  -2    7.82    1.03
   3  11  -2   25.16    2.09
  -5  -7   6    4.01    1.07
   7   5   6    3.26    0.70
  -5   7  -6    1.76    1.03
  -5  -7   6    5.07    1.37
   7  -5   6    2.82    0.89
   5  -7   6    2.94    0.79
  -5  -7   6    3.55    1.10
   5   7   6    3.88    0.81
   7  -5   6    5.25    1.28
  -7  -5  -6    2.84    0.60
  -7  -5   6    2.34    0.76
  -7   5   6    3.12    1.24
   5  -7   6    2.33    0.89
  -7  -5   6    0.67    1.76
  -5   7   6    1.72    0.99
  -5  -7  -6    1.98    0.73
   7  -5  -6    1.93    0.86
   7   5  -6    2.26    0.91
   5  -7  -6    2.82    0.98
  -1  -5   8    1.02    1.61
   5  -1   8    2.17    1.04
   1  -5   8    3.02    0.94
   1  -5   8    1.31    0.78
  -5   1   8    2.66    0.85
   1   5   8    3.64    1.10
   5   1   8    2.31    1.06
  -1  -5   8    3.07    1.30
  -1  -5   8    1.32    0.88
  -5  -1   8    2.90    0.99
  -5  -1  -8    2.84    0.76
   5  -1  -8    1.23    0.81
   1  -5  -8    1.69    1.10
  -1  -5  -8    2.61    1.05
  -1   5   8    2.40    1.05
   5  -1   8    2.90    0.82
   5   1  -8    2.74    0.99
   4  11   1   19.02    1.67
   2   7   7    4.34    1.28
  -2   7   7    4.16    1.11
   4  11  -1   18.66    2.22
 -11   4   1   19.42    1.58
  -4  11   1   17.70    1.90
   4  11   1   16.65    1.94
  -7   2   7    6.56    1.51
   4 -11   1   21.45    2.02
  -4  11   1   20.32    1.76
  -4 -11  -1   17.82    1.65
   2  -7   7    4.13    0.93
  -7  -2   7    4.95    1.32
   2  -7  -7    5.45    1.33
   7  -2   7    6.65    1.21
  -4 -11   1   19.90    1.78
 -11   4  -1   17.78    1.47
  -4  11  -1   17.57    1.35
   4 -11  -1   20.14    1.93
   7   2   7    6.73    0.98
 -11  -4   1   19.00    1.10
  -2  -7   7    5.26    1.52
  -2  -7   7    4.98    1.24
  -2  -7  -7    6.70    1.20
   2  -7   7    5.73    1.33
 -11  -4   1   18.09    2.20
  11  -4  -1   21.57    1.56
   7  -2  -7    3.19    0.92
  -4  11  -1   20.42    2.01
  11   4   1   18.54    1.80
 -11  -4   1   19.98    1.07
   4  11  -1   21.06    1.66
  11   4  -1   21.77    1.96
  11  -4   1   19.41    0.86
  11  -4   1   19.61    1.43
   7   2  -7    6.46    0.98
   2  -7   7    6.41    1.33
  -7  -2   7    5.34    1.11
  -7  -2  -7    4.40    0.80
   7  -2   7    6.55    1.09
 -11   4   1   18.22    1.31
  -2  -7   7    4.82    1.22
   5 -10   3   66.16    3.11
  -4  -9   5    2.98    1.05
 -10   5   3   63.44    3.23
   9   4   5    3.44    0.53
   9   4  -5    4.38    1.48
  11  -2   3    1.34    0.49
  -2 -11   3    2.04    1.11
   5  10   3   63.43    4.04
  -4  -9   5    4.62    1.07
 -10  -5   3   72.89    3.75
   4   9  -5    4.01    1.60
   5 -10  -3   63.61    2.83
  11   2  -3    1.15    0.92
 -11   2   3    2.20    1.40
  11   2  -3    2.08    0.86
  -5 -10   3   63.27    3.25
  -4  -9   5    1.46    1.00
 -10   5   3   63.75    3.41
   2  11  -3    1.57    1.90
  11  -2   3    0.89    0.51
   2 -11   3    3.15    0.85
   2  11  -3    1.78    1.16
  -9   4  -5    2.72    0.96
  -4   9   5    3.21    1.20
  -9   4   5    2.33    0.82
   4   9   5    2.17    0.79
  10   5  -3   66.13    3.87
  11  -2  -3    1.46    0.63
  -2  11  -3    1.11    1.71
  11   2   3    2.86    1.19
  10  -5   3   62.91    2.49
   2 -11   3    1.89    0.90
   5  10  -3   66.36    3.16
   2  11   3    1.42    0.78
 -11   2  -3    2.33    0.58
  10  -5   3   64.59    2.24
   4  -9   5    3.57    0.73
 -10   5  -3   63.92    2.87
   5  10  -3   66.36    2.26
 -11  -2   3    2.84    1.20
   4  -9  -5    2.16    0.86
  -5 -10  -3   66.04    2.96
   4  -9   5    4.05    1.15
  -9   4   5    3.73    0.87
  -2  11   3    1.15    1.76
  -2  11  -3    1.51    0.96
  -9  -4   5    1.81    0.98
 -11   2   3    1.77    0.76
  -5  10   3   67.89    3.04
  -5  10  -3   62.11    2.87
 -10  -5   3   71.73    4.32
  -9  -4   5    3.54    0.96
  10   5   3   66.37    3.18
   9  -4  -5    3.50    1.19
   9   4   5    3.12    0.46
  10  -5  -3   65.39    3.19
   9  -4   5    2.31    0.83
 -11  -2   3    1.70    0.75
   2 -11  -3    1.95    0.94
  -2 -11  -3    1.97    1.17
  -2 -11   3    2.84    1.10
  -5 -10   3   71.14    2.97
 -10  -5   3   68.30    1.84
   9   4  -5    3.69    0.86
  -4  -9  -5    4.98    1.09
  -4   9  -5    3.06    0.94
   1   0   9    0.42    1.51
  -1   0   9    0.23    1.45
   0   1  -9   -0.54    1.45
   1   0  -9    2.09    1.53
   0  -1  -9    0.36    1.51
  -1   0  -9   -4.07    1.40
   0   1   9    0.00    1.59
   0  -1   9    1.21    1.56
   6  10  -2    0.19    1.89
   6  10   2    2.49    1.85
 -10  -6   2    0.53    0.34
  -4  -8   6  238.64    5.23
  -6 -10   2    0.73    1.77
 -10  -6   2    1.61    1.39
  -8   4   6  235.37    5.40
  -6  10  -2    0.18    1.77
  10   6  -2    0.41    1.94
  -6 -10  -2    2.16    1.35
   8  -4   6  232.84    6.36
  -4   8  -6  217.10    6.04
  -4  -8  -6  224.09    4.53
   4  -8   6  225.46    9.15
 -10   6   2    1.32    0.97
  -4  -8   6  216.66    4.74
 -10   6  -2    1.49    0.89
  -4   8   6  216.19    7.06
  -6 -10   2    1.71    0.82
   6  10  -2    0.39    1.08
  10  -6   2    2.12    1.21
  -8  -4   6  233.68   11.26
  -8  -4   6  232.40    6.12
  10  -6  -2    1.36    1.15
  10   6   2    0.81    1.79
  -8  -4  -6  228.56    6.83
  -6  10   2    1.66    1.37
  -4  -8   6  223.95    4.61
   4  -8  -6  217.90    7.08
 -10  -6   2    0.78    0.82
   6  10   2    0.55    0.62
   6 -10   2    1.42    1.86
   6 -10  -2    3.35    1.86
   8  -4   6  233.48    5.01
   8   4   6  217.74    4.36
 -10   6   2    2.94    1.52
 -10  -4   4  117.89    3.60
  -4  10  -4  106.22    3.22
  10  -4   4  114.15    3.42
 -10   4   4  111.58    6.77
  -4   4   8  227.80    5.72
   4  10   4  111.35    5.62
  -4 -10  -4  117.38    5.94
   4 -10  -4  113.92    3.33
  -4  -4   8  217.35    7.05
  10  -4  -4  118.29    3.14
   4  10  -4  118.79    4.21
  10   4  -4  112.69    3.94
 -10   4   4  107.24    4.81
   4  -4   8  224.23    5.50
  -4 -10   4  120.45    6.04
   0 -12   0  642.66   36.28
   4  -4   8  224.01   10.63
  -4  10   4  107.67    3.45
 -10   4  -4  108.95    2.94
   4 -10   4  106.08    3.52
  -4 -10   4  106.81    3.43
   4   4  -8  234.67    5.23
   4   4   8  229.23    5.27
 -10  -4   4  118.07    4.61
  -4  -4  -8  218.55    4.30
   4  -4  -8  225.02    4.81
   4 -10   4  114.85    7.12
   0  12   0  660.07   12.38
   4  10  -4  112.76    3.17
  -1  10  -5  177.37    4.18
  -1 -10   5  183.97    4.23
   1 -10   5  187.07    7.91
  10  -1  -5  185.09    4.63
 -10   1   5  170.50    6.91
 -10  -1   5  174.72    4.71
  10   1  -5  184.02    4.05
  10  -1   5  175.99    5.98
   1 -10  -5  177.01    8.64
  10   1   5  181.91    6.00
 -10   1   5  180.79    7.13
 -10  -1   5  180.77    5.84
  10  -1   5  184.68    3.82
   1  10   5  168.60    6.85
   1  10  -5  182.76    7.55
  -1 -10  -5  184.92    4.53
  10   1   5  179.29    5.95
   1 -10   5  170.69    9.87
  -1 -10   5  174.58    4.63
   1  10  -5  176.11    3.96
  -1  10   5  175.53    5.39
  -9   1   6   29.78    1.83
   1  -9  -6   26.69    1.97
  -1   9  -6   27.24    1.93
  -1  -9   6   28.37    1.84
   9  -1   6   28.80    2.00
  -1  -9   6   30.14    1.90
   1  -9   6   31.40    1.89
  -1  -9   6   30.80    1.93
  -9  -1   6   30.86    2.05
   9   1  -6   29.15    1.60
   9   1   6   30.31    1.20
   9  -1  -6   29.81    1.83
   9   1   6   29.27    1.31
   1   9   6   25.94    1.71
   1  -9   6   27.77    1.83
  -1  -9  -6   27.62    1.87
  -9   1   6   30.62    1.99
  -1   9   6   31.98    2.12
   9  -1   6   32.18    1.52
  -9  -1   6   30.21    2.46
  11   5   0    4.94    1.18
   5  11   0    6.03    1.08
   5  11   0    4.70    1.37
 -11  -5   0    6.40    0.48
 -11   5   0    6.45    1.35
  11  -5   0    6.11    1.15
  -5  11   0    5.27    0.88
  -5 -11   0    8.19    1.53
   5 -11   0    6.03    1.54
  -5  11   0    6.36    1.66
 -11  -5   0    5.75    0.46
  -3   5   8   11.57    1.58
  -5  -3   8   13.20    1.82
  -3  -5   8   14.65    1.98
   3   5   8   15.08    1.63
  -3  -5   8   12.79    1.48
  -3  -5   8   13.05    1.52
  -5  -3   8   10.53    1.44
   5   3   8   13.10    1.28
  -3  -5  -8   15.44    1.50
   5  -3   8   13.24    1.42
   3  -5   8   13.41    1.22
   5  -3  -8   13.35    1.45
   3  -5  -8   17.16    1.80
  -5  -3  -8   12.85    1.30
   3  -5   8   13.17    1.54
  -5   3   8   18.29    2.25
   5  -3   8   13.83    1.38
   5   3  -8   14.29    1.60
   2  -1  -9   23.45    1.77
  -6  -5  -7   -1.18    1.18
  -6  -5   7    1.33    1.25
   1   2   9   22.52    1.90
   2  -1   9   26.22    2.02
  12  -1   1    4.68    0.97
   5  -6   7    0.23    1.72
   6   5  -7    0.41    1.46
  -8  -9  -1   18.28    1.45
  12   1   1    1.14    0.74
  -9   8   1   16.52    1.02
  12   1   1    3.26    0.37
  -1  -2  -9   20.72    1.54
   1  -2  -9   21.86    1.89
 -12   1   1    1.72    1.02
  -1  12   1    2.15    1.24
   8   9  -1   16.77    2.16
   9   8  -1   13.89    1.87
  12  -1  -1    3.76    0.76
  -8  -9   1   16.47    1.26
 -12  -1   1    3.08    1.16
  -1  12  -1    2.20    0.88
   9  -8   1   18.22    1.85
   1  -2   9   25.87    1.80
  -9  -8   1   19.03    1.33
  -2  -1   9   25.47    1.87
  -9   8   1   17.66    2.02
  -1  -2   9   22.91    1.71
  -2   1  -9   20.90    1.59
   9   8   1   15.31    1.54
   5  -6   7    1.55    1.39
  -1  12  -1    4.08    1.19
 -12  -1  -1    3.25    0.39
   9  -8  -1   21.85    2.04
   8   9   1   17.62    2.10
  12   1  -1    4.97    1.25
   6  -5   7    0.69    1.30
  12   1  -1    4.28    0.65
   2   1  -9   23.44    1.82
  -9   8  -1   20.17    2.27
  -8   9   1   19.28    2.03
 -12   1  -1    3.20    0.74
   5   6   7   -1.80    1.41
   2   1   9   22.73    1.66
   9   8   1   17.79    0.90
   6  -5   7    0.10    1.23
   6  -5  -7    0.70    1.57
   1 -12   1    4.46    1.47
   1  12   1    4.58    1.30
  -1  12   1    3.12    1.04
  -9  -8  -1   17.21    1.08
   1  12  -1    5.57    1.16
   1  12   1    4.01    1.11
   1  12  -1    4.15    1.48
   8  -9   1   17.49    1.95
  -6   5   7    0.03    1.72
   6   5   7   -0.26    1.30
  -9  -8   1   19.31    1.34
  12  -1   1    3.25    0.59
   1 -12  -1    3.16    1.06
  -5  -6  -7    0.64    0.76
  -5  -6   7    1.12    0.96
  -2  -1  -9   24.53    1.88
  -1   2   9   21.70    1.92
  -1   2  -9   22.09    1.97
   1   2  -9   22.18    1.80
  -8   9  -1   17.26    2.03
  -5  -6   7   -1.75    1.38
   8  -9  -1   16.25    1.68
   5  -6  -7    0.17    1.40
  -5  -6   7   -1.36    1.89
 -12   1   1    3.35    0.92
   8   9   1   17.48    1.04
  -1 -12   1    4.93    1.15
 -12  -1   1    2.40    1.07
  -2   1   9   18.77    1.85
  -6  -5   7    0.42    1.85
  -1 -12  -1    4.17    1.49
  12  -1  -1    4.47    0.79
  -5   6   7    0.39    1.73
 -12  -2   0   24.08    1.04
   0  -6   8  549.60   12.42
  -6   0   8  533.00   11.86
  12   2   0   25.25    0.84
 -12   2   0   26.14    1.98
  12   2   0   26.03    1.79
  12  -2   0   23.34    1.30
   6   0   8  531.79   11.10
  -2 -12   0   25.13    1.82
   6   0  -8  533.27   17.50
  12  -2   0   24.52    1.84
   0  -6   8  534.58   21.25
   2 -12   0   23.62    2.10
   0  -6   8  547.79   16.29
  -2  12   0   25.15    2.29
  -2  12   0   22.88    2.20
   0   6   8  526.72   21.00
   2  12   0   24.11    1.90
   2  12   0   26.15    2.00
   1  11   4  124.75    3.46
  11   1   4  132.77    4.95
   1 -11   4  132.85    4.32
  11  -1  -4  139.68    8.13
  -1 -11   4  136.48    4.28
  11  -1   4  126.27    3.18
 -11  -1   4  119.32    6.13
  -1 -11   4  123.90    3.14
  -1  11  -4  125.48    6.30
  11   1   4  126.06    2.87
 -11  -1   4  122.79    4.95
  -1  11   4  124.02    4.67
  11   1  -4  134.60    3.46
 -11   1   4  134.88    4.94
   1  11  -4  124.35    3.17
   1 -11  -4  123.87    3.47
  -1 -11  -4  126.00    5.52
 -11   1   4  121.14    5.25
   1  11  -4  131.05    6.93
  -1  11  -4  122.86    4.11
  -1   8   7    1.43    1.48
   7  -4   7   23.65    1.36
   4  -7   7   21.57    1.93
 -10   7  -1    1.08    1.22
  -4  -7   7   24.63    2.00
   4  -7  -7   24.37    1.96
  -7 -10   1    1.33    0.68
   7  10   1    2.64    0.74
  -7  -4   7   25.78    2.15
  -7  10   1    1.14    1.05
  -7   4   7   23.75    2.13
  -1  -8   7   -2.94    1.47
  -7 -10  -1    0.92    1.09
  10  -7   1    1.57    0.84
  -4   7   7   24.42    2.18
  -4  -7   7   21.76    1.57
  10  -7  -1   -0.03    1.42
  10   7   1    0.85    0.90
  -4  -7   7   24.06    1.70
  -8  -1   7    1.99    1.87
   8  -1   7    1.46    0.94
   7  -4   7   25.10    1.77
   8  -1   7    0.61    0.63
  -8  -1   7    2.42    1.43
  -7  -4  -7   23.10    1.40
  -1  -8  -7    0.75    1.42
   4  -7   7   21.38    1.75
   7   4   7   21.96    1.13
   7 -10  -1    3.48    1.52
   1  -8  -7    0.81    1.53
   4  -7   7   22.79    1.55
   7 -10   1    1.78    0.89
   8   1   7    0.67    1.08
   7   4  -7   23.58    1.77
 -10  -7   1    1.45    0.55
  -7  10  -1    2.71    1.69
   7  10  -1    1.12    0.61
   8   1   7    0.87    0.46
  10   7  -1    3.19    1.33
   7  -4  -7   22.68    2.16
 -10  -7   1    1.41    0.80
 -10   7   1    1.60    0.48
   8  -1  -7    1.39    1.45
   1   8   7    1.48    1.40
   7  10   1    2.06    1.10
 -10  -7  -1    1.78    0.35
  -8   1   7    0.23    1.79
   4   7   7   21.49    1.91
 -10  -7  -1    2.05    0.42
  -8   1   7    1.21    0.80
   7  10  -1    2.57    1.54
   1  -8   7    0.79    1.41
  -7  -4   7   23.64    1.65
  -4  -7  -7   22.84    1.66
  -1  -8   7    1.07    1.54
  -1  -8   7    0.55    1.56
   8   1  -7    1.62    1.58
 -10   7   1    1.45    1.67
   1  -8   7    2.37    1.44
   1  -8   7    1.73    0.87
  -3   0   9    0.02    1.67
   0  -3  -9    0.26    1.43
   0   3  -9    0.29    1.53
   3   0   9    0.43    1.58
  -3   0  -9    0.26    1.33
   0   3   9    0.08    1.40
   3   0  -9    0.62    1.57
   0  -3   9    1.98    1.47
   0 -12   2   75.87    3.35
   0  12  -2   75.14    3.58
  12   0  -2   79.09    4.80
  12   0   2   71.53    2.36
  12   0  -2   73.57    4.08
   0 -12  -2   69.70    3.14
 -12   0   2   67.97    2.80
  12   0   2   76.06    2.36
 -12   0   2   65.27    2.11
   0  12  -2   66.71    3.26
   0  12   2   68.75    2.99
 -12   0  -2   71.88    3.45
  -6  -2  -8    0.97    1.27
  -2  -6  -8    0.89    0.75
   6   2   8    1.85    1.36
   2  -6   8    0.84    1.44
   2   6   8    1.00    1.43
   2  -6  -8   -0.65    1.60
   6  -2  -8    1.71    1.54
  -6   2   8    1.31    0.90
   2  -6   8    1.49    0.79
  -2  -6   8    2.59    1.62
   6   2  -8    2.32    1.45
  -2  -6   8    1.30    1.57
   6  -2   8    1.80    0.77
  -2  -6   8    0.84    1.32
   6  -2   8    2.17    1.26
  -6  -2   8    1.29    1.85
  -6  -2   8    0.54    1.38
  -2   6   8    0.41    1.66
  10  -3  -5   46.89    2.83
  10  -3   5   39.20    2.11
  11  -4   3    1.78    0.48
  -3 -10  -5   43.04    2.48
  -3  10  -5   42.76    2.44
   4  11  -3    1.45    0.88
 -11   4   3    2.34    1.19
  -4  11  -3    0.88    0.98
 -11  -4   3    2.86    0.82
 -11   4  -3    0.82    0.55
   4  11   3    1.88    0.83
   4 -11   3    1.50    1.63
   3 -10   5   43.61    2.54
  -3  10   5   37.82    2.55
  11   4   3    2.21    0.93
  -4 -11  -3    1.97    0.94
  -4 -11   3    2.17    1.53
  11  -4  -3    1.25    0.66
  -3 -10   5   44.67    2.23
  -3 -10   5   41.03    2.03
  10   3   5   39.10    1.48
  -4 -11   3    0.61    0.76
   3  10   5   40.12    2.02
   4 -11  -3    2.26    1.57
   3 -10  -5   44.98    2.63
 -11   4   3    1.62    0.64
  11  -4   3    1.00    0.64
  10   3   5   42.52    1.87
  -4  11  -3    1.35    0.77
  11   4  -3    2.04    0.64
  10   3  -5   44.67    2.27
   4  11  -3    3.21    1.99
  -4  11   3    3.23    1.75
   3 -10   5   40.46    1.78
 -10  -3   5   41.92    2.26
 -10   3   5   41.20    2.14
  10  -3   5   45.42    2.28
   3  10  -5   43.48    3.52
  11   4  -3    3.68    1.73
  -3 -10   5   38.44    2.36
 -11  -4   3    1.70    1.13
 -10   3   5   37.76    2.61
 -10  -3   5   39.73    2.62
   9  -3  -6  160.05    4.33
   5  11  -2  155.90    4.36
  -9   3   6  164.71    8.17
   9  -3   6  167.56    4.18
   9   3  -6  163.93    7.98
   3  -9  -6  162.64    6.72
   3   9   6  150.02    4.35
  -3   9   6  153.18    6.34
  -5  11   2  176.12    8.85
  11   5  -2  154.33    7.76
  -3  -9   6  149.15    5.63
  -3  -9   6  161.68    9.42
  -3  -9   6  158.47    3.98
 -11   5   2  154.94    8.99
 -11  -5   2  169.83    7.55
   5  11   2  156.81    5.53
 -11   5  -2  156.57    5.25
  -9   3   6  171.30    9.99
  11   5   2  168.16    4.61
  11  -5   2  166.32    3.93
   9   3   6  166.80    3.73
   3  -9   6  165.75    6.74
  -5 -11   2  165.14    3.85
   5 -11   2  165.02    5.65
 -11   5   2  160.95    6.94
  -5 -11   2  156.13    5.90
   9   3   6  164.07    5.05
  -9  -3   6  166.34    5.93
  -3   9  -6  159.95    7.80
   9  -3   6  161.24    4.10
  -3  -9  -6  160.81    4.80
   5  11   2  151.18    3.57
   5 -11  -2  151.88    4.01
 -11  -5   2  162.44    7.63
  11  -5  -2  161.50    3.81
   5  11  -2  169.16    5.57
  -5  11  -2  148.64    4.05
  -5 -11  -2  155.53    7.72
  -9  -3   6  170.86    5.00
  12  -3   1    1.20    0.57
   3  12  -1    3.91    1.69
 -12   3   1    1.31    0.65
  12   3  -1    0.39    0.24
  -3 -12   1    0.38    1.49
   3  12  -1    2.47    1.42
  12  -3  -1    1.32    0.58
  -3  12  -1    0.67    1.70
   3 -12  -1    1.24    1.31
  -3  12   1    0.91    0.66
  12   3   1    2.67    1.47
  -3  12   1    1.16    1.65
   3  12   1    0.78    0.82
 -12  -3   1    0.49    1.70
 -12  -3   1    0.66    0.36
  12  -3   1    0.96    0.52
  12   3  -1    0.77    0.81
   3 -12   1    0.77    1.31
  -3 -12  -1    2.42    1.04
 -12   3  -1   -0.42    1.30
 -12   3   1    2.22    1.27
  -3  12  -1    1.54    0.73
   3  12   1    2.34    1.63
   3  -2  -9    6.20    1.48
  -3  -2   9    8.07    1.51
   2  -3   9    9.15    1.40
   2  -3  -9    9.18    1.54
  -2  -3  -9    8.44    1.35
   3  -2   9    9.83    1.41
  -2  -3   9    8.53    1.44
   2  -3   9    9.37    1.44
   2   3  -9    8.34    1.55
   2   3   9    9.47    1.46
  -2   3   9   10.67    1.64
   3   2   9    7.29    1.27
  -3   2   9    7.95    1.47
   3   2  -9    8.50    1.59
  -3   2  -9    7.17    1.27
  -3  -2  -9    7.63    1.33
 -12   2  -2    0.64    1.01
  -2  12  -2    0.23    1.12
   2  12  -2    1.14    1.11
   2 -12   2   -0.14    1.79
  12   2   2    1.34    1.51
 -12   2   2    0.01    1.27
   2  12   2    2.26    1.69
   2 -12  -2    2.04    1.97
   2  12   2    0.52    1.78
  12  -2  -2    1.08    0.97
  12  -2   2    0.92    0.90
   2  12  -2    0.35    1.89
 -12   2   2    2.74    1.79
  -2  12  -2    1.13    1.02
 -12  -2   2    1.16    2.14
  -2  12   2    2.01    1.81
  -2 -12  -2    1.06    1.19
 -12  -2   2    1.41    0.98
  12   2  -2    0.27    0.97
  12   2  -2    2.55    1.48
  12  -2   2    0.20    1.00
  -2 -12   2    0.76    1.49
  -8  -8   4  198.57   11.69
  -8  -8   4  200.76    4.11
  -8  -8   4  192.35    5.30
  -8   8  -4  192.30    4.52
   8  -8   4  198.92    4.23
   8  -8   4  189.57    7.56
   8   8   4  199.37    8.02
   8  -8  -4  191.11    4.27
  -8   8   4  201.96   11.78
   7  -8  -5   10.62    1.45
  -8   7  -5   12.09    1.42
   8  -7   5   11.53    1.63
  -7  -8   5   11.65    1.18
   7  -8   5   13.44    1.62
  -7  -8  -5   13.29    1.13
  -7   8  -5   14.64    1.57
  -8   7   5   13.34    1.89
   8  -7   5   13.40    0.85
  -7  -8   5   15.39    1.42
   8   7   5   11.62    1.20
  -8  -7  -5   12.90    0.84
  -8  -7   5   13.50    1.28
  -8  -7   5   11.35    1.99
   8  -7  -5   10.78    1.56
  -8  -7   5   12.32    1.22
   8   7  -5   11.07    1.76
   7  -8   5   11.97    0.92
  -7  -8   5   13.34    1.90
  -7   8   5   13.01    1.65
   7   8  -5   10.64    1.80
   7   8   5   13.50    1.40
  -9   7  -4   74.67    3.09
  -7  -9   4   84.08    2.66
   7   9  -4   85.68    4.88
  -3  11  -4    7.21    1.57
   3 -11   4    9.58    1.65
  -9  -7  -4   81.26    2.03
  -3  11   4    9.09    1.68
  -3 -11  -4   10.00    1.48
   3 -11   4    6.51    1.00
  -7   9  -4   77.68    3.07
 -11  -3   4    9.41    1.77
  -9  -7   4   83.84    3.61
   3  11  -4    9.19    1.89
  -7  -9   4   79.15    2.98
  -3 -11   4    4.80    1.15
  -3 -11   4    7.92    1.25
  11  -3   4    9.20    1.06
 -11   3   4    8.76    1.33
   9   7  -4   78.93    4.71
  -7  -9  -4   76.02    2.12
   7  -9   4   80.27    3.22
 -11   3   4    7.51    1.25
   9   7   4   81.89    1.78
   9  -7   4   79.00    3.91
   9  -7   4   80.60    2.42
  -9  -7   4   83.53    2.73
   3  11   4    5.91    1.20
   7   9   4   79.61    3.45
 -11  -3   4    7.30    1.07
  -7  -9   4   76.06    3.18
   7  -9  -4   80.60    2.78
  11  -3  -4    9.11    1.26
   7  -9   4   78.03    1.57
 -11   3  -4    7.99    0.92
  11   3  -4    9.23    1.62
   3 -11  -4    7.79    1.79
  11   3  -4    8.87    0.98
  11  -3   4    8.29    1.02
  -9  -7   4   80.39    3.27
   3  11  -4    6.99    1.36
   9  -7  -4   81.27    2.95
  -9   7   4   78.03    2.81
  -7   9   4   77.57    3.74
   3  -8  -7    0.80    1.69
   6  11   1    2.75    2.22
 -11   6   1    2.27    1.58
  11   6  -1    0.17    1.54
  -4  -1  -9   74.00    3.36
   8  -3  -7    1.64    1.58
  -8  -3   7    1.64    1.25
   4   1  -9   78.47    3.09
   6  11  -1    2.46    1.10
   6  11   1    0.55    1.05
  -6 -11  -1    1.50    0.83
  -4   1  -9   77.59    2.42
  -8  -3  -7    0.58    1.10
  -3  -8  -7    0.86    1.64
  -6  11  -1    1.16    0.44
   1  -4  -9   75.63    2.73
   6 -11   1    2.60    1.04
   8  -3   7    2.33    1.20
  11   6   1    0.68    1.69
   8   3   7    2.07    0.86
  -6 -11   1    1.54    1.27
  -6  11  -1    1.51    1.02
   6 -11  -1    0.64    0.92
   1   4  -9   74.50    3.08
  -3  -8   7    1.98    1.33
  -6  11   1    1.74    1.76
  -6  11   1    1.93    0.65
  -1   4   9   71.47    2.81
  11  -6   1    1.28    0.62
  -8   3   7    0.81    1.62
 -11   6   1    1.56    0.51
  -3  -8   7   -0.17    1.67
   1  -4   9   78.57    5.02
   1  -4   9   83.69    3.44
   8   3  -7    1.77    1.41
  -4   1   9   85.39    3.08
   1   4   9   72.92    2.99
  -1  -4   9   78.70    2.64
   6  11  -1    1.60    1.26
   3  -8   7    0.64    1.59
 -11  -6   1    1.36    0.41
   4   1   9   69.93    2.81
   4  -1   9   78.47    2.61
   3  -8   7    0.31    1.16
  11  -6  -1    1.73    0.73
   3   8   7    1.02    0.96
 -11  -6   1    1.54    0.43
   8  -3   7   -1.39    1.13
   4  -1  -9   74.31    2.74
 -11   6  -1    1.64    1.42
  -8  -3   7    1.25    1.99
  -4  -1   9   75.00    4.76
  -3  -8   7    1.89    1.41
  -3   8   7    2.29    1.06
   3  -8   7   -0.99    1.49
  -1  -4  -9   76.57    2.65
  12  -4   0   65.28    2.27
  -4 -12   0   65.61    3.07
  12   4   0   62.89    3.67
  -4  12   0   69.18    2.64
  -4  12   0   60.39    2.91
   4  12   0   62.96    2.53
   4  12   0   66.56    2.93
 -12   4   0   58.87    3.00
   4 -12   0   71.01    3.12
   9  -6   5    6.87    1.27
  -1  12  -3    0.87    1.05
  -6  -9   5    8.89    1.35
  -6   9   5   10.63    1.75
  -1 -12   3    1.56    1.45
  -1  12   3   -0.69    1.50
   9   8   3    3.60    1.18
  -9  -8   3    5.02    0.90
   6  -9   5    7.63    1.55
   6   9   5    7.90    1.05
  -8  -9   3    5.63    1.33
   9   6   5    8.82    0.78
  -9   8  -3    5.80    1.12
 -12   1  -3    1.90    0.50
   1 -12   3    0.39    0.90
  -9   6  -5    7.17    1.27
 -12   1   3    0.79    0.82
   6  -9   5    7.11    0.83
   9  -8   3    5.80    1.44
  -6  -9   5    6.32    1.59
  -9  -6  -5    6.58    0.51
  12   1  -3    0.98    0.57
  -9  -8  -3    6.22    0.70
   1  12   3    0.96    1.17
  -9  -8   3    5.21    1.42
 -12  -1   3    1.33    0.63
   8  -9   3    6.11    1.49
  -8  -9  -3    6.99    0.90
  -8  -9   3    6.59    0.85
   9   8  -3    6.39    1.75
  -9  -8   3    6.12    0.97
  -1 -12   3    2.31    0.92
   1  12  -3    2.89    1.64
  -6  -9   5    7.69    1.22
 -12  -1   3    1.81    0.93
   8   9   3    4.83    1.60
  12   1  -3    1.92    0.87
   9   6  -5    5.92    1.40
  -9   6   5    6.53    1.17
  -8  -9   3    5.15    1.01
   8   9  -3    6.02    1.71
  -9  -6   5    9.67    1.33
  12  -1  -3    0.52    0.48
   9   8   3    7.91    0.75
  -9  -6   5    9.36    1.66
  -8   9   3    6.83    1.74
  12   1   3    0.38    1.63
  -8   9  -3    7.78    1.51
  -1 -12  -3    1.79    0.98
 -12   1   3    2.42    0.91
   6   9  -5    7.83    2.06
   9  -6  -5    7.07    1.16
   8  -9  -3    8.05    1.53
   1 -12  -3    2.18    1.66
  -9  -6   5    6.95    1.00
  -6   9  -5    7.70    1.46
  -9   8   3    7.22    1.62
   6  -9  -5    8.26    1.62
   8   9   3    5.59    0.92
  -1  12  -3    1.58    1.62
  12  -1   3    1.60    0.54
  12  -1   3    2.70    1.47
   9  -8  -3    7.94    1.43
   1  12  -3    1.57    1.96
  -6  -9  -5    8.32    1.07
  -7  -7   6   39.25    1.98
  -7  -7   6   42.39    3.49
  -7   7  -6   37.75    2.22
  -7  -7  -6   38.69    1.80
  -7  -7   6   38.62    1.96
   7   7  -6   38.02    2.87
   7  -7  -6   37.99    2.12
  -7   7   6   41.61    2.38
   7  -7   6   41.14    2.28
   7   7   6   34.01    1.96
   9   9   0  522.49   24.62
  -9   9   0  511.05   24.05
  -5  -5  -8    1.37    1.06
   5  -5   8    2.78    1.08
   5   5   8    1.41    1.12
  -5   5   8    0.90    1.08
   5  -5  -8    1.18    0.88
   7  -1   8  233.45    6.93
  -1  -7   8  226.89   10.85
  -5  -5   8    2.94    1.78
   7   1   8  219.55    6.53
   1  -7   8  225.07    6.34
  -7  -1   8  212.81   12.38
   1  -7   8  229.00   10.95
   1  -7  -8  231.08    5.72
   7  -1  -8  232.64    7.38
   7  -1   8  230.11    7.15
  -7  -1  -8  224.40    7.58
  -1   7   8  224.38    7.88
   1   7   8  222.47    4.85
  -7   1   8  229.95    6.22
   1  -7   8  220.86    5.90
  -7  -1   8  238.84    5.23
   7   1  -8  232.18    7.34
  -5  -5   8    1.54    1.57
   5  -5   8    2.44    1.32
  -1  -7   8  215.82    6.58
   5   5  -8    1.92    1.50
   0 -10   6   18.04    1.85
  -8   6  -6    3.78    0.91
 -10   0   6   13.80    1.37
   6   8  -6    6.45    1.85
   0 -10   6   13.54    1.45
  10   0  -6   16.87    1.58
   6  -8   6    4.51    0.80
 -10   0   6   11.10    1.41
  10   0   6   16.15    1.08
  -8  -6   6    4.90    1.36
  -6   8   6    5.28    1.12
  -8  -6  -6    6.45    0.79
  10   0   6   16.17    1.02
   0  10   6   16.75    1.78
  -6  -8   6    3.85    1.26
   6  -8  -6    5.44    1.33
  -6  -8  -6    5.13    0.96
   0  10  -6   13.45    1.63
   8  -6  -6    5.13    1.35
  -6   8  -6    6.47    1.26
  -6  -8   6    5.36    1.24
   8   6   6    6.48    0.83
  -8  -6   6    3.57    0.84
   0 -10  -6   11.88    1.40
  -8  -6   6    4.73    0.87
  -8   6   6    6.27    1.51
   6  -8   6    6.47    1.36
   8  -6   6    4.42    1.03
   6   8   6    5.34    1.08
  -6  -8   6    5.83    1.15
 -10   6   4   20.69    1.88
  10   6  -4   29.43    2.51
   4  -6  -8    5.72    1.32
  -6 -10   4   22.25    2.16
  -6 -10   4   27.56    1.79
  -6  10   4   26.11    2.51
   6 -10  -4   29.31    2.39
 -10  -6   4   19.79    1.14
  -6   4   8    6.65    1.43
  10  -6   4   26.81    2.36
   6 -10   4   24.55    2.20
   4   6   8    6.74    1.28
  10  -6   4   22.84    1.16
  -6 -10   4   21.88    1.73
   6  -4  -8    6.13    1.41
  -6 -10  -4   22.72    1.57
   6  10   4   24.78    1.84
   6  -4   8    6.42    1.23
  -6  -4   8    7.53    1.76
  10   8   0   49.07    2.96
   6   4  -8    6.86    1.15
  10  -6  -4   24.60    1.93
   8  10   0   53.22    1.96
 -10  -8   0   51.38    2.39
 -10   6   4   23.36    1.98
   6  -4   8    7.39    1.28
  -6  -4   8    8.96    1.33
  10  -8   0   46.70    3.08
 -10   6  -4   25.28    1.77
 -10  -6   4   24.83    1.23
  -8  10   0   50.66    2.85
   8 -10   0   50.92    3.38
  -6  -4  -8    6.32    0.97
  -4  -6   8   10.04    1.70
   4  -6   8    7.05    1.30
   6   4   8    5.87    1.05
  -4  -6   8    6.18    1.06
 -10  -8   0   50.76    2.62
 -10   8   0   51.02    2.82
  -4   6   8    6.94    1.46
 -10  -6   4   22.11    2.32
   8  10   0   51.61    2.78
  -8 -10   0   53.09    2.35
  -6  10  -4   22.61    1.84
   6 -10   4   24.97    1.21
   4  -6   8    8.16    1.45
   6  10  -4   24.24    2.44
  -4  -6   8    6.92    1.36
  -4  -6  -8    8.53    1.10
   7 -10  -3   40.09    2.68
  10   7  -3   30.79    2.32
 -10  -7   3   38.51    1.52
  10   7   3   33.26    2.49
  11   0   5    0.20    0.89
  11   0   5    0.50    0.75
  10  -7   3   36.11    2.11
   0  11   5    1.52    1.59
 -11   0   5    0.36    1.32
   0 -11  -5    0.25    2.38
 -10   7   3   35.26    1.61
   7  10   3   32.84    2.48
  11   0  -5    0.97    1.31
   7  10   3   34.78    1.57
  10  -7  -3   37.71    2.05
  -7  10  -3   31.13    2.06
 -10   7   3   37.85    2.44
  -7 -10   3   38.00    2.62
 -11   0   5   -2.91    1.65
  -7  10   3   35.68    2.58
   7  10  -3   36.02    2.77
  -7 -10   3   36.60    2.71
 -10   7  -3   35.61    1.86
  -7 -10  -3   37.86    2.16
 -10  -7   3   34.84    2.50
   0  11  -5    0.09    1.72
   0 -11   5    0.84    1.84
   0 -11   5    0.36    1.29
  -7 -10   3   36.66    1.75
 -10  -7   3   38.04    1.57
   7 -10   3   36.37    2.35
   0  11  -5    2.14    2.19
   3   4  -9    3.06    1.40
   0  -5  -9    0.15    1.43
   4  -3   9    3.66    1.01
   4   3   9    4.45    1.19
  -4  -3  -9    5.02    1.15
   0   5   9   -0.40    1.53
  -3   4   9    3.24    1.04
   0  -9   7    0.12    1.88
  -4  -3   9    4.56    1.60
  -3  -4   9    3.95    1.78
   0  -5   9    0.12    1.56
   4  -3  -9    3.85    1.16
   5   0   9    1.68    1.25
  -4   3   9    6.92    1.58
   3  -4   9    5.73    1.20
   4  -3   9    5.66    1.19
   9   0  -7    0.72    1.45
   3  -4   9    5.19    1.14
   3   4   9    3.00    0.88
   0  -9  -7    0.32    0.88
  -9   0   7    0.17    1.38
  -9   0   7    0.19    2.00
   9   0   7    0.15    1.08
   3  -4  -9    4.25    1.24
   0   9   7    0.51    1.56
   0  -5   9    0.21    1.50
   9   0   7   -2.22    0.97
   0  -9   7    0.19    1.53
  -3  -4  -9    3.03    0.84
  -5   0   9   -0.48    1.57
  -5   0  -9    0.52    1.48
  -4  -3   9    4.80    0.92
   0  -9   7   -0.52    1.50
   4   3  -9    4.04    1.38
   5   0  -9   -2.11    1.64
  -3  -4   9    4.38    1.31
  -4 -12  -2  114.20    6.85
  10   2  -6   20.90    1.75
   4  12   2  123.81    7.58
 -10  -2   6   22.80    2.07
  -2 -10   6   20.29    2.15
 -10  -2   6   22.05    1.63
 -12  -4   2  116.52    2.64
  12  -4   2  116.42    3.43
  -4  12  -2  119.35    3.23
  -4  12  -2  123.26    4.36
   2 -10   6   21.11    1.93
 -12   4   2  110.61    5.71
  -2 -10   6   23.52    1.96
 -10   2   6   21.88    1.91
   4 -12   2  126.52    4.77
   4  12  -2  121.87    4.03
   4  12   2  121.82    4.34
  10  -2   6   23.71    1.80
 -12   4  -2  115.17    5.10
  12   4  -2  111.79    4.55
  10  -2   6   20.78    1.29
  -2  10  -6   20.51    1.89
 -12  -4   2  117.02    5.60
  12  -4   2  122.35    2.56
  10   2   6   21.12    0.99
  -2 -10   6   20.20    1.73
  12  -4  -2  121.23    3.74
 -12   4   2  108.59    3.10
  -2 -10  -6   21.42    1.77
   4  12  -2  120.02    4.16
  10  -2  -6   21.94    1.83
   4 -12  -2  111.76    4.38
   2 -10   6   22.63    2.14
  12   4   2  115.38    4.42
  10   2   6   22.01    1.09
   2  10   6   20.44    1.94
 -10   2   6   21.53    1.95
  -2  10   6   20.22    2.03
  -4  12   2  112.49    3.69
   2 -10  -6   21.64    2.32
  -4 -12   2  109.18    4.65
 -12  -4   2  130.16    5.94
  11   2  -5   10.89    1.13
   2  11   5   12.02    1.63
  -2  11   5   11.01    1.90
 -12   3  -3    1.69    0.54
 -11   2   5    9.98    1.42
  10   5  -5    0.76    0.54
   2 -11  -5   11.41    1.91
  11  -2   5   11.45    1.07
  -3 -12   3    2.16    1.30
   5  10   5    2.75    1.29
 -10  -5   5    0.22    1.98
  -2 -11  -5   12.17    1.72
  11   2   5    9.79    0.57
 -10   5   5    1.12    0.66
 -10  -5   5    1.68    0.64
  -3  12  -3    2.73    1.05
   2  11  -5    9.27    1.38
 -11  -2   5   10.12    1.20
  11  -2   5   11.03    1.07
 -10   5   5    1.92    0.92
  -2 -11   5    9.15    1.48
  -5 -10   5    2.68    1.69
   5  10  -5    0.80    1.19
 -11  -2   5   10.25    2.05
   3 -12   3    2.10    0.96
  -5 -10   5    1.55    0.73
  12  -3  -3    1.54    0.71
   3  12   3    2.93    0.93
  -2  11  -5    8.86    1.30
  -5  10   5    1.76    1.02
 -11   2   5    9.94    1.48
 -12  -3   3    1.48    0.53
  -5 -10  -5    1.66    1.27
  10  -5  -5    0.68    1.02
   3  12  -3    3.77    2.02
  10  -5   5    0.60    0.82
   2 -11   5   10.31    1.19
   3  12  -3    2.60    0.91
  12   3  -3    1.83    0.93
  11  -2  -5   11.37    1.33
  -2 -11   5   11.09    1.58
  -3 -12  -3    2.02    1.04
  11   2   5   10.91    0.70
   2 -11   5   13.53    1.76
   5 -10   5    1.74    0.60
  -5 -10   5    2.42    1.41
  12  -3   3    1.52    0.51
  12   3  -3    2.37    0.64
  -5  10  -5    2.58    1.54
  -3  12  -3    2.08    0.71
  -3 -12   3    1.73    0.90
 -10   5  -5    1.79    0.90
   5 -10   5    2.12    1.56
  10   5  -5    3.14    1.74
  10   5   5    1.26    0.28
   3 -12  -3    3.97    1.76
   2  11  -5   10.11    1.52
 -12   3   3    2.31    1.05
  -3  12   3    2.03    1.03
   5 -10  -5    2.27    1.80
 -12  -3   3    2.12    1.34
  12  -3   3    2.58    0.71
 -12   3   3    3.28    1.04
  10   5   5    0.76    0.30
  12   3   3    1.20    1.54
  -9   9  -2   10.62    1.56
  -9  -9   2   11.64    1.17
  -9  -9  -2   12.55    1.08
   9   9   2   12.12    1.01
  -9  -9   2   13.27    1.18
   9   9  -2   15.39    2.23
   9  -9  -2   10.83    1.38
   9   9   2   14.11    2.08
  -9  -9   2   12.36    2.02
   9  -9   2   12.77    1.87
  -9   9   2   13.05    1.89
   5   9  -6   30.67    2.46
  -9  -5   6   26.42    2.36
  -9  -5   6   26.63    1.48
   9   5  -6   27.56    1.68
  -5  -9   6   26.17    1.69
  -5  -9   6   28.04    2.48
  -5  -9   6   34.81    2.20
  -5   9  -6   29.38    1.98
   9  -5   6   27.84    1.57
  -9  -5  -6   30.15    1.06
   5  -9   6   29.49    1.63
  -5   9   6   27.33    2.05
  -9   5   6   32.10    2.20
   9   5   6   28.04    1.24
   5  -9   6   29.29    2.12
  -5  -9  -6   26.26    1.99
   9  -5  -6   27.79    2.18
   5  -9  -6   28.70    2.01
   5   9   6   29.24    1.95
  -7 -11   0    5.33    1.25
   7 -11   0    5.04    1.49
  -7  11   0    4.88    0.60
  -7  -3   8   21.36    1.67
   3  -7   8   23.38    1.81
 -11  -7   0    5.43    0.50
   7  -3   8   22.26    1.47
  -1 -13   0   35.34    2.40
   1 -13   0   32.91    2.75
 -11  -7   0    5.36    0.64
  11  -7   0    6.79    1.41
   1  13   0   33.95    2.57
  13   1   0   31.69    2.43
   7   3  -8   23.78    1.96
  13  -1   0   31.86    1.76
   3  -7   8   24.38    1.97
  -3  -7  -8   20.79    1.79
  -1  13   0   38.67    2.88
 -13   1   0   28.10    1.49
  13   1   0   33.07    1.33
   7  -3  -8   22.49    2.17
  13  -1   0   36.09    1.57
  11   7   0    2.42    1.25
  -1  13   0   31.57    2.48
   1  13   0   30.05    2.15
  -3  -7   8   25.98    2.46
  -7  -3  -8   21.85    1.24
 -13  -1   0   27.67    1.36
 -11   7   0    4.83    1.47
   7  11   0    6.33    1.87
  -7  -3   8   23.51    2.31
   7  -3   8   20.58    1.63
   3  -7   8   22.58    1.70
  -3  -7   8   20.92    2.17
  -3   7   8   20.66    1.84
   7  11   0    4.70    1.05
   3  -7  -8   23.62    2.22
   7   3   8   21.71    1.53
   3   7   8   20.94    1.59
  -7  11   0    8.47    1.80
  -3  -7   8   23.64    1.86
  -7   3   8   20.05    1.74
  13   0  -1    1.52    1.26
  -5 -12   1    0.63    1.60
  -5  12   1    1.77    1.86
   5 -12   1    1.83    1.60
  12  -5   1    0.71    0.62
  13   0   1    0.71    0.86
   5  12  -1   -0.47    1.32
 -12  -5   1    0.59    0.23
 -12   5  -1    3.03    1.51
   5 -12  -1    0.80    1.82
 -12   5   1    1.74    1.48
 -13   0  -1    0.55    0.90
   0  13  -1    0.07    1.89
   5  12   1    0.90    1.59
   0  13  -1    0.47    1.67
   0  13   1    0.61    1.39
  12  -5  -1    1.52    1.48
 -13   0   1    0.21    1.06
   0 -13   1   -2.08    1.58
  13   0   1    0.33    0.75
   0  13   1   -2.25    1.80
 -13   0   1   -1.77    1.51
  -5  12  -1    2.29    1.58
  12   5  -1    0.81    1.01
  12   5   1    3.09    1.50
  -5 -12  -1    0.20    1.35
 -12  -5   1    1.27    0.59
  13   0  -1    0.61    0.69
   0 -13  -1    1.37    1.66
  -5  12  -1    1.49    1.30
   5  12  -1    1.87    1.61
  -5  12   1   -3.33    1.08
 -12   5   1    1.01    1.04
   5  12   1    2.43    1.29
  -2  -9   7    6.82    1.24
  -2  -9   7    7.62    1.52
   7  -6   7    7.30    1.33
   2  -9   7    6.35    1.16
   2   5   9   35.35    1.95
  -7  -6   7    5.98    1.48
  -9  -2   7    7.42    1.74
   2  -5   9   36.88    2.23
  -5  -2   9   36.41    2.56
  -6  -7   7    4.76    1.33
   2  -5  -9   31.32    2.18
  -6  -7   7    6.68    1.35
   5  -2   9   33.64    1.94
  -2  -9   7    8.48    1.48
   5   2   9   36.75    1.97
  -5   2   9   33.49    2.00
   5  -2  -9   36.97    2.26
   6  -7   7    5.56    1.39
  -2  -5  -9   35.45    2.24
   6   7   7    5.37    1.09
   6  -7   7    6.50    1.35
  -2   5   9   35.23    2.66
   2   9   7    7.32    1.33
  -5  -2   9   34.67    2.17
  -2  -5   9   36.90    2.11
  -7   6   7    7.24    1.61
   2  -9   7    4.96    1.13
  -2  -5   9   32.95    2.26
  -2  -5   9   38.17    2.76
   9   2  -7    7.72    1.39
  -7  -6  -7    5.24    0.86
   7  -6   7    7.09    1.60
   9  -2   7    8.47    1.02
  -2   9   7    6.89    1.46
   9   2   7    8.06    1.05
   2  -5   9   36.05    1.94
   5   2  -9   35.91    2.35
  -6  -7   7    6.51    1.18
   5  -2   9   33.85    1.86
  -9   2   7    6.77    1.57
  -9   2   7    9.57    1.40
  -5  -2  -9   34.62    1.85
  -6   7   7    5.31    1.21
   9   2   7    7.54    0.95
  -9  -2   7    6.66    1.31
  -7  -6   7    4.65    1.19
  -6  -7  -7    5.76    0.91
   7   6   7    5.09    0.89
  -2  -9  -7    6.88    1.16
   2  -9   7    8.13    1.45
   6  -7  -7    4.69    1.47
   9  -2  -7    7.98    1.35
   9  -2   7    8.63    1.36
   2  -9  -7    7.72    1.40
   7  -6  -7    5.34    1.33
  -7  -6   7    4.87    0.85
  -8 -10   2    9.94    1.16
  10  -8  -2    9.61    1.78
   8 -10  -2    9.84    1.82
   8  10  -2   10.81    1.97
  10   8   2   10.59    1.82
 -10  -8  -2    9.78    0.66
 -10  -8   2   10.28    1.00
 -10   8  -2    6.71    1.35
 -10   8   2   11.24    1.10
  -8 -10  -2    8.12    1.16
  -8 -10   2    8.40    1.11
  10  -8   2    9.28    1.55
 -10  -8   2    9.79    1.08
   8  10   2    9.78    0.99
   8  10   2    8.47    1.74
  -8  10   2    8.67    1.81
  -8  10  -2    8.98    1.68
  10   8  -2    6.37    1.42
  -8 -10   2   10.85    1.77
   8 -10   2    6.55    1.29
 -10   8   2    8.48    1.76
 -10  -8   2    8.26    1.62
   0  12  -4  646.73   12.97
   0 -12   4  630.21   18.87
   0  12  -4  613.76   18.35
   0 -12  -4  643.46   36.38
 -12   0   4  647.41   15.70
  12   0   4  623.96   17.29
   6  11  -3   -0.15    1.25
  11  -6   3    0.15    1.18
  -6  11   3    0.49    2.00
  -6 -11   3    0.19    1.62
  11  -6  -3    1.71    1.52
   6  11   3    0.40    1.91
   6 -11   3    0.75    1.71
   6 -11  -3    0.55    1.89
 -11  -6   3    0.29    1.09
  11   6   3    0.00    1.87
 -11   6  -3    0.57    1.55
  -6 -11   3    0.71    1.35
  -6 -11  -3    0.71    1.51
 -11  -6   3    0.24    2.17
  -6  11  -3    1.42    1.85
   6  11   3    0.09    1.30
 -11   6   3    0.32    1.77
 -11   6   3    1.30    1.16
 -11  -6   3    1.10    0.79
   6  11  -3    0.24    2.32
  11   6  -3    2.27    1.82
  11   5  -4    3.49    1.45
  -5 -11   4    2.77    1.01
   5  11   4    3.55    0.91
 -11  -5   4    3.64    0.85
 -11   5   4    2.95    0.91
  11  -5   4    3.96    1.06
   5  11  -4    5.48    1.47
  -5 -11   4    4.06    1.20
   5 -11   4    3.19    1.03
   5  11  -4    3.10    0.97
  11  -5  -4    6.69    1.45
  -5 -11  -4    4.04    1.24
 -11  -5   4    2.53    0.65
   5 -11   4    3.63    0.71
 -11   5   4    3.97    1.21
 -11  -5   4    5.84    1.77
  -5  11   4    3.13    1.15
  -5  11  -4    1.82    1.05
  11  -5   4    3.52    0.61
  11   5   4    2.44    1.10
 -11   5  -4    2.09    0.83
   5 -11  -4    7.36    2.08
  13   2  -1    0.73    0.72
   2 -13   1    0.11    1.17
  13  -2  -1    0.73    0.54
   2 -13  -1    1.23    1.95
   2  13  -1    1.18    1.61
  -2  13   1   -2.72    1.57
 -13  -2   1    0.30    0.82
  -2 -13  -1    0.06    1.67
  13   2  -1    0.16    1.48
   2  13  -1    1.10    1.41
  13  -2   1    0.55    1.18
 -13   2   1   -0.51    1.66
  -2 -13   1    0.15    1.72
 -13  -2   1    1.41    1.27
  -2  13  -1    1.30    1.82
 -13   2  -1    1.56    1.37
  -2  13  -1    0.23    1.60
  13  -2  -1    1.42    1.27
  13   2   1    0.58    1.22
   2  13   1    0.10    1.68
  13  -2   1    0.54    0.53
   2  13   1   -0.21    1.59
 -13   2   1    0.49    0.87
  -2  13   1   -1.04    1.63
   8   5   7   26.52    1.86
   8  -5  -7   29.03    2.22
   5   8   7   27.16    1.89
  -8  -5   7   27.76    2.42
   5  -8   7   26.83    2.17
  -5   8   7   28.90    2.36
  -5  -8  -7   24.35    1.75
  -5  -8   7   24.66    1.69
  -5  -8   7   26.72    2.37
   8  -5   7   27.36    1.66
  -5  -8   7   26.44    1.94
  -8   5   7   26.55    2.12
   5  -8   7   25.28    1.63
   5  -8   7   26.81    2.07
   5  -8  -7   23.83    2.23
   8   5  -7   26.59    1.91
  -8  -5   7   22.71    1.67
  -8  -5  -7   26.25    1.89
   8  -5   7   28.23    2.03
   0   0 -10  169.08    4.16
   0   0  10  153.98    5.22
  12   2   4   35.19    2.70
  12  -2   4   36.29    1.87
   2 -12   4   36.92    1.78
 -12   2  -4   37.82    2.12
 -12  -2   4   38.65    2.46
  -8   0   8  317.01   14.93
   0  -8  -8  315.30    6.83
   8   0  -8  325.42   15.29
   0  -8   8  310.62    6.28
  12  -2   4   40.65    1.53
  12  -2  -4   38.98    2.16
  -2  12  -4   35.09    2.40
   0  -8   8  307.25   14.67
   2  12  -4   40.78    2.12
   2 -12   4   38.77    2.74
  -2 -12   4   35.36    2.15
 -12   2   4   36.42    1.98
  -2  12   4   39.88    3.14
   8   0   8  313.91    6.29
  -2  12  -4   38.61    2.26
  -2 -12   4   42.49    2.52
 -12   2   4   37.76    2.38
  12   2  -4   42.20    1.82
   0  -8   8  331.03    7.50
 -12  -2   4   35.98    1.62
  -2 -12  -4   38.56    2.31
   2  12  -4   37.14    2.49
  12   2  -4   38.06    2.27
   2 -12  -4   40.48    2.57
   2  12   4   40.40    2.14
   0   8   8  304.57   10.34
  -8   0   8  306.30    6.68
  11   7  -2   18.21    2.24
  -1  13   2   65.40    2.62
   1  13  -2   64.41    2.59
   1  13   2   66.86    2.78
   7  11  -2   17.72    2.17
 -13   1   2   61.89    3.04
  -1  13   2   67.91    3.31
 -11  -7   2   17.66    2.15
  -1 -13  -2   63.69    2.81
 -13   1  -2   64.35    1.68
  -1 -13   2   65.42    2.84
 -13  -1   2   65.17    3.44
   7  11  -2   18.00    1.72
   7 -11   2   18.22    2.07
 -11   7   2   16.94    1.96
   7 -11  -2   21.95    2.38
   7  11   2   14.84    1.85
  13  -1   2   64.94    2.11
   1  13   2   68.78    3.44
 -11  -7   2   20.41    1.26
  -1  13  -2   55.32    3.09
   1 -13  -2   68.46    3.01
  11  -7  -2   17.76    1.78
 -11  -7   2   19.43    1.08
  -7 -11   2   19.48    1.66
  13  -1   2   66.71    2.88
  -1  13  -2   59.88    3.35
 -13  -1   2   61.04    2.22
 -11   7  -2   18.70    1.76
   1  13  -2   62.14    3.47
 -11   7   2   17.87    1.09
  13  -1  -2   66.24    3.51
 -13   1   2   60.60    2.40
  13   1  -2   71.17    3.67
   7  11   2   18.44    1.29
  13   1   2   66.09    4.32
  11   7   2   16.19    1.88
  13  -1  -2   62.66    2.72
  -7  11   2   19.79    2.28
   1 -13   2   67.92    4.17
  11  -7   2   21.61    1.77
  -7  11  -2   19.33    2.21
  13   1  -2   65.64    2.94
  -7 -11  -2   17.74    1.62
   1  -1 -10    1.11    1.20
   1   1  10    1.01    1.58
  -1  -1 -10    0.70    1.64
  -1   1  10    0.83    1.66
   1  -1  10    1.16    0.88
  -1  -1  10    1.13    1.61
   1   1 -10    1.39    1.11
  -1   1 -10    1.33    1.57
   3 -13   0   13.44    1.90
  13   3   0   11.30    1.73
  -3  13   0   14.02    1.68
  -3 -13   0   10.39    1.27
  -3  13   0    8.93    1.79
 -13   3   0   10.23    1.51
  13  -3   0    9.67    1.14
   3  13   0   13.96    2.05
  13  -3   0   10.35    1.03
   3  13   0   10.54    1.54
   6  -1  -9    1.17    1.18
  -6  -1  -9    0.83    0.57
   6  -1   9    1.20    0.69
   6  -1   9    1.37    0.76
  -1  -6  -9    0.79    1.30
   1  -6  -9    1.17    1.50
  -1  -6   9    1.33    1.09
  -1  -6   9    0.69    1.90
   6   1  -9    0.92    1.66
   1   6   9    0.09    1.59
  -6  -1   9    0.65    1.04
   1  -6   9    0.60    1.51
  -6  -1   9    2.01    0.96
  -1  -6   9    0.96    0.97
   6   1   9    1.17    0.66
  -1   6   9    1.50    1.28
   1  -6   9    1.25    1.87
  -6   1   9    1.58    1.14
   1  -6   9    1.75    1.58
  -4  10  -6   29.07    2.20
  10  -4   6   27.42    1.86
  -4 -10   6   27.02    1.83
 -10   4   6   29.14    2.01
   4 -10  -6   26.13    2.27
  10  -4  -6   31.00    2.21
  10  -4   6   28.14    1.61
  10   4  -6   26.68    1.83
 -10  -4   6   26.34    1.83
  -4  10   6   27.16    2.20
  10   4   6   28.07    1.25
  -4 -10   6   24.01    1.86
  10   4   6   26.78    1.27
   4 -10   6   27.71    1.61
 -10  -4   6   22.10    2.29
 -10   4   6   29.40    2.04
   4 -10   6   27.51    2.31
   4  10  -6   29.23    2.63
   4  10   6   24.36    1.67
  -4 -10   6   22.67    1.92
  -4 -10  -6   26.28    1.73
  -2   0 -10   50.69    2.66
   0  -2  10   50.43    2.38
   0   2 -10   48.63    2.38
   2   0 -10   52.36    2.57
   2   0  10   47.33    2.68
   0  -2 -10   48.96    2.63
   0   2  10   53.95    2.35
  -2   0  10   55.81    2.53
   8  -2  -8    2.59    0.99
   8  -2   8    2.00    0.74
   8   2  -8    3.55    1.19
 -12  -6   0   77.39    2.03
   2  -8   8    3.08    0.95
  -8  -2   8    1.29    1.08
   6 -12   0   84.01    3.20
   8   2   8    3.19    0.87
  -2   8   8    3.46    1.76
  -6 -12   0   75.95    3.03
  -2  -8  -8    3.23    1.14
  -2  -8   8    4.61    1.22
  12  -6   0   85.49    2.78
   6  12   0   86.05    2.89
  -8  -2  -8    3.66    0.78
   2  -8   8    6.57    1.52
   2  -8  -8    1.67    0.98
  -6  12   0   87.35    2.62
   2   8   8    4.25    1.11
  -8   2   8    5.47    1.54
 -12   6   0   73.47    3.70
   8  -2   8    2.24    0.93
  -6  12   0   71.01    2.89
  -8  -2   8    4.09    1.18
  12   6   0   79.90    4.30
   2  -8   8    1.80    1.60
  -2  -8   8    3.19    1.28
  -2  -8   8    4.23    1.45
   6  12   0   75.04    3.17
  -4 -11  -5    0.07    1.35
  11  -4  -5    1.24    1.51
  -4 -11   5    0.48    1.40
  -4 -11   5    0.04    1.64
  11   4  -5    0.65    0.56
   4 -11   5   -0.63    1.14
   4  11  -5   -1.71    1.90
  -4  11  -5   -0.61    1.66
 -11   4  -5    0.18    0.98
   4 -11  -5    1.16    1.94
  11  -4   5    0.40    1.07
  11   4  -5    0.09    1.76
   4 -11   5   -0.98    1.29
 -11  -4   5    0.21    1.42
  -4 -11   5    0.33    1.61
  -4  11   5    1.39    2.00
 -11   4   5    0.58    0.97
 -11  -4   5    0.04    1.99
   4  11   5    0.06    1.46
 -11   4   5    0.03    1.46
  -4  -9   7    9.49    1.45
   9 -10   1   16.38    1.72
  -9 -10  -1   15.81    1.48
   9  -4   7   11.98    1.40
  10  -9   1   16.16    1.72
  -4   9  -7   10.56    1.60
  -9 -10   1   16.09    1.59
  -4  -9  -7   10.54    1.42
 -10  -9  -1   14.61    1.07
  10   9   1   15.32    2.23
   9  10  -1   16.48    2.28
   9  -4  -7   12.47    1.62
  -9  -4   7   12.51    1.86
  -9  -4   7   12.22    1.33
   9  10   1   17.46    2.36
 -10  -9  -1   15.99    1.04
  -9  10   1   16.76    0.78
  -9  10   1   15.56    2.05
 -10   9   1   16.67    2.11
   9   4  -7   12.75    1.40
   4  -9  -7    9.95    1.95
 -10  -9   1   16.03    1.13
   9 -10  -1   14.53    1.79
  -4  -9   7   13.63    1.53
   4   9   7    6.80    0.97
   9   4   7   10.18    1.00
   4  -9   7   11.50    1.21
  -9 -10   1   15.60    1.34
  -9   4   7   12.63    1.76
  10  -9  -1   13.44    1.74
  -9  -4  -7   12.69    1.13
  -9  10  -1   17.56    2.05
 -10  -9   1   15.30    1.30
 -10   9  -1   15.57    2.02
   9  -4   7   11.01    1.32
   9  10   1   16.32    1.08
  10   9  -1   18.78    2.27
   4  -9   7   12.36    1.95
  -4   9   7   10.11    1.73
  -4  -9   7   13.15    2.12
   5   4  -9   79.56    3.41
  -5   4   9   75.23    3.71
   4  -5   9   78.96    2.83
  -5  -4  -9   74.66    4.54
  -4   5   9   74.49    2.86
   5  -4   9   83.65    2.73
   4   5  -9   85.93    4.76
  -4  -5   9   84.21    3.31
  -5  -4   9   72.50    4.20
  -5  -4   9   75.76    2.74
   5   4   9   73.40    2.50
   4   5   9   74.13    2.92
   5  -4   9   78.51    3.04
  -4  -5   9   78.86    4.29
  -4  -5  -9   74.12    2.85
   5  -4  -9   80.78    4.52
   4  -5  -9   76.59    4.38
   4  -5   9   77.39    2.76
  -2   2  10   20.99    1.79
   2   2 -10   19.69    1.84
  -2  -2 -10   20.75    1.97
   2   2  10   19.35    1.98
  -2  -2  10   19.62    1.90
   2  -2  10   19.07    1.83
   2  -2 -10   18.42    2.11
  -2   2 -10   19.72    1.94
  -6  -6  -8  323.42   10.74
  -6  -6   8  328.90    8.17
   6  -6   8  307.86    5.95
  -6  -6   8  314.27    6.00
   6  -6   8  320.38   12.20
   6  -6  -8  332.44    6.98
  -6   6   8  323.07    9.69
  -6  -6   8  337.53   10.37
   6   6   8  322.49    9.85
 -12  -5   3   33.96    2.56
 -12   5   3   38.17    2.17
   5  12  -3   40.74    2.27
   0 -13   3    0.91    1.61
  -5 -12   3   35.37    2.82
  12   5   3   40.23    2.34
  12  -5  -3   37.47    1.96
 -12   5  -3   38.69    2.14
  13   0  -3    0.82    1.29
 -12  -5   3   39.76    1.65
  -5  12  -3   37.89    2.37
   5  12   3   37.67    2.48
  -5 -12  -3   39.13    2.35
  13   0  -3    0.89    1.77
   5 -12  -3   40.71    2.39
  12  -5   3   37.69    1.90
 -13   0   3    1.20    1.28
   5  12   3   36.13    1.96
  -5  12   3   44.55    2.81
   0  13  -3    0.68    1.79
  13   0   3    1.56    1.69
 -13   0   3    0.69    2.01
 -12  -5   3   38.47    1.76
  13   0   3    0.30    0.57
 -12   5   3   36.25    1.96
   5  12  -3   41.17    3.04
   0  13  -3    1.25    1.68
   0  13   3   -0.06    1.60
  -5 -12   3   36.96    2.86
  12  -5   3   39.45    1.35
   5 -12   3   40.89    2.67
  13   0   3    0.28    0.62
  12   5  -3   35.48    2.55
   0 -13  -3    1.55    1.26
 -13   3  -2    8.14    1.07
   3  13   2    6.41    1.75
  13   3  -2    6.48    1.63
   3  -1  10    7.42    1.14
   1   3  10    8.65    1.51
  -1 -11   6  129.09    5.51
  -1  -3 -10    7.86    1.19
  -1  11  -6  144.72    3.80
   1 -11  -6  126.90    4.13
  -1   3  10    7.38    1.54
  -3   1  10    9.17    1.69
  11   1   6  143.28    3.00
   3 -13  -2    9.99    1.93
   3  13  -2    5.70    1.13
  -1  11   6  134.78    6.91
   1  -3  10    8.64    1.19
  -3  13  -2    7.67    1.58
 -13  -3   2    7.47    0.92
  13  -3  -2    6.90    1.05
  -1 -11  -6  132.94    3.90
  -1   3 -10   10.89    1.65
 -11  -1   6  135.46    6.21
   1  -3 -10    7.77    1.47
  -3  13  -2    5.65    1.66
 -11   1   6  144.95    3.95
  -3  -1  10    9.13    1.38
  -1  -3  10    9.63    1.53
 -11  -1   6  136.60    3.83
   1 -11   6  148.08    6.29
   1   3 -10    7.81    1.45
  13   3  -2    6.66    0.83
   3   1 -10    8.14    1.57
  -1 -11   6  152.10    7.69
  13   3   2    7.29    1.43
  -3   1 -10    9.71    1.59
  11  -1  -6  148.77    7.35
  11   1  -6  147.31    4.97
 -13   3   2    5.24    1.42
  13  -3   2    6.76    0.96
 -11   1   6  132.17    4.00
  -3  -1 -10    8.88    1.48
  13  -3   2    5.80    1.03
  -3 -13  -2    7.96    1.54
  -3 -13   2    5.39    1.06
   1  11  -6  130.74    3.88
  11   1   6  139.39    3.02
   1 -11   6  138.68    3.80
   1  11   6  132.42    4.14
 -13  -3   2    8.07    2.05
 -13   3   2    8.30    1.34
   3  -1 -10    6.95    1.24
  -3  13   2    7.22    1.79
  11  -1   6  140.42    3.22
   3  13  -2    3.97    1.30
   3 -13   2    6.06    1.36
   3   1  10    8.79    1.37
   3  13   2    7.66    1.51
   5  -7   8   28.20    2.30
   5  -7   8   27.64    1.82
  -7  -5   8   26.00    1.95
  -5  -7   8   28.09    2.36
   7  -5  -8   24.75    1.90
  -7  -5  -8   24.94    1.33
   7  -5   8   25.99    2.21
  -5  -7  -8   25.24    1.51
  -5  -7   8   27.80    1.94
   7  -5   8   25.97    1.58
  -7   5   8   32.57    2.38
   5   7   8   26.05    2.19
   5  -7  -8   29.21    2.30
  -5   7   8   30.56    2.58
   7   5   8   29.93    2.15
   7   5  -8   25.84    1.97
  -7  -5   8   29.24    2.76
  -5  -7   8   28.53    2.54
   4  13  -1    1.62    0.86
  -8  11   1    2.21    1.98
   4 -13  -1    1.61    1.21
  -4  13  -1    5.50    1.89
  -4 -13   1    2.84    1.40
 -13   4  -1    1.64    1.05
  13   4  -1    2.14    1.03
  -3   6   9    6.82    1.71
  13   4   1    1.43    0.89
 -13  -4   1    1.59    0.42
 -10   1   7    0.80    1.43
  -4 -13  -1    0.41    1.64
  -4  13  -1    3.42    1.23
  -3  -6  -9    3.20    1.15
 -11  -8   1    0.73    0.36
   6   3   9    2.62    0.75
   6  -3   9    1.40    0.90
   3   6   9    2.00    0.92
  13  -4  -1    1.56    0.65
   1 -10   7    1.29    1.35
   4  13   1    2.47    0.97
  10  -1   7    0.27    0.85
 -11  -8   1    1.07    0.45
   4 -13   1    1.62    1.80
   8  11  -1    1.48    1.25
 -13  -4   1    2.45    0.40
  -1 -10   7    0.69    1.04
  13  -4   1    2.66    0.57
  -1 -10   7   -0.45    1.48
  -8 -11   1    2.56    0.99
  -4  13   1    2.15    0.96
  -4  13   1    4.67    1.76
   6  -3  -9    2.81    1.01
   4  13   1    1.19    1.76
   6   3  -9    2.18    1.05
   3  -6   9    5.02    1.43
   6  -3   9    4.68    1.16
   8 -11   1    1.57    1.10
  11  -8  -1    2.76    1.03
  10  -1   7    0.97    0.91
 -10  -1   7   -0.11    1.83
 -11   8   1    2.67    1.30
 -13   4   1    3.84    1.35
  -6  -3   9    1.87    1.25
   1  10   7    0.55    1.55
   3  -6   9    4.00    1.34
  13  -4   1    2.32    0.77
 -13   4   1    3.36    0.98
  -8  11  -1    2.19    1.14
  -3  -6   9    4.35    1.10
  -6   3   9    6.08    1.41
  -8 -11  -1    2.43    1.58
 -11   8  -1    1.31    1.71
 -10   1   7   -0.22    1.74
  -1  10   7    1.70    1.60
 -10  -1   7   -1.60    1.51
   1 -10  -7    2.21    1.87
   1 -10   7    0.22    1.48
 -11  -8  -1    2.21    0.50
   4  13  -1    2.43    1.31
  -6  -3   9    2.12    0.90
  10   1   7    1.58    0.93
   8  11   1    1.16    0.56
 -11   8   1    1.19    0.31
  10   1   7    1.30    0.87
  -3  -6   9    2.21    0.96
  -1 -10  -7    0.36    1.35
   8 -11  -1    1.15    1.46
  -3  -6   9    2.67    1.31
   8  11   1    3.47    1.98
  11  -8   1    1.20    0.80
  11   8  -1    1.65    1.09
  -6  -3  -9    3.72    0.76
  10   1  -7   -0.42    1.50
  11   8   1    0.30    1.79
  -8  11   1    1.62    0.42
   3  -6  -9    1.61    0.90
   8  11  -1    1.02    1.05
   1 -10   7   -0.15    1.62
  10  -1  -7    0.35    1.47
 -11  -8  -1    1.63    0.34
  -1 -10   7    0.70    1.56
 -12   6   2  225.99    6.19
  12   6   2  214.36    5.09
  12  -6  -2  221.15    7.72
 -12   6   2  217.76    6.43
  12  -6   2  236.62    9.19
 -12  -6   2  224.61    5.76
   6  12   2  222.77    5.49
   6  12  -2  238.35    5.64
   6  12  -2  241.89    9.38
  -6  12  -2  223.31   10.95
  12   6  -2  228.17    6.12
 -12  -6   2  233.63    5.85
   6 -12  -2  231.25    5.39
  -6 -12  -2  221.48    5.66
   6 -12   2  229.39    5.22
 -12   6  -2  228.23    5.20
  -6  12   2  215.55   10.59
   6  12   2  241.74   11.54
  -4 -12  -4    0.35    1.55
  -4  12   4    0.23    1.92
   4  12  -4    1.84    1.41
   4  12   4    0.92    0.99
   4 -12   4    0.43    1.71
  12  -4   4    2.17    1.33
   4 -12  -4    2.01    1.26
  12  -4  -4   -1.33    1.65
  -4 -12   4    1.03    1.58
   4  12  -4    0.09    2.11
 -12   4   4    2.10    1.41
 -12   4  -4    0.85    0.60
  12   4   4   -0.87    1.43
 -12  -4   4    0.84    0.91
  12   4  -4    1.40    0.96
 -12  -4   4    0.94    1.84
  12   4  -4    1.01    0.99
 -12   4   4    2.09    0.92
   4 -12   4   -1.24    1.18
  12  -4   4    0.55    0.48
  -4 -12   4    0.33    1.61
  -4  12  -4    2.73    1.69
   2 -13  -3   10.45    1.83
 -13  -2   3    8.10    1.06
  -2 -13  -3   10.74    1.85
 -13   2   3    8.41    1.25
  13   2  -3    9.08    1.54
  13   2  -3    9.19    1.03
  -2 -13   3    8.00    1.28
  13  -2   3   11.02    1.37
  13  -2  -3    8.67    1.15
   2  13  -3    8.95    1.63
  -2  13   3    9.89    1.88
   2  13   3    9.73    1.48
  -2  13  -3    9.55    2.04
 -13   2   3    8.85    1.48
   2  13  -3    5.99    1.38
  -2  13  -3    7.41    1.63
  13  -2   3    9.74    0.96
   2 -13   3    9.94    1.81
 -13   2  -3   10.03    1.02
  13   2   3    8.09    1.18
 -13  -2   3    9.83    1.79
   9   8   5    9.64    1.03
  -1 -12  -5   36.87    2.53
   1  12  -5   32.54    2.77
  -9  -8   5    6.60    1.46
 -12  -1   5   32.48    1.91
 -12  -1   5   32.20    2.37
   9  -8  -5    7.18    1.58
  -9  -8   5   10.24    1.22
   9  -8   5    6.76    0.49
   8   9   5    9.05    1.01
  -8  -9   5   11.26    1.91
  12  -1  -5   35.07    1.88
  12  -1   5   30.38    1.58
 -12   1   5   29.34    2.06
  -8  -9   5   12.17    1.45
  -8   9  -5    9.02    1.61
   8  -9  -5    7.95    1.69
  12   1   5   31.87    1.22
  -1  12   5   28.74    2.20
  -9  -8   5    7.95    1.14
  -9   8  -5    7.89    1.36
   1 -12  -5   32.22    2.38
   9  -8   5    7.65    1.40
  12   1  -5   33.60    2.24
 -12   1   5   31.17    1.91
  -8   9   5    9.79    1.82
   1 -12   5   28.03    1.82
  -8  -9  -5    8.88    0.96
   1  12   5   28.33    2.15
  -9   8   5    7.37    1.73
   8  -9   5    7.99    0.63
  -1 -12   5   30.73    2.22
   8   9  -5    7.03    1.83
   1  12  -5   31.46    2.29
  -8  -9   5    7.62    1.17
  -1  12  -5   30.75    2.25
  12  -1   5   33.58    1.57
   1 -12   5   30.46    2.49
   8  -9   5    6.74    1.51
  12   1   5   29.51    1.41
  -1 -12   5   32.12    2.43
  -9  -8  -5    7.05    0.79
   9   8  -5    9.58    1.96
   9   9   4  246.30    6.46
  -9   9   4  231.08    6.02
   9  -9  -4  243.88    6.86
   9   9  -4  238.51    5.76
  -9  -9   4  259.09    6.93
  -9  -9  -4  242.61    6.37
  -9  -9   4  239.64   13.70
  -9   9  -4  225.34    7.12
   9  -9   4  240.67    6.09
  -9  -9   4  248.38    5.26
   0  -7  -9   -1.40    1.58
   0  -7   9    0.05    1.61
   0   7   9    0.25    2.24
   0  -7   9   -5.22    1.66
  -7   0   9    1.23    1.87
   7   0  -9    0.08    1.63
   7   0   9   -0.10    1.48
   7   0   9   -1.49    1.05
  -7   0   9   -0.67    1.67
   0  -7   9    0.12    1.65
  -8  -8   6    0.24    0.62
  -8  -8  -6    1.73    0.60
   0   4  10   14.17    1.28
   8  -8   6    1.40    0.53
  -8   8   6    2.75    1.37
   8  -8  -6    1.40    1.75
   4   0  10   18.12    1.65
  -8  -8   6    0.50    2.10
  -4   0  10   14.15    1.71
  -8  -8   6    1.47    0.69
   0  -4  10   17.71    2.09
   0  -4  10   18.48    1.84
   4   0 -10   14.99    1.81
   8   8  -6    1.62    2.11
  -8   8  -6    1.20    0.76
   8  -8   6    1.22    0.89
   0  -4 -10   12.95    1.35
  -4   0 -10   13.82    1.52
   8   8   6    2.10    1.18
  10  -8  -4    7.29    1.48
 -10  -8   4    9.42    2.02
  10   8   4    5.40    0.64
   8  10  -4    6.21    1.51
  -8 -10   4    7.23    1.11
  10   8  -4    6.14    1.52
 -10  -8   4    8.99    1.13
   8 -10   4    6.55    1.74
   8 -10  -4    3.64    1.55
   8  10   4    6.53    1.04
  -8  10   4    9.42    1.82
  10  -8   4    5.02    1.44
  -8 -10   4    7.11    1.20
 -10   8   4    6.98    1.11
 -10  -8  -4    7.09    0.61
 -10   8  -4    5.11    1.31
  -8  10  -4    5.53    1.82
 -10   8   4    6.38    1.61
  -8 -10   4    6.73    1.81
 -10  -8   4    7.16    1.01
  -8 -10  -4    6.68    1.16
  10   8   4    6.09    1.48
  -8  -4   8   23.34    2.28
   4  -8   8   25.00    2.18
   4  -8   8   25.46    1.78
   4  -8  -8   27.17    2.42
  -4  -8   8   27.87    1.85
  -8  -4   8   29.34    2.06
  -4  -8   8   27.01    2.13
   8  -4  -8   26.81    2.02
  -8   4   8   27.73    2.16
   4   8   8   25.93    1.90
   8  -4   8   27.11    1.56
  -4   8   8   26.37    2.19
  -8  -4  -8   26.12    1.71
  -4  -8   8   24.33    2.12
   4  -8   8   25.53    2.10
   8   4  -8   26.90    2.11
   8  -4   8   25.19    1.69
   8   4   8   25.18    1.39
  -4  -8  -8   24.38    1.80
   7 -10   5   18.67    1.01
  -7  10  -5   13.81    1.75
 -10   7   5   17.77    1.77
 -10   7  -5   19.34    1.62
  10   7  -5   17.35    2.34
  -7 -10   5   18.16    1.72
 -10  -7   5   17.09    1.35
   7 -10   5   17.31    1.80
  -7 -10  -5   17.52    1.47
  10  -7  -5   19.40    1.79
  -7 -10   5   17.91    1.68
 -10  -7   5   18.29    1.60
  10  -7   5   15.54    1.62
  10   7   5   17.81    0.89
   7 -10  -5   16.47    1.89
   7  10  -5   16.97    2.58
 -10  -7   5   16.86    2.30
   7  10   5   21.57    1.71
  -7  10   5   17.66    2.18
 -10  -7  -5   18.16    1.09
  -7 -10   5   20.34    2.47
   9  -7   6    5.95    1.45
  -7  -9   6    4.34    1.67
  -7  -9  -6    5.14    0.97
  11  -3  -6    5.14    1.27
  -7   9  -6    4.70    1.43
  -3  11   6    5.71    1.63
   9  -7  -6    5.38    1.55
   7  -9  -6    4.65    1.16
   7   9  -6    3.34    1.44
   7  -9   6    4.22    0.79
   3  -3 -10  455.18    8.98
  -9  -7   6    5.73    1.08
  -7  -9   6    6.84    1.21
  -3 -11   6    3.36    0.97
  -7  -9   6    6.01    1.45
   7  -9   6    5.73    1.57
   3  -3  10  475.34   22.09
  11  -3   6    4.54    0.94
  -9  -7   6    2.91    0.85
  11  -3   6    4.75    1.13
  -3  -3  10  458.00   21.48
  -3  11  -6    5.30    1.18
  -7   9   6    2.92    1.41
  -3   3  10  475.60   10.40
  -9  -7   6    5.44    1.36
 -11  -3   6    5.23    1.56
   3 -11   6    6.13    1.57
 -11   3   6    5.71    1.74
   3 -11  -6    5.16    1.60
  -9   7  -6    3.59    0.95
  11   3  -6    5.45    1.08
   9   7   6    5.04    0.91
   3  11   6    3.44    1.26
  -9   7   6    4.94    1.18
   3  11  -6    7.91    2.00
   7   9   6    4.93    1.00
  -3 -11   6    6.16    1.46
 -11  -3   6    7.33    1.20
   9   7  -6    5.78    1.80
  -9  -7  -6    4.74    0.69
  -3  -3 -10  450.73    8.24
 -11   3   6    3.66    1.10
  -3 -11  -6    5.02    1.44
   3 -11   6    5.43    0.97
  -3 -11   6    6.80    1.58
  11   3   6    4.48    0.60
   3  -3  10  463.26   17.35
  11   3   6    3.67    0.48
  -5  13   0    1.38    0.70
  13   5   0    2.89    1.72
   5  13   0    1.18    0.99
  -5 -13   0    1.65    1.58
  13  -5   0    1.67    1.16
   5  13   0    0.35    1.40
 -13   5   0    1.80    2.20
   5 -13   0    0.59    1.18
  -5  13   0    0.87    1.03
   9  -1   8    1.42    1.06
   9   1   8    1.81    0.98
   9   1   8    1.28    0.57
  -9   1   8    2.29    1.74
   1  -9   8    3.02    1.52
  -1  -9   8    0.07    1.60
   1  -9   8    0.33    1.51
   1   9   8    1.68    0.93
  -1  -9   8    1.09    1.57
   9  -1  -8    1.39    0.94
   9   1  -8    1.59    0.88
  -1  -9   8    1.76    1.58
   9  -1   8    1.22    0.57
  -9  -1   8    2.72    1.52
   1  -9   8    1.36    1.58
  -1  -9  -8    0.68    1.57
  -9  -1   8    0.84    1.79
  -1   9   8    1.39    0.90
  -9   1   8    0.88    1.46
   1  -9  -8    1.65    0.96
   7   2  -9   41.69    2.05
   7  -2   9   49.29    3.39
 -10  -3   7    9.92    1.89
   3  10   7   11.10    1.53
   7  12  -1    1.98    0.66
   7 -12  -1    0.78    0.95
  -3  10  -7    9.37    1.30
 -10   3   7   10.44    1.52
  -2  -7   9   51.48    2.95
  -7  12  -1    0.32    0.18
   2  -7   9   44.39    2.63
   2  -7  -9   42.98    3.05
  12  -7   1    1.55    1.42
  -3 -10   7   10.03    1.64
  -3  10   7   11.78    1.75
   7   2   9   45.68    1.91
 -12   7  -1    2.02    1.68
   7  12  -1    0.30    1.60
   3 -10   7   10.84    1.29
  -2  -7  -9   44.04    2.41
   2  -7   9   47.29    2.24
  -2   7   9   48.02    2.60
 -12  -7   1    1.50    0.48
  12  -7  -1    0.17    1.29
  10  -3   7   10.70    1.23
   2   7   9   43.57    2.46
   2  -7   9   47.03    2.33
   3 -10  -7    7.88    1.65
 -10  -3   7   10.25    1.36
   7  -2   9   46.76    1.92
 -10   3   7   13.31    1.78
   7  12   1    1.94    1.72
  -7  12  -1    0.32    1.57
  10   3   7   10.47    1.04
  -7   2   9   48.25    2.57
  -3 -10   7   12.68    1.72
  12   7  -1    3.42    1.59
  12   7   1    1.69    1.26
 -12  -7   1    0.21    0.26
   3 -10   7   12.50    1.86
  -7  -2   9   45.01    2.22
   7  -2  -9   48.54    3.25
 -12   7   1    0.39    0.30
  -2  -7   9   46.28    2.48
  10  -3  -7   11.12    1.55
  -3 -10   7   10.06    1.49
  -7 -12   1    1.73    0.81
  -2  -7   9   45.95    3.32
  10   3   7   10.39    0.94
  -3 -10  -7   10.85    1.47
  -7  12   1    1.84    1.43
 -12   7   1    1.85    1.00
   7  12   1    2.04    0.92
  -7  12   1    1.05    0.51
  -7 -12  -1    1.27    1.78
  -7  -2  -9   45.47    1.92
  10   3  -7   10.49    1.35
  10  -3   7   11.89    1.18
  -7  -2   9   44.28    3.37
   7 -12   1    1.61    1.26
   4  -2  10   13.89    1.52
  -4  -2  10   11.09    1.27
   4  -2  10   11.23    1.31
   2  -4  10   14.01    1.78
   2  -4 -10   12.26    1.63
   2  -4  10   12.04    1.85
   4   2  10   13.57    1.50
  -2  -4  10   10.16    1.33
  -4   2  10   12.72    1.68
  -2   4  10   10.68    1.55
  -4  -2 -10   12.70    1.30
   2   4 -10   15.47    1.80
  -2  -4 -10   13.57    1.63
   4   2 -10   11.44    1.77
   2   4  10   11.56    1.47
   4  -2 -10   12.75    1.74
   0 -14   0  207.44    5.00
   0  14   0  208.87    6.99
  14   0   0  206.81   11.91
   0  14   0  210.32    5.61
  -3  12  -5    8.29    1.66
 -10  -9   3   14.38    1.88
  -3 -12   5    5.83    1.15
   3  12  -5    9.46    1.56
 -12  -3   5    6.96    1.21
  -3 -12  -5    8.58    1.65
  10   9   3   13.71    0.92
  -9 -10   3   11.58    1.16
  -9 -10   3   13.61    2.01
  -3  12   5   10.87    1.96
  12  -3   5    6.69    1.04
 -10  -9   3   17.98    1.54
   9 -10  -3   13.47    1.94
 -10  -9   3   14.03    1.08
  12  -3   5    6.10    0.97
   3 -12   5    5.86    1.31
   3  12   5    8.28    1.44
  -9 -10   3   15.00    1.49
  10   9   3   15.53    2.30
  10  -9  -3   13.04    1.77
 -10  -9  -3   15.67    0.96
   3  12  -5    7.27    1.67
  -3 -12   5    8.58    1.70
  -9  10   3   15.13    2.11
   9  10  -3   10.89    1.60
 -10   9   3   12.21    1.89
 -12  -3   5    8.07    1.95
  10  -9   3   14.79    1.77
 -12   3   5    8.33    1.38
   3 -12   5    9.31    1.29
   9 -10   3   13.71    1.85
   9  10   3   13.68    1.95
 -10   9  -3   16.20    1.95
 -12   3   5    9.54    1.54
   3 -12  -5   10.75    1.99
  12  -3  -5    7.16    1.31
  -9 -10  -3   12.66    1.04
  12   3  -5    9.03    1.17
 -10   9   3   12.73    0.98
  -9  10  -3   12.12    1.73
  10   9  -3   12.30    1.99
   9  10   3   13.41    0.99
   1 -13   4    3.39    1.11
   7 -11  -4  260.38   12.71
   1  13   4    4.67    1.52
 -13  -1   4    3.60    0.94
  -1  13   4    4.86    1.74
  -1 -13  -4    3.80    1.30
 -13   1   4    5.45    1.47
 -11   7   4  254.71    5.52
   7  11   4  246.40   11.72
   1  13  -4    4.38    1.24
  -7 -11   4  248.88    5.94
  13  -1   4    2.73    0.84
 -11  -7   4  256.09   12.58
  -7  11   4  256.97   14.98
 -13  -1   4    2.47    1.25
   7  11  -4  250.82    5.98
   7 -11   4  259.96    5.77
  13  -1   4    3.05    0.59
  -7 -11  -4  263.65    8.39
  13  -1   4    4.07    0.57
  11   7   4  266.08    8.39
  11  -7  -4  254.76    5.54
  11  -7   4  244.62    7.83
   1 -13   4    4.94    1.30
  13   1   4    1.76    0.77
 -13   1   4    3.24    1.11
  -7 -11   4  264.75    5.64
   1 -13  -4    2.11    1.35
  -1 -13   4    4.08    1.47
  -7 -11   4  255.73    7.07
 -11  -7   4  268.33    6.89
  -1  13  -4    4.58    1.21
 -11   7   4  268.32    9.44
  -1 -13   4    4.86    1.29
  13   1  -4    3.71    0.72
 -11   7  -4  252.22    6.79
  13  -1  -4    3.16    0.75
 -11  -7   4  259.44    5.83
  -1  13  -4    5.13    1.15
   1  13  -4    2.80    1.23
  14  -1   1    8.07    0.80
   8  -7   7    3.33    1.14
  14   1   1    8.33    0.42
  14   1  -1    8.35    0.90
   1  14  -1   11.74    1.83
  14  -1  -1    9.24    0.97
  14  -1  -1    7.22    1.25
  -8  -7   7    4.65    1.12
  14   1   1    7.91    1.37
   7  -8   7    4.55    1.36
   1  14   1    8.31    1.49
   8   7   7    4.03    0.77
   1  14   1    6.28    1.29
  -7  -8  -7    4.29    0.94
  -1  14   1   10.10    1.90
  -1  14  -1    9.51    1.88
  -7  -8   7    3.56    1.17
 -14   1   1    6.20    1.55
   1  14  -1    9.07    1.52
 -14   1   1    9.73    1.29
   1 -14   1    8.41    1.47
  -7  -8   7    3.63    1.17
  -8  -7   7    2.23    1.93
   1 -14  -1    9.35    1.75
  -7  -8   7    2.33    1.11
  14   1  -1    6.82    1.19
   7   8   7    3.01    0.88
  -8  -7   7    2.56    0.95
  -8  -7  -7    3.20    0.75
 -14  -1   1    6.56    0.93
   7  -8   7    5.14    0.96
   8  -7   7    3.37    1.11
  14  -1   1    5.92    1.04
  -1 -14   1    7.80    1.63
 -14  -1  -1    7.68    0.61
  -1  14  -1    9.98    1.85
  -1 -14  -1    7.39    1.83
  -7   8  -7    2.23    1.14
  -7   8   7    5.18    1.49
  -8   7   7    3.83    1.51
   7  -8  -7    3.49    1.10
 -14   1  -1    8.57    0.95
   8  -7  -7    3.19    1.37
  -1  14   1    7.34    1.37
  -6 -10   6    7.81    1.24
 -10  -6   6    9.66    1.98
 -10  -6   6    8.99    1.32
   6 -10   6    8.45    1.65
  10   6  -6   11.22    2.13
 -10   6   6   11.22    1.82
 -10   6  -6    7.87    1.16
 -10  -6  -6    8.39    0.71
  -6 -10   6    7.82    1.31
   6 -10  -6    8.39    1.72
  -6 -10   6    7.12    1.75
  10   6   6    7.31    0.70
   6  10   6    6.69    1.07
   6  10  -6    8.55    1.66
  10  -6   6    9.59    1.55
   6 -10   6    7.04    0.85
  10  -6  -6    6.31    1.43
  -6  10  -6    6.77    1.50
  -6  10   6    6.88    1.38
  -6 -10  -6    6.13    0.91
 -10  -6   6    8.87    1.22
   2  14   0   59.70    2.92
 -10 -10   0   27.12    1.92
  14  -2   0   63.49    2.52
  14   2   0   57.87    2.39
   2  14   0   58.13    3.10
  10 -10   0   24.16    1.97
  14   2   0   60.26    2.55
 -14   2   0   55.56    3.69
 -14  -2   0   58.88    2.50
  -2  14   0   61.61    2.91
  -2  14   0   56.29    3.11
  14  -2   0   60.44    2.20
  -2 -14   0   59.55    3.67
   2 -14   0   56.87    3.40
 -10 -10   0   25.32    1.67
  10  10   0   26.28    2.60
 -10  10   0   23.30    2.38
  -8 -11  -3   -3.51    1.48
  13  -4   3    2.63    0.60
   6 -11   5    0.57    1.72
 -11  -8   3    0.95    1.05
  -8 -11   3    0.38    1.24
 -13  -4   3    2.42    0.70
  13  -4  -3    2.42    0.80
  -4  13   3    2.75    1.28
  -6 -11   5   -0.53    1.86
 -11  -6   5    1.14    1.16
  13   4  -3    2.67    1.01
  -6  11  -5   -0.21    1.62
  11  -6  -5    1.41    1.46
   8  11   3    0.68    1.16
  -8 -11   3   -0.12    1.41
 -11   6  -5    0.82    0.65
 -11   8   3    0.52    0.52
  -6 -11  -5    0.94    0.89
   4 -13   3    2.29    1.17
 -13   4   3    3.83    1.38
   4 -13  -3    2.33    1.33
  13   4   3    2.56    1.03
   8  11  -3    3.00    2.26
 -11  -6   5    1.44    0.60
   8  11   3    0.53    1.82
  -8 -11   3    0.68    1.99
 -11   8   3    1.20    1.97
 -11  -8   3    1.47    2.10
   8 -11  -3    0.82    1.76
  13   4  -3    2.56    0.70
  11   8  -3    1.26    1.98
   8 -11   3    1.21    1.80
 -11   6   5    0.42    0.64
  13  -4   3    2.78    0.88
  11  -8  -3    0.91    1.61
 -13  -4   3    2.15    1.12
   4  13   3    4.56    1.27
 -11  -8   3    0.56    1.07
  -4 -13   3    3.68    1.11
  -4 -13   3    3.98    1.12
  -4 -13  -3    1.97    1.11
   4  13  -3    3.42    1.33
 -13   4   3    3.20    1.55
  -8  11  -3    1.44    1.17
  11   8   3    1.93    1.91
  -4  13  -3    2.70    1.02
 -11   6   5    2.00    1.59
   4  13   3    3.85    1.28
   6  11   5    1.07    1.39
 -13   4  -3    2.61    0.82
   6 -11  -5    2.34    1.75
  11  -6   5    1.62    1.51
  -6  11   5    2.35    1.78
  -8  11   3    0.19    2.12
 -11   8  -3    1.15    1.46
   6 -11   5    1.21    0.95
  11   6  -5    0.04    1.78
  -6 -11   5    0.30    1.67
   6  11  -5    1.47    1.43
  -4  13  -3    2.78    1.16
  -6 -11   5    1.37    1.48
   4  13  -3    1.79    0.94
  11  -8   3    1.02    1.60
 -11  -6   5    0.32    2.17
  13   5   2  131.79    4.57
  13  -5  -2  120.42    4.35
  -1  -5 -10   10.05    1.54
   5  13  -2  128.79    6.21
  -5 -13  -2  121.90    4.85
 -13  -5   2  127.21    3.86
 -13  -5   2  126.03    3.13
   5   1  10   11.78    1.37
  -5  -1 -10    8.66    1.36
  13  -5   2  127.87    3.62
 -13   5  -2  128.67    5.51
  13   5  -2  123.43    4.85
   5  -1 -10   14.70    1.80
   5   1 -10   13.30    1.74
  -5  13   2  118.52    5.02
  -5  -1  10   10.66    1.53
   1   5  10    8.45    1.18
  -1  -5  10   11.05    1.48
 -13   5   2  125.73    3.30
   5  -1  10   11.12    1.55
  -1   5  10    9.50    1.29
 -13   5   2  116.37    6.17
  -1  -5  10   13.69    2.05
 -13  -5   2  125.39    4.30
  -1  -5  10   10.52    1.75
  -5  13  -2  134.39    5.21
   1  -5 -10   11.44    1.63
  -5 -13   2  115.30    4.25
   5  13   2  129.64    4.94
   5  13   2  125.22    5.57
   1  -5  10   11.37    1.67
   1  -5  10   11.85    1.61
  -5  13  -2  116.82    3.51
   5 -13   2  120.01    6.39
   5 -13  -2  127.48    4.24
  -5   1  10   11.38    1.78
   5  13  -2  124.38    6.25
  13  -5   2  123.37    2.45
  -3  -9   8   85.41    3.59
   3  -9   8   83.16    3.56
   9  -3   8   80.14    4.91
  -3   9   8   84.03    3.11
   3  -9  -8   83.84    4.17
   9  -3  -8   89.26    3.04
  -9   3   8   85.48    3.81
 -11  -9   0  113.46    3.47
   9 -11   0   97.60    3.40
   9   3  -8   83.67    2.80
   3   9   8   81.41    4.45
  11   9   0  100.77    5.80
  -9   3   8   83.12    4.53
   9  -3   8   85.78    3.11
  -9  11   0  103.59    3.65
   9   3   8   87.54    2.86
  -3  -9  -8   84.79    3.07
  -9  -3   8   86.71    3.91
 -11  -9   0  103.24    5.00
  -9 -11   0  109.22    3.17
  11  -9   0  107.19    5.84
   3  -9   8   82.18    3.10
   9  11   0  101.61    4.58
   9  11   0  107.39    3.74
  -3  -9   8   80.90    4.38
   3  -9   8   88.15    4.69
 -11   9   0  101.24    3.72
  -3  -9   8   82.99    2.81
   6  -9   7    6.74    0.94
  -6   9  -7    8.97    1.56
   6  -5   9   18.89    1.62
  -6  -9   7    8.85    1.31
  -9  -6   7    6.92    1.32
   6   5   9   14.08    1.33
  -6  -5   9   15.79    2.18
  -6  -9   7    6.24    1.86
  -6  -5  -9   15.59    1.23
   6   5  -9   14.24    1.83
   5  -6   9   18.30    1.69
   5  -6  -9   14.43    1.65
   6  -9   7   10.70    1.64
   9   6   7    6.90    0.89
  -5  -6  -9   13.19    1.27
  -5  -6   9   18.91    2.55
   9  -6  -7    4.53    1.17
   9  -6   7    5.92    1.08
   9  -6   7    7.86    1.36
   6  -9  -7    4.46    1.24
  -6  -9  -7    7.76    1.24
  -9  -6   7    6.18    1.45
  -9   6   7    5.53    1.17
   5  -6   9   16.23    1.76
   6   9   7    7.07    1.20
  -5  -6   9   15.14    1.80
  -6  -5   9   17.98    1.84
  -6   5   9   16.01    1.95
  -9  -6   7    7.79    1.29
  -5   6   9   13.41    1.85
  -6   9   7    7.47    1.57
  -9  -6  -7    7.47    0.81
   6  -5  -9   15.31    1.79
  -6  -9   7    7.68    1.36
   5   6   9   15.04    1.86
   6  -5   9   16.57    1.64
   0  14   2   53.55    2.47
 -14   0   2   51.76    2.29
 -14   0   2   52.39    3.57
  14   0   2   55.12    3.18
 -14   0  -2   55.68    1.25
  14   0  -2   59.78    1.87
   0 -14  -2   58.19    2.81
  14   0  -2   55.13    2.47
   0  14  -2   53.55    3.16
  14   0   2   61.24    1.60
   0  14  -2   63.95    2.98
   0 -14   2   53.98    2.81
   0  14   2   56.23    2.71
  -3  13  -4   19.09    1.56
 -13   3  -4   18.94    1.58
   3  13   4   21.79    2.02
   3 -13   4   22.51    2.31
  13  -3   4   19.23    1.40
   3  13  -4   22.91    1.96
 -13   3   4   17.92    1.65
   3 -13  -4   19.75    2.13
   3  13  -4   20.75    2.40
  -3  13  -4   18.00    2.15
  -3 -13   4   22.98    2.23
 -13  -3   4   19.63    2.28
  -3 -13   4   17.95    1.74
  13   3  -4   20.36    2.06
  13   3  -4   21.53    1.34
  13   3   4   17.56    1.84
  -3  13   4   19.60    2.07
 -13  -3   4   19.16    1.35
  13  -3   4   20.13    1.38
  13  -3  -4   20.52    1.94
 -13   3   4   20.14    1.63
  -3 -13  -4   20.30    2.24
  -7  -4   9   77.90    2.65
   0  11   7    0.06    1.52
   4  -7   9   79.55    3.84
  -4  -7   9   76.99    2.92
   3 -14   1   25.77    2.27
   7  -4  -9   86.45    3.27
   7   4   9   78.23    4.08
 -14  -3   1   22.81    1.13
   7  -4   9   77.14    3.24
  -8  -1   9   25.64    2.60
   0 -11  -7    1.11    1.29
  -7   4   9   72.58    2.92
  14  -3  -1   25.40    1.56
 -14   3  -1   22.90    1.71
  -3  14   1   24.30    2.71
   6  13   1    3.09    1.03
 -13  -6   1    2.42    0.47
   3  14   1   26.21    2.10
  14  -3   1   22.94    1.66
  -4   7   9   77.97    3.40
   4  -7   9   78.16    4.92
   4   7   9   80.21    2.67
  13  -6   1    5.19    1.25
   6 -13   1    2.74    1.16
  13  -6  -1    2.98    1.14
  -8   1   9   21.26    2.00
 -11   0   7   -1.50    1.30
   3  14   1   22.86    2.01
  -3  14   1   25.96    2.11
  13   6  -1    2.78    1.90
   6  13  -1    2.70    1.24
  -8  -1   9   25.54    2.19
   3  14  -1   24.20    2.40
   6 -13  -1    2.57    1.24
  -3 -14  -1   27.66    2.67
  -4  -7   9   82.15    4.30
   3 -14  -1   32.14    2.81
  11   0   7    0.87    1.00
  -3 -14   1   24.46    2.44
  -3  14  -1   28.45    2.40
   8   1   9   25.12    1.70
   3  14  -1   24.43    2.13
  -6  13  -1    2.45    0.71
  -1   8   9   21.95    2.07
  -4  -7   9   81.64    2.88
 -14   3   1   23.41    1.95
 -13   6   1    3.38    1.47
  -6 -13  -1    3.25    1.13
 -13   6  -1    2.11    0.89
  14   3  -1   25.62    2.13
  11   0  -7    1.38    1.35
  -8   1   9   31.08    2.31
   0 -11   7    0.33    1.44
  11   0   7    1.12    1.15
   7  -4   9   77.26    2.77
  -4  -7  -9   75.68    2.60
 -13  -6   1    2.72    0.46
   1  -8   9   25.67    1.84
   1   8   9   23.37    2.13
   6  13   1    1.83    1.08
  -7  -4   9   84.47    5.64
   7   4  -9   85.57    2.93
  -6  13   1    2.37    1.93
  -6  13  -1    2.04    1.66
   1  -8   9   23.05    2.15
  14   3   1   24.24    1.99
   0 -11   7    0.67    1.45
  -7  -4  -9   72.72    2.30
  -1  -8  -9   20.29    1.82
  14  -3   1   25.19    1.58
   8  -1  -9   25.49    2.08
  -3  14  -1   18.02    2.16
  13   6   1    1.74    0.96
  -1  -8   9   28.69    2.21
   4  -7  -9   77.36    3.01
   6  13  -1    3.35    0.92
   1  -8   9   22.43    2.52
   4  -7   9   79.65    2.72
   8  -1   9   22.71    1.80
   0 -11   7    0.33    1.73
   8  -1   9   22.97    1.61
   1  -8  -9   22.76    1.96
  -6 -13   1    1.66    1.39
   8   1  -9   24.07    1.98
 -11   0   7    0.96    1.85
  -1  -8   9   28.02    2.12
  -1  -8   9   23.35    2.15
  -6  13   1    1.09    0.57
   8   1   9   23.27    1.56
  10 -10   2   59.98    2.77
  14   2  -2   15.30    1.15
  -4  -4  10  569.37   32.18
  14   2  -2   12.56    1.66
  -4   4  10  555.27   13.84
  10 -10  -2   61.24    3.83
 -10  10   2   64.00    3.11
 -10 -10  -2   62.39    1.93
 -14   2   2   11.58    1.66
   0 -12   6    5.93    1.40
 -14  -2   2   14.03    1.27
  -2  14   2   11.24    1.94
   2  14   2   12.98    1.82
  -2 -14  -2   20.53    2.29
   4  -4 -10  603.03   11.97
   2  14   2   12.45    1.86
  -2  14  -2   13.47    1.82
 -10 -10   2   57.99    2.80
   2 -14  -2   21.32    2.54
  14  -2  -2   14.43    1.37
   2  14  -2   12.71    1.79
  -4  -4 -10  559.33    9.78
  -4  -4  10  576.32   19.16
 -14   2  -2   14.00    1.09
   2  14  -2   14.17    2.16
  14   2   2   13.95    1.81
   2 -14   2   15.12    2.20
  -2  14   2   12.25    1.73
 -10 -10   2   60.31    2.25
 -12   0   6    5.86    1.14
   0 -12  -6    4.68    1.74
  12   0  -6    5.57    1.28
  14  -2   2   15.35    1.17
   0  12   6    3.04    1.18
 -14  -2   2   14.32    2.40
 -14   2   2   12.91    1.48
 -10  10   2   55.88    2.37
 -10  10  -2   63.42    3.22
  -2  14  -2   11.88    1.81
  14  -2   2   12.82    1.16
  12   0   6    4.97    0.86
  10  10  -2   55.07    2.95
  10  10   2   55.85    4.06
   0  12  -6    3.57    1.16
   0 -12   6    7.33    1.89
  10  10   2   63.64    1.93
  12   0   6    4.71    0.77
 -12   0   6    7.66    1.97
  -2 -14   2   12.75    1.97
   6 -12  -4  194.00    4.94
 -12   6   4  185.96    4.92
 -12   6  -4  176.73   10.28
   6  12   4  182.64    4.81
  12  -6   4  189.43    4.40
  -6  12  -4  178.23    5.14
  12   6   4  188.25    5.01
 -12  -6   4  184.53    4.96
  12  -6  -4  184.65    4.46
 -12  -8   0    2.33    0.58
 -12   8   0    2.53    1.80
 -12  -6   4  194.90    8.00
  -6 -12   4  186.90    4.98
  -8  12   0    2.52    0.34
  -8  12   0    2.34    1.56
  12   6  -4  190.36    7.78
   8 -12   0    2.72    1.68
   8  12   0    3.62    1.46
  -6  12   4  195.70    8.54
 -12   6   4  186.41   10.87
 -12  -6   4  189.12    5.61
  12  -8   0    3.10    1.14
  12  -6   4  184.95    5.48
   6 -12   4  198.68    5.55
 -12  -8   0    2.60    0.47
  12   8   0    2.50    1.46
   8  12   0    3.28    0.97
  -6 -12   4  194.18    4.93
  -8 -12   0    1.69    0.78
   7  12   3   15.87    2.25
   7  12  -3   13.88    2.40
  -7  12  -3   11.11    1.65
   7  12   3   17.27    1.53
 -12   7  -3   13.92    1.82
  -7 -12   3   13.31    1.97
  12   7  -3   15.16    2.07
  12   7   3   15.06    1.88
 -12   7   3   15.44    2.01
   7 -12   3   12.61    1.88
 -12  -7   3   16.29    2.33
 -12  -7   3   13.55    1.18
 -12   7   3   14.69    1.34
  -7 -12   3   15.16    1.63
  12  -7  -3   14.06    1.56
  12  -7   3   15.03    1.55
   7 -12  -3   16.34    2.07
  -7  12   3   13.33    2.18
 -12  -7   3   13.57    1.06
  -7 -12  -3   17.01    1.63
 -11  -9  -2    3.52    0.47
 -11   9   2    3.68    1.24
  -5 -11   6   64.86    2.69
  11   5  -6   62.64    2.82
   9 -11  -2    4.01    1.27
  11  -9  -2    2.75    1.01
  -9 -11   2    2.81    0.86
   5 -11   6   62.64    3.22
  -9 -11   2    4.40    1.05
  11  -5   6   64.85    2.36
 -11  -9   2    3.28    0.70
  11   5   6   61.16    1.47
  -9  11  -2    3.73    1.30
  -5  11   6   64.60    3.26
  11  -9   2    4.19    1.09
 -11  -9  -2    3.63    0.50
  11   9   2    1.72    1.09
 -11   9  -2    4.63    1.14
  -9 -11  -2    3.64    0.95
   9 -11   2    2.93    1.12
   9  11   2    3.67    1.51
   5  11  -6   63.57    3.46
  11   5   6   65.16    1.63
  -5  11  -6   57.02    2.51
  11   9  -2    2.55    1.32
  -9  11   2    3.97    1.58
 -11   5   6   63.05    2.76
 -11  -5   6   54.34    2.88
   5 -11   6   61.04    3.83
 -11  -5   6   63.14    2.34
  -5 -11   6   56.52    3.99
   9  11   2    4.02    0.80
 -11  -9   2    4.44    0.90
 -11   9   2    3.38    0.63
   9  11  -2    1.46    1.30
 -11  -9   2    4.46    1.90
 -11   5   6   62.03    2.69
   5  11   6   57.89    2.72
  -5 -11  -6   64.13    2.52
  11  -5  -6   66.18    2.92
   5 -11  -6   57.40    4.14
  -5 -11   6   65.58    3.88
  -3  -5 -10    7.19    1.34
   3  -5 -10    5.97    1.64
  -5  -3  10    6.83    1.47
   5  -3  10    5.91    1.36
   5  -3 -10    7.72    1.33
   5   3 -10    5.34    1.20
  -3  -5  10    3.31    1.37
  -3  -5  10    4.63    1.14
  -3   5  10    4.51    1.16
  -5  -3  10    4.60    1.44
   3  -5  10    6.08    1.13
   5   3  10    6.11    1.28
   5  -3  10    7.81    1.50
   3   5  10    7.54    1.35
  -5   3  10    4.32    1.20
  -5  -3 -10    5.94    1.31
   3  -5  10    5.15    1.50
   7   7   8  156.81    7.60
  -7   7   8  163.27    8.24
   7  -7   8  153.50    9.06
   7  -7  -8  173.38   10.31
  -7  -7   8  168.08    4.74
  -7  -7   8  159.29    9.76
  -7  -7   8  158.82    3.71
  -7  -7  -8  158.72    3.91
   5 -10  -7   59.14    2.89
  10   5   7   56.50    2.95
  10   5  -7   63.87    2.82
   2  11   7    1.48    1.49
 -11   2   7    1.62    1.54
 -11  -2   7    0.90    1.01
 -10  -5  -7   62.76    2.78
  11  -2   7    1.64    1.04
  -5 -10  -7   57.16    3.38
  10  -5   7   67.96    2.51
  -2 -11  -7    1.55    1.55
 -11  -2   7    0.31    1.81
   5 -10   7   60.42    4.24
  -2  11   7    0.10    1.71
  -5  10  -7   60.32    2.48
   5  10   7   60.00    2.54
  11   2   7   -1.79    0.99
   2 -11  -7    0.41    1.89
  11   2   7    0.39    0.80
  -5 -10   7   61.38    2.83
 -10  -5   7   58.62    2.99
   5 -10   7   59.65    3.01
 -11   2   7    0.56    1.58
  -2  11  -7    1.51    1.70
 -10   5   7   64.93    3.10
  -5 -10   7   61.02    2.53
  -5  10   7   59.97    3.72
  11  -2  -7    0.57    1.48
 -10  -5   7   62.63    3.09
  -2 -11   7    0.07    1.24
  11   2  -7    0.02    1.35
  -5 -10   7   61.30    3.74
  11  -2   7    1.20    1.25
 -10   5   7   66.07    2.84
  10  -5  -7   61.49    2.81
  -2 -11   7    0.92    1.17
  10  -5   7   61.94    3.51
   2 -11   7    0.08    1.81
  -2 -11   7    0.36    1.66
   2 -11   7   -0.21    1.10
   0   6  10   53.37    3.30
  -6   0 -10   58.94    2.68
   6   0  10   59.27    2.96
  12  -2   6    3.75    0.76
   2 -12  -6    3.86    2.00
   0  -6  10   57.40    2.49
  -2  12  -6    2.50    1.33
   6   0 -10   59.94    3.04
  -2 -12  -6    3.01    1.12
   0  -6 -10   56.52    2.48
   0  -6  10   57.22    3.57
   0  -6  10   62.62    2.97
  -6   0  10   59.23    3.67
   2  12  -6    4.48    1.77
  12  -2  -6    3.08    0.91
  12   2  -6    2.14    0.85
 -12   2   6    3.45    1.16
  12   2   6    2.85    0.49
  12   2   6    3.16    0.49
 -12   2   6    4.57    1.18
  -2 -12   6    3.78    1.04
  -2 -12   6    4.25    1.33
   2 -12   6    1.37    1.09
 -12  -2   6    5.77    1.73
   2 -12   6    1.35    0.77
  12  -2   6    4.27    0.87
   2  12   6    1.94    1.04
 -12  -2   6    2.34    0.70
  -2  12   6    2.62    1.09
 -14   4   0    4.40    1.64
  -6  -8   8    3.02    1.98
  -8  -6   8    1.12    1.49
  10   0   8   31.17    1.98
  -4  14   0    2.42    0.80
   6  -8   8    0.26    1.36
   0 -10   8   29.75    2.06
  -6  -8   8    0.30    1.53
  14   4   0    2.40    1.05
  14  -4   0    1.03    0.64
   4 -14   0    0.93    1.15
   6  -8   8    1.07    1.74
  -8  -6   8    0.75    1.44
   8   6   8    1.52    1.28
   8  -6   8   -0.65    1.43
  -4 -14   0    2.06    1.11
  10   0  -8   30.13    2.15
  -8  -6   8    0.24    1.42
   4  14   0    3.45    1.29
  -4  14   0    1.73    2.16
   6   8   8    0.59    1.23
  10   0   8   31.49    1.95
 -10   0   8   34.96    3.08
   8  -6  -8    0.35    2.00
  -6  -8  -8    1.26    0.81
   4  14   0    3.41    1.39
   6  -8  -8    2.47    1.62
  -6   8   8    0.97    1.60
   0  10   8   27.97    1.96
 -10   0   8   35.68    2.24
   0 -10   8   27.53    2.08
   0 -10  -8   33.51    2.82
   8  -6   8    1.10    1.02
  -8  -6  -8    0.81    1.16
  -8   6   8    1.12    1.86
   6  -8   8   -0.72    1.55
   0 -10   8   30.76    1.94
  -6  -8   8    0.61    1.02
  12  -5   5    1.77    0.62
   1  14   3   47.56    2.64
   0 -13   5    0.32    1.62
  -1 -14  -3   47.83    2.80
  -5 -12   5    2.13    1.74
  -1  14   3   45.68    3.48
  12  -5   5    1.54    0.71
  14   1  -3   52.73    2.21
  -5 -12  -5    0.37    0.84
   1  14  -3   45.69    2.65
  -1 -14   3   52.46    3.50
 -12   5  -5    1.83    0.67
  12  -5  -5    1.56    1.08
   1  14  -3   48.05    2.91
  -1  14  -3   47.99    2.78
   5 -12  -5    1.41    2.04
 -12   5   5    1.65    0.97
   0  13  -5    0.39    2.24
   5 -12   5    2.43    1.09
 -12  -5   5    1.11    0.66
  14   1   3   47.04    2.19
  -5 -12   5    1.91    0.91
   0 -13  -5    0.00    2.03
  -1  14  -3   45.30    3.07
  -5  12  -5    3.22    1.83
   0  13  -5    0.22    2.01
   5  12  -5    3.34    2.16
   0  13   5    1.38    2.03
 -13   0   5    0.16    1.37
 -14   1   3   46.99    2.53
 -13   0   5    1.26    1.69
  -5  12   5    2.17    1.85
  12   5  -5    2.61    0.86
  14  -1   3   43.30    2.49
  13   0   5    0.75    0.68
  13   0   5    0.38    0.76
 -12   5   5    1.81    1.60
  14  -1   3   50.53    1.65
  14   1  -3   48.64    2.94
 -14  -1   3   50.40    2.97
  13   0  -5    0.03    1.34
 -14  -1   3   48.23    1.82
   0 -13   5    0.54    1.86
   1 -14  -3   44.74    2.74
  12   5  -5    2.01    1.02
 -14   1  -3   47.54    2.43
  -5 -12   5    2.95    1.27
   5 -12   5    2.63    0.72
   1 -14   3   52.11    2.94
  14  -1  -3   53.58    2.07
 -12  -5   5    2.39    2.26
 -14   1   3   47.47    2.29
   5  12   5    1.11    1.66
  13   0   5   -2.45    1.32
   0   1 -11    0.87    2.13
   1   0  11    0.12    1.58
   0  -1 -11    0.70    1.73
  -1   0  11    1.14    1.82
   0   1  11    1.18    1.22
  -1   0 -11    0.47    1.16
   1   0 -11    0.54    1.25
   0  -1  11   -0.61    1.63
  -3  -8   9    1.20    1.92
   3  -8   9    0.80    1.53
  -8  -3   9    1.81    1.15
  -3  -8   9    1.37    2.00
   3  -8   9   -0.06    1.52
  -8  -3  -9    1.56    1.01
   8  -3   9    0.13    1.31
  -8  -3   9    0.65    1.01
   8  -3   9    2.07    1.52
  -3  -8   9    0.59    0.84
   3  -8   9    0.33    1.68
  -3  -8  -9    0.87    1.46
   3   8   9    0.27    1.50
   8   3   9    1.16    0.61
   8  -3  -9    0.94    1.70
  -8   3   9    1.56    1.54
  -3   8   9    1.49    1.35
   8   3  -9    0.68    1.68
   3  -8  -9    1.05    2.13
  -8  12  -2   46.54    2.70
   8  12   2   46.01    2.91
  -8  12   2   43.89    3.00
  12   8   2   47.29    2.92
 -12   8   2   48.72    1.84
  -8 -12   2   47.60    2.76
 -12  -8   2   52.29    2.16
  -8 -12  -2   52.98    2.40
 -12   8  -2   42.88    2.84
   8  12  -2   48.40    2.98
 -12  -8   2   50.22    2.86
   8  12  -2   48.88    2.26
  12  -8   2   48.92    2.48
   8  12   2   49.00    2.31
  12   8  -2   52.27    2.82
  12  -8  -2   50.29    2.53
   8 -12  -2   47.53    3.06
 -12   8   2   50.79    2.84
   8 -12   2   54.90    2.75
 -12  -8   2   52.97    1.77
  -2  -6  10    1.16    1.56
  -6  -2  10    1.66    1.84
  -2  -6 -10    1.08    0.81
  -2   6  10    2.01    1.81
   6  -2  10    1.55    0.79
   2  -6  10    0.89    1.56
   6  -2  10    1.05    1.33
   6   2  10    0.29    1.41
  -6   2  10    0.85    1.70
   2  -6  10   -2.01    1.64
   2  -6 -10    2.44    1.11
  -2  -6  10    1.23    1.64
  -6  -2 -10    1.04    1.28
   6  -2 -10    1.39    1.28
   2   6  10    0.27    1.76
  -6  -2  10   -0.89    1.39
   6   2 -10    1.28    1.74
  -2  -6  10    1.51    1.85
   2 -10   8    5.19    1.17
  10  -2   8    8.25    1.30
  10   2   8    7.78    1.10
  10  -2  -8    7.42    1.58
  10   2  -8    5.65    1.13
   2 -10  -8    7.85    1.80
  10  -2   8    6.52    1.07
  -2 -10   8    7.19    1.47
  10   2   8    5.57    0.97
 -10  -2   8    7.27    1.40
 -10   2   8    6.47    1.44
   2 -10   8    6.69    1.49
   2 -10   8    4.97    1.29
  -2 -10  -8    7.54    1.42
  -2 -10   8    7.93    1.52
 -10   2   8    6.98    1.62
 -10  -2   8    2.97    1.39
  -2  10   8    5.77    1.50
   2  10   8    6.12    1.38
  -2 -10   8    5.20    1.19
  -2  -1  11   25.06    1.86
  -1  -2  11   27.61    2.43
   1   2  11   24.80    2.07
  -1   2  11   24.62    1.97
   1  -2 -11   24.64    1.96
   1   2 -11   23.02    2.05
 -13  -2   5    1.62    1.04
  -2   1  11   28.95    2.45
   2  13  -5    0.47    1.13
   2  13  -5    1.17    1.77
 -13   2   5   -5.66    1.50
  13  -2   5    1.20    0.47
  -1   2 -11   24.40    1.94
  13   2  -5    0.48    0.65
   2   1  11   30.11    2.30
 -13   2   5    1.12    0.83
   2  -1 -11   26.23    2.30
  13  -2  -5    0.90    1.61
   2  -1  11   28.06    2.04
  -2  13  -5    2.84    1.53
  -2 -13   5    0.66    1.71
   2 -13  -5    1.87    2.08
  -2  13   5    0.53    1.69
   2 -13   5    1.35    1.82
  13  -2   5    1.54    1.19
  -2 -13  -5    1.52    1.95
   2  13   5    1.00    2.07
  -2  -1 -11   25.71    1.88
   2 -13   5    0.89    0.65
   1  -2  11   26.13    2.08
  -2   1 -11   26.10    2.21
 -13  -2   5   -1.20    1.41
  13   2   5    1.54    1.81
  -1  -2 -11   28.76    2.06
  13  -2   5    0.41    1.37
  -2 -13   5    0.26    1.48
   2   1 -11   24.85    1.99
   7  13   0  130.11    6.95
   9  -5  -8    2.47    1.13
  -5  -9   8    1.27    0.96
  -9  -5  -8    2.34    0.72
  -9  -5   8    2.67    1.29
   7  13   0  123.65    6.22
  -7  13   0  126.03    4.99
  -5  -9   8    1.15    0.85
  -9   5   8    2.89    1.34
  -9  -5   8    1.67    0.84
   5  -9  -8    2.05    1.04
  13   7   0  132.71    5.55
  -5  -9  -8    1.66    1.06
  -7  13   0  127.62    6.20
   9   5  -8    1.72    1.50
   5  -9   8    1.09    0.88
   9  -5   8    2.58    0.90
   7 -13   0  130.19    4.43
   9  -5   8    3.72    1.22
  -5   9   8    5.04    1.75
  -5  -9   8    1.37    1.27
   5   9   8    2.90    1.15
  13  -7   0  132.33    7.97
   5  -9   8    1.57    1.83
   9   5   8    2.88    0.86
   5  -9   8    2.21    0.98
 -13   7   0  127.01    3.80
  -7 -13   0  135.35    5.05
   4  14   2    0.28    1.86
  14  -4   2    1.63    0.95
 -14   4   2    0.35    0.64
  -4 -14  -2    1.08    1.70
  14   4  -2    2.01    1.73
 -14  -4   2    0.19    2.12
   4  14  -2    1.64    2.02
  -4  14  -2    1.15    0.89
  14  -4   2    0.52    0.58
  -4  14   2    0.26    1.86
   4 -14  -2   -1.37    2.09
 -14  -4   2    0.33    0.29
 -14   4  -2    2.17    1.01
  -4 -14   2    1.07    1.09
   4 -14   2    1.19    1.93
   4  14   2    0.07    2.02
  14   4   2   -0.92    1.60
  14  -4  -2    0.65    1.32
 -14  -4   2    1.21    0.94
 -14   4   2    0.47    1.39
   4  14  -2    0.98    1.61
  -4  14   2    1.33    1.48
  -4  14  -2    1.62    1.18
   6  13   3    4.38    1.35
  -3 -14   3   12.79    1.89
 -13  -6   3    4.78    0.75
  14  -3   3   11.59    0.98
 -13   6   3    4.82    1.07
   3  14   3   14.63    1.90
  -6  13   3    9.59    2.10
   6  13  -3    9.14    2.00
 -14   3   3   14.83    1.58
 -13   6  -3    4.48    1.15
   3 -14   3   12.22    2.09
  14   3  -3    9.61    1.54
 -13  -6   3    5.02    0.83
 -14   3   3   13.64    1.78
   3  14  -3   11.11    1.67
   0  -3  11    0.33    1.84
  -3   0  11    0.50    1.71
   0  -3 -11   -3.82    1.82
  -6 -13   3    3.86    1.22
  -3  14  -3   12.92    1.64
  14   3   3    9.91    1.64
   6  13  -3    5.79    1.31
 -13  -6   3    2.64    1.28
  13  -6  -3    3.79    1.04
  -3  14  -3   12.17    1.91
  13   6   3    3.65    1.18
  13  -6   3    4.35    1.09
 -14  -3   3   15.00    2.15
   0   3  11   -0.39    1.61
  -3  14   3   10.58    1.87
   3   0  11    0.67    1.53
   3  14  -3   10.47    1.79
   3 -14  -3   15.97    2.07
  -6  13  -3    4.30    1.25
  -3 -14  -3   11.51    1.92
   6 -13   3    4.20    1.38
 -14  -3   3   12.63    1.09
  -6 -13  -3    5.98    1.49
 -13   6   3    6.56    1.31
   0   3 -11    0.20    2.29
   3  14   3   11.03    1.60
   6 -13  -3    7.11    2.10
  -6 -13   3    3.57    1.02
   3   0 -11    2.81    1.88
  14  -3   3   13.18    1.20
  14  -3  -3   14.52    1.42
   6  13   3    3.75    1.16
  -3   0 -11    0.01    1.52
  13   6  -3    6.89    1.76
  14   3  -3   13.48    1.09
 -14   3  -3   12.26    1.16
  -5 -13   4    1.28    1.02
  13   5   4    3.18    1.88
 -13  -5   4    4.74    2.73
  13  -5   4    2.65    0.57
   5  13  -4    1.06    0.87
   5  13  -4    1.71    2.58
  13  -5   4    1.85    1.18
 -13   5   4    0.39    1.03
  -5 -13   4    1.20    1.47
  13   5  -4    1.37    1.01
 -13  -5   4    0.85    0.53
 -13   5  -4    3.23    0.94
  -5  13  -4    1.75    1.14
   5  13   4    1.54    0.74
  -5  13   4    2.15    1.25
 -13  -5   4    1.34    0.88
 -13   5   4    2.59    1.33
  13  -5  -4    2.66    1.16
  -5 -13  -4    3.46    1.13
   5 -13   4    4.22    1.98
   5 -13  -4    4.28    2.21
 -10  11   1    1.64    2.02
   5  14  -1   55.46    3.39
  11 -10  -1    1.04    1.63
 -11 -10   1    0.38    1.20
  11 -10   1    0.41    1.50
 -11  -4   7    1.03    1.94
 -10 -11  -1    3.00    1.47
 -11  10   1    0.79    1.71
  -4 -11  -7   -1.14    1.52
  10  11  -1    0.74    2.19
  11  10  -1    1.17    1.90
   4 -11  -7    0.93    1.90
 -14  -5   1   57.05    2.42
 -11   4   7   -0.22    1.65
  11  -4  -7    0.94    1.49
  11  -4   7    0.35    1.13
 -11 -10  -1    0.13    0.97
 -11  -4   7    1.03    0.93
 -11 -10  -1    0.46    0.79
  -5  14  -1   50.61    2.12
 -11  10  -1    0.34    1.79
  10  11   1   -1.21    1.21
 -10  11  -1    0.26    2.06
   5  14   1   59.34    2.61
  11   4  -7   -0.14    1.67
   5  14   1   52.19    3.56
  -9   0   9   -4.52    2.02
   0  -9   9    0.13    1.66
   0   9   9    0.25    1.54
  14   5   1   50.59    2.78
  11  10   1    1.70    2.11
  -4 -11   7   -0.61    1.52
  -5  14  -1   51.38    3.86
  14  -5  -1   52.12    2.24
   9   0  -9    0.19    1.70
   0  -9   9    1.03    1.62
  -5  14   1   57.57    2.71
   9   0   9    0.94    1.15
 -14   5   1   50.42    3.74
   5 -14   1   53.91    3.62
   9   0   9    0.94    1.11
 -14   5  -1   45.13    2.55
  10  11   1    1.42    1.50
  -4 -11   7    1.14    1.69
  11   4   7    0.04    0.91
 -10 -11   1    0.30    1.32
   4 -11   7    0.02    0.98
  -5  14   1   50.69    2.80
  -5 -14   1   51.64    3.34
  -9   0   9    0.03    1.59
  -4 -11   7   -2.87    1.84
 -11   4   7    1.31    1.67
  11   4   7    0.47    0.58
   0  -9  -9    0.11    1.92
   5  14  -1   52.03    2.46
   0  -9   9    0.06    1.68
 -11 -10   1    0.02    0.93
  10 -11  -1   -1.95    1.78
   4  11   7    1.81    1.60
  -5 -14  -1   61.62    3.89
  -4  11  -7    3.22    1.74
  10 -11   1    1.27    2.25
   4 -11   7    0.87    1.83
  14   5  -1   51.64    2.95
  11  -4   7   -0.35    1.15
   5 -14  -1   55.31    2.88
 -14  -5   1   53.00    2.32
  14  -5   1   50.29    2.40
 -10 -11   1    0.49    1.19
  -4  11   7    1.34    1.91
   4 -12   6   28.06    1.83
   4 -12   6   26.82    2.48
  12   4  -6   31.16    1.97
  12   4   6   29.57    0.72
   4  12  -6   31.98    2.77
  -4 -12  -6   30.13    2.66
  12  -4   6   32.65    1.67
 -12   4   6   29.58    2.18
  -4  12  -6   25.43    2.17
 -12  -4   6   24.16    2.58
   4 -12  -6   27.10    2.42
   4  12   6   27.69    2.03
  12   4   6   26.49    0.86
  -4 -12   6   28.80    2.20
  12  -4  -6   31.22    2.15
  -4 -12   6   31.66    2.25
  -4  12   6   29.76    2.54
  -4 -12   6   29.21    2.18
 -12  -4   6   31.58    2.46
 -12   4   6   32.66    2.53
  12  -4   6   27.83    1.83
   0  14  -4    8.75    2.00
  14   0   4    7.02    1.38
 -14   0   4    6.43    1.12
  14   0   4    7.41    0.52
   0  14   4    4.48    1.25
  14   0   4    8.07    0.61
   0 -14   4    6.72    1.34
 -14   0   4    8.32    1.37
   0 -14   4    5.73    1.67
  14   0  -4    7.62    1.24
   0 -14  -4    7.07    1.39
   0  14  -4    6.57    1.61
  -3   2  11    0.97    1.68
  -9  10  -5    0.32    2.11
 -10   9   5    1.97    1.76
  10   9   5    0.54    0.95
   3   2  11    0.44    1.50
   9 -10   5    0.41    2.10
  -2  -3 -11    0.37    1.76
 -10  -9   5    2.41    1.48
   9  10   5    0.44    1.29
  10  -9  -5    1.19    1.69
   9 -10  -5    0.77    1.27
  -9  10   5    2.46    1.91
   3  -2  11    2.00    1.66
  10  -9   5   -2.85    1.62
  -9 -10  -5    1.05    1.12
  -9 -10   5    2.48    2.13
  10   9  -5    0.63    1.92
   9  10  -5    1.53    2.24
   2  -3  11    0.24    1.64
 -10   9  -5    0.19    1.42
 -10  -9  -5    0.41    0.80
 -10  -9   5    0.38    1.16
  -9 -10   5    0.04    1.24
  -3  -2 -11    0.07    1.33
  -3   2 -11    0.98    1.19
   3   2 -11    0.54    1.82
  -2   3  11    0.35    1.63
   2  -3 -11    0.71    1.97
  -2  -3  11   -0.07    1.70
   2   3  11    1.58    1.61
   3  -2 -11    0.48    1.93
   2  -3  11   -1.48    1.71
 -10  -9   5    0.81    1.30
   2   3 -11    1.58    1.33
  -3  -2  11    1.89    1.46
  -9 -10   5    1.61    1.23
   9   9  -6   15.00    2.01
  -9  -9   6   18.83    2.32
   7   1  10    1.96    0.92
  -7   1  10    1.80    0.91
  -9   9  -6   17.32    2.12
   9  -9   6   14.72    0.86
  -1  -7 -10    1.88    1.16
   5   5 -10    1.28    1.77
  -9  -9  -6   16.35    1.34
  -9  -9   6   16.88    1.84
  -7  13   2   14.87    2.23
   5  -5  10    0.90    0.87
  -7  -1 -10    0.87    0.67
   1  -7 -10    0.96    1.25
   7   1 -10    0.97    1.81
  -1  -7  10    2.63    1.73
  -5  -5  10    1.90    2.14
  -5  -5 -10    1.37    1.30
   9  -9  -6   14.45    1.80
  -9   9   6   16.37    2.04
   1  -7  10    2.16    1.08
 -13  -7   2   12.66    0.93
   7 -13   2   11.59    1.90
  -7 -13  -2   13.84    1.72
 -13   7   2   12.95    1.88
  13   7  -2    9.67    1.91
  13  -7  -2   18.69    1.84
  -7  -1  10    0.06    1.96
  -7  13  -2    9.27    1.93
 -13  -7   2   14.06    2.29
   7  13   2   14.18    1.48
   7  -1 -10    1.10    1.68
  -1   7  10    1.59    1.23
  -7  -1  10    3.41    1.81
   7  -1  10    0.28    1.59
   1   7  10    2.09    1.27
   9  -9   6   16.13    1.80
   9   9   6   15.35    1.38
  13  -7   2   11.22    1.43
   1  -7  10    1.11    1.80
   7 -13  -2   12.15    2.13
 -13  -7   2   13.83    1.00
   7  13   2   12.03    1.98
   7  13  -2   12.45    1.83
  -1  -7  10    2.16    0.97
   1  -7  10    2.21    1.76
  -7 -13   2   11.34    1.53
   5  -5 -10    0.93    2.00
   7  13  -2   15.21    1.71
   5   5  10    0.24    1.29
  -1  -7  10    0.84    1.33
  -9  -9   6   12.87    1.38
   5  -5  10   -0.12    1.78
  -5   5  10    1.26    1.24
 -13   7  -2   13.90    1.88
 -13   7   2   13.03    1.08
  13   7   2   11.95    1.58
   7  -1  10    1.20    0.95
  -5  -5  10    2.26    1.12
   1 -15   0  145.76    4.29
  15   1   0  137.94    3.73
  15  -1   0  141.18    4.32
  -1  15   0  143.32    7.42
   1  15   0  141.81    4.79
   1  15   0  145.65    8.81
  15   1   0  144.05    4.36
  -1 -15   0  141.24    5.17
 -15   1   0  133.33    5.68
  -1  15   0  153.75    4.94
 -15  -1   0  135.60    3.34
   2  -9  -9    3.91    1.21
  15   0   1    0.14    0.56
  -9  -2   9    2.42    1.30
   6  -7  -9   10.88    1.52
  -7   6   9   14.60    2.03
   0 -15  -1   -0.15    1.98
  -6   7   9   12.42    1.93
  15   0  -1   -1.60    0.96
   6   7   9    9.19    1.36
  -9   2   9    1.82    1.19
  -6  -7  -9   10.02    1.16
   9 -12   1   15.19    2.05
  15   0   1   -0.11    1.23
   9 -12  -1    9.99    1.78
   0  15  -1    1.21    1.43
   2  -9   9    4.02    1.30
  12   9   1    7.83    2.00
  -9 -12   1    7.80    1.23
   7  -6   9   11.42    1.57
  -2  -9   9    3.67    1.20
  -6  -7   9    8.67    1.36
  -9  12   1   10.72    0.68
   9  -2   9    4.16    1.10
   7   6   9   11.46    1.36
   9  12   1   10.28    1.17
 -15   0   1    0.07    1.13
   2  -9   9    4.02    1.44
 -12   9  -1   12.37    1.95
  -2  -9   9    3.76    1.27
   0 -15   1   -0.61    2.02
   6  -7   9   12.72    1.61
  -7  -6   9   10.57    1.46
  -7  -6  -9    8.28    1.07
  -9 -12  -1    9.82    1.50
  -6  -7   9   12.29    2.13
   7  -6  -9   11.20    1.76
 -12   9   1    7.67    1.33
   9   2   9    3.77    0.78
  -2   9   9    2.31    1.07
  -9  -2   9    6.05    1.38
   6  -7   9   10.76    1.55
 -12  -9  -1    9.44    0.78
  12  -9  -1    6.91    1.18
   7  -6   9   11.93    1.62
  -7  -6   9   11.00    2.07
  -9  12   1   11.01    2.00
 -15   0  -1    0.77    0.57
   9  -2  -9    4.63    1.33
 -12  -9   1    9.63    0.93
  12  -9   1    8.41    1.67
   0  15  -1    0.92    1.56
  -9   2   9    2.81    1.02
  -7  -6   9   10.19    1.58
  -6  -7   9   11.96    1.58
   9   2   9    3.83    0.90
   2   9   9    3.27    1.32
   9  12  -1   12.21    2.51
   0  15   1    1.51    1.56
  -2  -9  -9    3.04    1.04
   9  -2   9    2.68    0.81
   9   2  -9    2.70    1.16
   2  -9   9    4.41    1.14
 -12  -9   1   10.11    0.92
   9  12   1    9.45    2.08
  12   9  -1    9.99    2.03
  -2  -9   9    6.14    1.45
  15   0  -1    0.09    1.31
  -9  12  -1   10.31    2.06
   9  12  -1   12.07    1.28
   0  15   1    0.81    1.80
 -12  -9  -1   10.79    0.64
  -4  -6  10   11.61    1.72
 -10  -8   6   21.94    1.69
  -8 -10  -6   18.76    1.51
   8 -10   6   19.89    2.20
  -8 -10   6   22.40    1.73
  -8 -10   6   24.72    2.68
  -6  -4  10   10.92    1.65
  10  -8  -6   19.59    2.03
  -8  10  -6   20.71    2.14
  -4  -6 -10   13.26    1.42
 -10  -8  -6   23.87    1.38
  -4  -6  10   13.95    1.70
  10  -8   6   20.56    0.96
 -10  -8   6   21.37    1.64
  10  -8   6   19.05    1.86
   4  -6  10   13.41    2.05
   8 -10   6   20.74    1.06
  -4  -6  10   14.96    2.03
   4  -6 -10    9.37    1.80
   4  -6  10   11.82    1.64
  -6  -4 -10   11.90    1.50
   6   4 -10   11.45    1.81
  10   8   6   24.67    1.66
   8 -10  -6   18.26    2.02
   6  -4 -10   11.73    1.76
  -4   6  10   11.77    1.41
   6  -4  10   11.78    1.64
  -8  10   6   22.34    2.49
   6  -4  10   13.51    1.59
 -10   8  -6   18.59    1.69
  -6  -4  10   13.17    2.01
  10   8  -6   22.57    2.26
 -10  -8   6   17.28    2.02
  -8 -10   6   21.75    1.59
 -10   8   6   20.24    2.11
   8  10  -6   23.00    2.67
   8  10   6   22.82    1.59
   6   4  10   11.57    1.36
   4   6  10    9.82    1.51
  -6   4  10   10.20    1.83
  14  -2   4   42.05    1.78
  14   2   4   41.01    2.88
   4  10   8    3.17    1.05
  -4 -10   8    2.82    0.96
  -4  10   8    5.15    1.58
  14   2  -4   44.86    1.80
  -2  14  -4   44.33    2.68
  10  -4   8    6.51    1.29
 -10   4   8    3.37    1.46
  14  -2  -4   45.54    2.39
  10 -10   4  115.70    3.72
   4 -10   8    4.40    1.16
   4 -10   8    3.72    0.97
  -2 -14   4   40.45    2.46
  -2  14  -4   39.69    2.47
  10  -4  -8    5.33    1.32
   4 -10   8    3.36    1.18
   2  14  -4   40.71    2.60
   4 -10  -8    3.89    1.41
   2  14   4   43.59    2.56
  10  -4   8    3.73    1.09
 -10 -10  -4  125.13    2.76
 -14   2   4   43.33    2.55
  10   4  -8    4.18    1.00
  -4 -10  -8    3.70    1.29
 -10  -4   8    3.03    0.96
 -10 -10   4  106.10    5.44
 -14  -2   4   44.61    2.01
  10  10  -4  120.84    5.92
  14   2  -4   43.27    2.32
  -2  14   4   47.70    2.90
  14  -2   4   42.08    1.95
   2 -14   4   39.31    2.98
 -14  -2   4   39.76    2.71
   2 -14  -4   43.91    2.83
 -10   4   8    3.82    1.54
 -10  -4   8    6.65    1.57
 -10 -10   4  124.44    3.43
 -14   2   4   40.43    2.10
  10  10   4  124.69    4.43
  10   4   8    3.82    0.87
  -4 -10   8    2.33    1.07
  10 -10  -4  128.13    5.36
  10   4   8    3.07    0.70
  -2 -14  -4   43.35    3.35
 -10  10   4  113.46    4.06
   2  14  -4   42.79    3.14
  -4 -10   8    3.04    1.93
 -10 -10   4  120.68    4.23
  -2 -14   4   46.70    2.50
 -13  -4   5    0.41    1.06
  -4 -13   5    0.12    1.66
 -13  -4   5    0.73    2.24
 -11   8   5    2.97    1.16
  11  -8   5    1.21    1.07
  -1  -4 -11   98.81    3.02
   4   1 -11  105.17    5.73
  -4  -1 -11   95.72    3.12
  13   4   5    0.85    1.00
   4  13  -5    0.32    1.48
 -13   4   5    2.19    1.79
  -8  11   5    4.44    1.49
  11  -8  -5    2.38    1.14
  13  -4  -5    1.93    1.55
   4  13   5    0.95    1.17
   4 -13   5    1.72    2.04
  -4 -13  -5    0.08    2.07
  -4   1 -11   99.91    3.52
   1   4  11  102.79    3.89
  -4 -13   5    0.52    1.65
  13   4  -5    0.70    0.61
   1  -4  11  100.91    3.54
   4 -13   5    0.54    0.74
  -1   4  11   93.25    4.06
   1   4 -11  108.03    3.45
   4 -13  -5    1.94    2.16
 -11   8  -5    1.73    0.91
  -4  13   5    0.92    1.83
  13  -4   5    1.34    1.08
  -4   1  11  102.35    5.39
  13  -4   5    0.59    1.21
  -8 -11   5    3.81    1.09
 -11  -8  -5    2.21    0.37
  -4  13  -5    0.82    1.17
 -13   4  -5    0.53    1.11
  -1  -4  11   99.14    3.45
  11   8  -5    3.56    1.36
   8  11  -5    2.59    2.44
 -11  -8   5    1.18    0.63
   8 -11  -5    1.75    1.06
   4   1  11  105.13    5.49
  -4  -1  11  107.52    3.39
   1  -4 -11  100.21    3.16
  -8  11  -5    4.34    1.63
  -8 -11   5    2.65    0.90
   1  -4  11  100.20    3.44
  -8 -11  -5    2.26    0.72
   4  13  -5    0.72    1.24
   4  -1  11   92.44    2.77
   8  11   5    1.89    0.68
  11   8   5    1.60    0.38
 -11  -8   5    2.36    0.98
 -11  -8   5    2.74    1.27
 -11   8   5    2.69    1.38
   4  -1 -11   99.79    3.63
  13   4  -5    1.43    1.83
   8 -11   5    1.27    0.91
 -13   4   5    1.39    1.72
  -8 -11   5    3.87    2.13
  -9  11  -4    6.88    1.25
   9  11  -4   11.65    2.48
  -9 -11   4    9.20    1.99
  -9  11   4   10.29    1.98
   9  11   4    9.40    1.74
 -11  -9   4    8.87    1.10
  11   9  -4   12.82    2.23
 -11  -9   4    6.68    1.57
 -11   9   4   11.06    1.31
 -11   9  -4   10.62    1.66
   9 -11   4   11.43    1.86
  11  -9  -4    9.96    1.80
 -11  -9  -4   12.48    0.87
  -9 -11   4   10.84    1.43
  11   9   4    8.88    1.54
  11   9   4    9.85    0.69
   9 -11  -4    9.33    1.89
 -11   9   4   10.97    1.90
  -9 -11  -4   11.57    1.23
  -9 -11   4   10.68    1.27
  11  -9   4   12.51    1.79
 -11  -9   4   11.98    1.20
   9  11   4    9.51    1.10
   2  15  -1    9.37    1.65
 -15  -2   1    6.26    0.91
   2  15   1   10.29    1.70
  -2 -15   1   10.05    1.68
   2 -15  -1   10.50    2.00
  -2 -15  -1   10.49    1.86
  15   2  -1    8.72    1.62
   2 -15   1   10.86    1.99
   2  15   1   10.53    1.78
  15  -2  -1    9.04    1.18
  15   2  -1    8.77    0.69
 -15   2  -1    8.65    1.22
  -2  15   1   13.00    2.25
  -2  15   1   10.34    1.50
  15  -2  -1    9.65    1.35
  15   2   1    8.19    1.55
  -2  15  -1   10.49    1.44
 -15   2   1   12.10    1.57
  -2  15  -1    8.15    1.80
  15  -2   1    9.11    1.10
   2  15  -1   10.87    1.87
  15  -2   1   10.08    1.42
  -1 -12   7    1.24    0.93
   8  -9   7   15.42    1.26
   5   8   9    0.94    1.32
   9  -8   7   14.87    1.09
  -9   8  -7   13.90    1.64
  -9  -8   7   12.02    2.17
   8  -9   7   15.02    1.97
  -8  -5   9    0.86    1.55
  -5   8   9    2.64    1.83
  -8  -9   7   13.77    1.55
  -8   9  -7   14.10    1.68
  -8  -9   7   14.86    1.58
   8  -9  -7   15.87    2.05
   8   5  -9    2.00    1.77
   1 -12   7    1.03    1.78
  -5  -8   9    1.27    1.56
   8   9   7   11.17    1.27
   9   8   7   14.32    1.24
   9  -8   7   15.25    1.83
  -9  -8  -7   14.02    1.07
  -8  -9  -7   15.95    1.30
   5  -8   9   -1.62    1.91
  12   1  -7   -0.33    1.59
  -9  -8   7   15.75    1.80
  -8  -5   9    1.17    2.23
  12   1   7    0.60    1.04
  -8  -9   7   17.06    2.31
  -9   8   7   12.42    1.51
   8  -5  -9    0.40    1.83
  -1 -12   7    2.44    1.73
  -8   9   7   15.84    2.05
   8   5   9   -0.17    1.35
  -8  -5  -9    0.89    0.95
 -12  -1   7    0.12    1.91
   1  12   7    1.32    1.65
   8  -5   9    2.34    1.57
  -1  12  -7    1.04    1.82
  -9  -8   7   14.54    1.38
  12  -1   7    1.57    1.24
  -5  -8   9    0.26    2.15
 -12   1   7    1.70    1.57
   5  -8   9   -0.68    1.53
   5  -8   9    0.35    1.34
  -1 -12   7   -0.70    2.06
  -8   5   9    0.63    1.12
  -1  12   7   -2.03    1.77
  12  -1   7    1.04    0.84
   5  -8  -9    0.22    2.23
   1 -12  -7    2.31    2.05
   8  -5   9    1.14    1.26
   1 -12   7   -0.46    2.01
  -1 -12  -7    1.82    0.99
   9  -8  -7   13.51    1.94
  12   1   7    0.53    0.70
 -12   1   7   -1.73    1.92
  -5  -8   9    0.27    1.63
  -5  -8  -9    0.48    1.65
 -12  -1   7    0.29    1.29
  12  -1  -7    1.51    1.32
  14  -6   0   43.52    2.58
   6  14   0   44.94    3.12
   6 -14   0   41.35    2.73
   6  14   0   46.00    2.77
  -6 -14   0   41.59    2.32
 -14   6   0   46.37    2.58
  -6  14   0   46.87    1.98
  14   6   0   48.37    3.09
  -6  14   0   45.58    2.87
   7 -11   6   52.80    1.64
  -7 -11   6   58.31    2.40
   1  13   6   78.12    3.66
  -7 -11   6   57.24    3.09
  11   7   6   56.92    1.66
  11  -7   6   57.77    2.81
   1 -13   6   75.63    3.26
 -11  -7   6   56.73    2.56
 -11  -7   6   51.43    3.59
   7 -11   6   51.48    3.50
  -1 -15  -2    2.20    1.10
  -1 -15   2    2.37    1.08
   7  11   6   55.52    3.35
 -13  -1   6   77.51    3.36
   1 -13  -6   81.04    5.43
   1  15  -2    0.41    1.73
  15  -1   2    2.11    0.51
  -7  11   6   58.54    3.06
 -11   7   6   56.86    3.00
  15  -1  -2    1.26    0.75
  15   1  -2    2.05    1.33
  11  -7  -6   60.38    3.15
   1 -15  -2    2.87    1.31
  13  -1   6   74.46    2.10
  13  -1  -6   79.85    2.65
   1  15   2    2.85    0.98
 -11   7  -6   53.95    2.87
  15   1   2    0.75    0.73
  -1  15  -2    1.11    0.96
 -15  -1   2   -2.71    2.24
  13   1  -6   85.06    2.75
 -13   1   6   82.77    3.01
  15  -1   2    1.49    0.76
  -1  15  -2    1.21    1.17
 -11   7   6   52.50    3.66
 -13  -1   6   77.20    3.92
  -7 -11  -6   57.38    2.92
 -15  -1   2    0.87    0.53
  -7  11  -6   52.31    2.84
  -7 -11   6   53.67    2.17
  15  -1  -2    1.77    0.71
 -15   1  -2    1.53    0.49
   7 -11  -6   49.54    2.58
 -11  -7   6   55.45    2.23
  15   1  -2    1.63    0.47
  -1  13   6   80.83    4.72
  -1 -13   6   84.70    4.05
 -13   1   6   74.02    3.29
  -1  13  -6   74.98    3.73
  13   1   6   75.53    3.20
   1  15  -2    1.66    1.91
  11   7  -6   47.23    3.53
  13  -1   6   82.64    2.59
   1  15   2    2.12    1.58
   1 -13   6   73.68    3.68
 -11  -7  -6   56.41    1.39
  -1 -13  -6   80.08    3.99
 -15   1   2    2.84    1.63
 -15   1   2    3.86    1.20
  -1 -13   6   78.77    5.11
  -1  15   2    1.47    0.83
   7  11  -6   55.50    3.12
   1 -15   2    2.42    1.92
   1  13  -6   74.53    3.11
  -1  15   2    1.44    0.99
   7  -3  10    1.82    1.46
  -7  -3  10    0.07    2.08
  -3  -7  10    0.26    1.76
   3  -7 -10    0.47    1.78
  -3  -7 -10    0.59    1.28
   7  -3 -10    1.14    1.82
   7   3  10    1.21    1.31
   3   7  10    0.73    1.63
   7  -3  10    2.54    1.38
  -7  -3  10    2.16    1.45
   3  -7  10    0.75    1.64
   3  -7  10    0.71    1.61
   7   3 -10    1.29    1.54
  -3  -7  10    1.16    2.15
  -3   7  10    1.19    1.89
  -7   3  10    2.60    1.79
  -3  -7  10    1.04    0.96
  -7  -3 -10    1.14    1.19
   3  -7  10    1.65    1.58
 -11  -1   8    3.98    1.69
  11  -1  -8    2.56    1.19
  11   1  -8    3.54    1.28
  11  -1   8    3.50    1.14
   1 -11   8    3.49    1.19
  -1 -11   8    2.50    0.94
  -1 -11   8    1.71    0.99
   1 -11   8    2.18    0.90
  11   1   8    2.00    0.49
  -1 -11   8    1.25    0.94
   1 -11   8    2.54    1.12
  11  -1   8    4.07    0.97
  -1 -11  -8    4.01    1.64
  11   1   8    3.06    0.74
  15  -3   0   56.53    3.68
 -11  -1   8    3.35    1.22
  15   3   0   57.06    2.61
  -3  15   0   58.01    2.43
  -3  15   0   61.04    4.25
 -11   1   8    2.54    1.10
   1 -11  -8    2.33    1.01
   3 -15   0   57.22    3.12
  15  -3   0   57.16    2.43
   3  15   0   57.50    2.97
  -3 -15   0   56.12    2.76
 -15   3   0   51.40    2.90
 -11   1   8    3.38    0.97
   3  15   0   55.98    2.96
   1  11   8    2.58    1.04
  -1  11   8    1.84    1.28
  10   7   7   47.03    1.73
 -10  -7   7   33.58    2.63
   8 -13  -1    0.73    1.69
  13   8   1    2.98    1.27
   7 -10   7   41.88    1.79
  -8  13   1    0.90    2.03
   7  10   7   44.79    1.98
   8  13   1    0.67    0.58
  -8 -13   1    1.78    0.83
 -13  -8   1    2.28    0.61
 -13   8   1    2.03    1.36
  -8  13  -1    2.20    1.92
   8  13  -1    1.18    0.73
  13  -8   1    0.19    0.80
   8 -13   1    2.24    1.40
  -7 -10   7   45.65    3.08
  13  -8  -1    2.41    1.26
  -7 -10  -7   46.50    1.99
 -10   7   7   46.81    2.98
 -13  -8   1    1.25    0.42
  10  -7  -7   45.12    2.95
  -7  10  -7   45.78    2.50
 -13   8  -1    1.73    1.76
  -8 -13  -1    3.26    1.33
  -7  10   7   41.68    2.52
  10  -7   7   45.87    2.35
   8  13  -1   -0.54    1.90
  -7 -10   7   43.68    2.31
  13   8  -1    1.87    1.25
 -10  -7   7   42.79    2.24
  -7 -10   7   44.99    2.70
  -8  13   1    0.59    0.38
 -10  -7   7   45.05    2.14
   8  13   1    2.67    1.14
   7 -10   7   45.21    2.54
 -10  -7  -7   43.64    1.52
  -8  12  -4   26.94    2.27
  -8 -12   4   26.95    2.07
 -12  -8   4   28.74    1.92
 -12   8   4   25.43    2.18
 -12   8  -4   24.60    2.04
   8 -12   4   29.63    2.44
   8  12   4   30.27    2.72
  -8 -12   4   32.32    1.92
  12  -8  -4   26.72    2.00
  -8  12   4   33.75    2.75
   8 -12  -4   25.17    2.59
  12   8   4   26.23    2.25
  12   8  -4   30.32    2.97
  -8 -12  -4   30.48    2.00
  -8 -12   4   27.72    2.48
 -12  -8   4   28.66    1.35
  12  -8   4   23.94    2.25
   8  12   4   29.97    2.26
   8  12  -4   28.46    3.24
 -12  -8   4   27.16    2.81
 -12   8   4   29.72    1.70
 -14  -5   3   12.05    1.03
 -12   7   5    6.96    1.18
   0  -5  11   -1.85    1.84
   0   5  11    1.56    1.60
 -10  11   3   -0.96    1.83
  10  11  -3    2.29    2.12
   5 -14   3    9.84    1.96
   5 -14  -3   10.03    2.14
  14   5  -3   10.57    1.50
  14  -5  -3   12.71    1.52
  14  -5   3   11.99    1.26
   3   4  11    1.48    1.09
  -5 -14  -3   11.90    1.81
  12  -7   5    7.34    1.49
 -11  10   3    0.57    1.87
  11 -10   3    0.01    1.63
 -11 -10   3    0.85    1.09
 -10 -11   3    0.65    1.32
  -5 -14   3    9.49    1.63
   5  14  -3   15.38    1.93
 -11 -10   3    1.24    1.07
 -11 -10  -3    0.40    0.69
 -12   7   5    6.15    1.35
   5   0 -11    1.14    1.95
 -10 -11  -3    1.37    1.23
   4  -3 -11    0.87    1.86
   7 -12  -5    4.77    1.40
  -5   0  11    1.31    1.43
  -5  14   3   11.88    2.01
   3  -4  11    0.88    1.61
  -5  14  -3   12.19    1.61
 -11  10  -3    0.90    1.65
   5   0  11    0.51    1.48
   0  -5 -11    1.96    1.82
 -10  11  -3    1.27    1.68
 -12   7  -5    6.93    1.29
  11 -10  -3    4.37    2.04
   3  -4 -11   -0.40    1.84
  -3   4  11    1.91    1.09
  -4   3  11   -0.28    1.72
 -14   5  -3   14.05    1.50
 -14  -5   3   13.84    1.08
  -5   0 -11    0.31    1.47
   5  14   3   14.04    2.00
  10  11   3    0.67    0.98
  12   7  -5    6.14    1.39
  10 -11  -3    1.68    1.65
  -7 -12   5    7.48    1.32
  -4  -3  11    0.77    0.87
  10 -11   3    1.30    1.21
 -10 -11   3    0.67    1.20
   3   4 -11   -0.50    1.87
 -14   5   3   11.10    1.55
  -7  12   5    4.87    1.46
   0  -5  11    0.75    1.72
  -4  -3  11    0.26    1.98
  -7  12  -5    7.44    1.43
   5  14   3   14.20    1.56
  11  10  -3    0.99    2.04
   7  12  -5   10.84    1.81
  -7 -12  -5    4.77    1.14
  -3  -4  11    0.80    1.76
 -14  -5   3   12.65    2.14
 -12  -7   5    7.02    1.01
   4   3 -11   -1.56    1.88
 -14   5   3    9.13    1.40
  -3  -4 -11    0.54    2.13
   4  -3  11    0.16    1.53
   4  -3  11    1.94    1.62
   3  -4  11    1.36    1.57
  -4  -3 -11    0.36    1.60
  12  -7  -5    6.55    1.48
  -3  -4  11    3.44    2.17
  14  -5   3   13.26    0.88
   4   3  11    1.46    1.14
 -11 -10   3   -0.85    1.89
  11  10   3    1.64    0.75
 -12  -7   5    4.87    2.17
 -12  -7   5    7.46    1.09
   5  14  -3   12.47    2.11
   7 -12   5    7.67    1.54
  11  10   3   -0.95    1.97
  14   5   3   11.68    1.89
   7  12   5    6.90    1.27
  10  11   3    0.66    1.99
 -11  10   3    0.85    0.92
  -7 -12   5    9.59    1.41
  -7 -12   5    3.94    1.35
  12  -7   5    6.96    0.48
  12   7   5    9.22    1.92
 -10 -11   3    0.03    1.89
  -3 -12   7    1.74    1.79
  -4  -9   9   22.63    2.18
   4  -9   9   23.67    1.88
  -3  12  -7    1.54    1.95
 -12   3   7    0.03    1.69
   3 -12   7   -0.76    1.91
   9  -4   9   25.91    2.05
  -4  -9   9   20.52    2.13
   4  -9  -9   19.73    2.35
   3  12   7    0.42    1.41
  12  -3  -7   -2.74    1.56
  -9  -4   9   20.40    2.51
  12   3  -7    0.57    1.39
 -12   3   7    4.03    1.52
  12   3   7    1.06    0.53
   3 -12  -7   -0.73    2.06
  -3 -12   7    3.07    1.70
  -4   9   9   27.97    2.34
   3 -12   7    2.62    1.21
   4   9   9   25.27    2.14
  -9   4   9   25.54    2.49
  -3  12   7    2.18    1.89
   4  -9   9   23.06    1.87
   4  -9   9   21.40    1.92
  12  -3   7    1.04    1.21
  -3 -12   7    3.55    1.64
  12   3   7    0.39    0.27
   9   4   9   23.14    1.58
  -4  -9   9   27.73    1.96
  -3 -12  -7    0.90    1.23
  12  -3   7    0.72    1.45
   9  -4   9   26.53    1.71
   9  -4  -9   21.80    1.99
  -4  -9  -9   22.67    1.76
  -9  -4  -9   22.75    1.26
  -9  -4   9   23.22    1.76
 -12  -3   7    0.84    1.35
   9   4  -9   25.84    2.37
 -12  -3   7    1.49    2.05
  -6 -14  -2    2.91    1.12
   0  -8  10  125.15    4.32
 -14   6  -2    5.79    1.32
  -6  14  -2    3.37    1.56
  -8   0  10  115.30    6.18
  14  -6  -2    6.78    1.29
   6  14  -2    4.11    0.95
   6  14   2    4.95    1.31
 -14   6   2    4.56    1.49
   6  14  -2    2.87    1.31
   0  -8  10  120.15    6.23
 -14  -6   2    5.15    0.77
   8   0 -10  117.97    3.66
  14   6   2    4.24    1.31
   8   0  10  115.66    3.66
   6  14   2    6.33    1.87
 -14  -6   2    4.24    0.64
 -14  -6   2    5.28    1.87
  -6  14   2    5.84    1.06
  -6  14   2    6.98    1.68
  -6 -14   2    3.27    1.09
   0  -8  10  113.77    3.57
  -6  14  -2    5.29    0.87
  14   6  -2    6.74    1.77
   0  -8 -10  117.45    3.71
  -8   0  10  125.03    3.49
 -14   6   2    5.34    1.03
   6 -14  -2    3.80    1.31
   0   8  10  123.91    3.68
   6 -14   2    1.71    1.16
  14  -6   2    4.29    1.14
   8   0  10  132.86    5.47
 -14  -4   4  114.49    3.83
  -8   8   8  179.06    8.80
  -4 -14  -4  122.70    4.65
   8   8   8  164.28    5.16
   4  14  -4  124.33    4.22
   8  -8  -8  160.99    4.48
   8  -8   8  172.74    4.74
  14  -4   4  120.02    3.10
  -4  14   4  133.09    8.35
  14   4  -4  120.01    4.33
   4 -14   4  106.18    3.81
  -8  -8   8  180.07    6.08
 -14   4   4  116.96    3.34
   8  -8   8  187.00    5.19
  14   4  -4  116.33    5.70
   4  14  -4  118.87    5.11
 -14  -4   4  116.84    7.58
  -4 -14   4  118.32    7.34
  -4 -14   4  117.74    3.68
  14   4   4  116.25    7.30
   8  -8   8  177.66    7.01
  -8  -8  -8  184.84    3.89
  14  -4  -4  128.80    3.63
  14  -4   4  117.08    3.31
  -4  14  -4  116.58    3.67
 -14   4  -4  118.55    2.97
   4  14   4  117.91    3.96
  -8  -8   8  167.00    5.06
 -14   4   4  114.77    3.24
  -8  -8   8  171.99    5.78
  14   1   5   13.57    1.79
 -12   9   3    1.93    0.78
   1 -14   5   12.35    1.58
 -14  -1   5   13.61    2.16
  12   9  -3    6.00    2.10
  -9 -12   3    2.41    1.14
   9  12   3    2.66    1.36
  14  -1   5   11.89    1.55
   2  -5 -11    1.90    1.09
  14  -1  -5   11.83    1.35
  12   9   3    0.38    1.87
   1 -14  -5   12.24    2.13
 -15   0   3    0.11    2.22
  -2  -5  11    1.71    1.10
 -15   0   3    1.58    1.09
  -5  -2  11    3.71    1.22
  -2  -5  11    3.39    1.06
 -12  -9   3    2.63    0.88
  14   1  -5   10.70    1.15
  -9 -12   3    1.14    1.35
  15   0   3    0.20    0.25
  14  -1   5   12.24    0.88
   0  15  -3    0.35    1.91
 -14  -1   5   12.01    1.42
  -5  -2 -11    2.13    0.88
   2  -5  11    4.36    1.21
 -12   9   3    1.34    1.03
   5  -2 -11    2.61    1.19
  -2   5  11    3.41    1.27
 -12  -9   3    1.95    1.48
  -5   2  11    3.63    1.47
  -9  12  -3    4.79    1.63
  -9  12   3    2.00    1.29
   9  12   3    3.33    0.82
   5  -2  11    3.89    1.32
  -5  -2  11    1.11    1.18
   5   2  11    3.10    1.11
   9 -12   3    2.12    1.17
   2  -5  11    3.56    1.03
 -12   9  -3    3.25    1.97
  -9 -12   3    2.14    0.73
   9  12  -3    3.87    1.78
  -1  14   5   13.49    2.01
  12  -9  -3    2.36    1.03
   1  14  -5   13.55    2.32
   0  15  -3    0.55    1.28
  -2  -5  11    2.73    1.40
  -1 -14   5   13.23    1.72
  -9 -12  -3    2.82    1.15
   0 -15  -3   -1.02    1.84
  -1  14  -5   10.70    2.09
   9 -12  -3    1.55    1.19
  12  -9   3    4.42    1.51
  -1 -14  -5   14.03    2.15
  -2  -5 -11    2.54    1.02
   5  -2  11    3.68    1.33
   1  14   5   11.30    1.87
  -1  14  -5   14.80    2.14
   0  15   3    1.28    1.32
   1  14  -5   16.15    2.00
   5   2 -11    2.90    1.85
  15   0   3    0.77    1.56
  15   0  -3    0.23    1.17
 -14   1   5   11.74    1.36
   2   5  11    3.42    1.02
 -12  -9   3    2.62    0.80
   1 -14   5    7.74    1.80
 -14   1   5   10.90    1.72
   0  15   3    1.97    1.67
  -1 -14   5    8.19    1.86
   0 -15   3    0.98    1.87
  14  -1   5   11.04    0.90
  -3  15  -2  119.54    5.36
  -3 -15   2  117.60    5.65
  15  -3   2  124.05    3.10
  -3  15  -2  106.25    3.40
 -15   3  -2  112.37    5.58
 -15  -3   2  116.90    2.82
 -15   3   2  119.57    4.09
  15  -3  -2  130.89    6.55
  -3 -15  -2  121.26    4.05
  15   3  -2  125.95    4.37
 -15  -3   2  122.02    6.11
  15   3   2  116.26    6.11
  -3  15   2  122.75    3.45
  -3  15   2  108.83    3.54
   3  15  -2  116.34    5.00
   3  15  -2  120.63    4.08
   3 -15   2  112.21    6.19
  15  -3   2  124.73    2.94
  15   3  -2  124.98    4.44
 -15   3   2  111.10    4.20
   3 -15  -2  104.89    3.64
   3  15   2  118.50    6.49
   3  15   2  124.86    3.87
 -13   3   6   15.37    1.99
  -3 -13   6   12.37    1.73
  -3  13  -6   14.38    1.90
  13  -3   6   14.14    1.36
   3  13  -6   15.73    2.40
 -13   3   6   19.77    1.96
   3 -13   6   16.96    2.11
  -3 -13   6   16.79    2.03
 -13  -3   6   15.38    2.20
  -3 -13  -6   15.36    1.97
   3  13   6   15.06    2.02
  13  -3   6   14.71    1.25
  -3 -13   6   17.63    1.94
 -13  -3   6   15.51    1.38
  13  -3  -6   19.58    1.92
  13   3  -6   15.75    1.42
  -3  13   6   17.93    2.08
   3 -13   6   15.70    1.49
   3 -13  -6   13.65    2.24
   9  -7  -8   26.38    2.43
  11  -3   8   96.87    2.95
   3  11   8   87.50    3.08
   3 -11   8   85.92    3.61
   3 -11  -8   79.29    3.61
  11  11   0   16.52    2.36
   7   9   8   26.39    1.74
  -3 -11   8   86.70    5.47
 -11  -3   8   93.37    5.04
 -11  -3   8   94.92    4.12
 -11   3   8   97.22    3.66
 -11 -11   0   22.97    1.69
 -11  11   0   17.71    2.19
  11   3  -8   95.78    4.29
  -9   7   8   29.81    2.38
  11   3   8   95.65    3.52
 -11 -11   0   17.61    1.19
   9   7   8   27.00    1.58
   7  -9  -8   26.73    2.20
  -9  -7   8   29.73    2.17
  -3 -11   8   90.01    3.87
  -3 -11  -8   83.48    4.53
  11 -11   0   16.94    2.02
   9  -7   8   31.11    2.25
   7  -9   8   30.94    2.50
   9  -7   8   28.42    1.82
   3 -11   8   84.99    2.83
  11   3   8   90.85    4.53
  -7  -9  -8   27.37    1.81
  11  -3  -8   95.39    5.35
  -7  -9   8   25.98    2.00
  -3  11   8   84.19    3.11
  -3 -11   8   87.44    3.61
   7  -9   8   26.59    1.69
  11  -3   8   95.23    2.89
  -7  -9   8   27.80    1.90
   3 -11   8   91.52    3.29
  -9  -7   8   28.64    2.16
  -9  -7   8   28.51    2.65
  -9  -7  -8   25.43    1.90
   7  -9   8   34.34    2.15
 -11   3   8   83.53    3.62
  -7   9   8   25.56    2.22
  -7  -9   8   25.93    2.46
  -6 -11   7    2.62    0.99
 -10  -1   9   53.75    3.02
  11  -6  -7    5.29    1.58
  -4 -15  -1    2.04    1.87
 -15   4   1    3.00    1.24
 -11   6   7    4.48    1.31
   6 -11   7    5.95    1.08
   1 -10   9   52.05    3.13
 -11  -6   7    1.95    1.36
  -6  11   7    4.91    1.78
   6 -11   7    4.40    1.50
  -6 -11  -7    2.80    0.99
  -1 -10  -9   49.45    2.55
  11  -6   7    5.95    1.42
  -1  10   9   53.73    2.79
   6 -11  -7    2.32    1.14
  15  -4  -1    2.86    0.73
  15  -4   1    1.72    0.70
   1 -10   9   54.35    3.53
  -6 -11   7    4.68    1.33
 -11  -6   7    3.15    0.84
  10  -1  -9   53.53    2.51
   6  11   7    3.87    1.14
  11  -6   7    2.95    0.92
 -15   4  -1    1.97    0.93
  15   4  -1    4.55    1.44
   1  10   9   51.85    2.56
   4  15  -1    2.90    1.00
  -6 -11   7    2.45    0.84
  10   1   9   60.36    3.38
  -6  11  -7    4.20    1.17
 -11  -6   7    4.08    1.21
   4  15   1    4.22    1.83
  -1 -10   9   49.35    2.65
 -15  -4   1    1.87    0.34
 -11   6   7    4.63    1.49
  10   1  -9   52.10    2.91
  10  -1   9   59.32    3.32
  -4  15   1    0.89    1.94
  10  -1   9   53.93    2.21
  -1 -10   9   58.12    3.28
   4 -15  -1    2.59    1.39
  11   6   7    3.66    0.58
 -10  -1   9   57.79    3.38
   1 -10   9   51.59    2.62
  -4  15   1    3.66    1.15
 -15  -4   1    1.69    0.43
  -1 -10   9   58.82    4.03
   4  15  -1    2.22    1.21
  15   4   1    1.95    1.01
  -4  15  -1    2.39    1.00
 -10   1   9   51.87    3.01
   1 -10  -9   55.28    3.35
   4 -15   1    1.26    1.11
  15  -4   1    1.97    0.64
  10   1   9   53.90    2.04
   4  15   1    4.05    1.21
  -4 -15   1    1.62    1.10
 -10   1   9   51.92    3.24
  -4  15  -1    1.34    1.95
   6 -12  -6   70.69    3.11
  -8  -2  10    7.08    1.53
   6  12   6   78.01    3.02
   6  12  -6   76.00    3.69
  -8   2  10    6.94    1.20
   6 -12   6   72.87    3.02
  -8  -2  10    7.15    1.26
 -12   6   6   73.28    2.78
  -2  -8  10    7.01    1.66
   2  -8  10    8.56    1.68
   2  -8 -10    9.67    1.78
   8  -2 -10    7.82    1.62
  -8  -2 -10    9.18    1.19
   8   2  10   10.00    1.35
  -6 -12   6   86.03    3.18
 -12   6   6   79.25    5.10
  -6  12   6   79.48    3.42
  -2  -8  10    9.36    1.94
  -2  -8  10    9.55    1.45
 -12  -6   6   77.20    2.63
   2   8  10    7.33    1.23
   2  -8  10    6.86    1.34
  12  -6  -6   80.55    2.98
  12  -6   6   78.08    3.47
  12   6  -6   79.65    4.14
  -2  -8 -10    6.55    1.52
  -6  12  -6   74.17    3.17
 -12  -6   6   80.50    4.38
   8  -2  10    6.16    1.00
 -12  -6   6   68.67    3.19
   8   2 -10    9.07    1.59
   6 -12   6   75.09    2.07
  -6 -12   6   78.72    4.46
   2  -8  10    7.99    1.39
  -6 -12   6   77.63    2.78
   8  -2  10   10.53    1.41
  -2   8  10    9.32    1.75
 -12   6  -6   75.91    2.69
  -6 -12  -6   77.05    2.83
  10 -12   0    6.55    1.67
 -10  12   0    4.57    1.40
  12  10   0    8.61    2.01
  10  12   0    6.33    1.01
 -12  10   0    3.37    1.35
  10  12   0    2.19    1.21
 -12 -10   0    8.02    1.03
 -10 -12   0    7.69    1.40
  12 -10   0    6.21    1.49
 -12 -10   0    8.18    0.82
 -15  -2   3   32.25    1.79
  15   2  -3   36.06    1.51
  15  -2  -3   35.90    1.71
 -15  -2   3   28.84    2.55
   2 -15  -3   30.33    2.85
  15  -2   3   32.47    2.47
  -2 -15  -3   34.47    2.84
   2 -15   3   33.42    2.90
 -15   2   3   36.80    2.09
  -2  15  -3   33.70    2.33
 -15   2   3   38.97    2.67
  15  -2   3   35.18    1.53
  15   2   3   31.37    2.09
 -15   2  -3   33.36    1.35
   2  15   3   29.51    2.31
   2  15  -3   35.04    2.52
  -2  15  -3   33.55    2.25
   2  15  -3   37.19    2.57
  -2 -15   3   36.04    2.74
   2  15   3   32.10    2.55
  -2  15   3   32.45    2.62
  15   2  -3   32.06    2.12
 -13   7  -4   23.61    2.02
  -7 -13   4   25.21    2.13
 -13  -7   4   25.00    1.45
 -13  -7   4   25.40    2.02
 -13   7   4   21.71    1.58
  -7  13   4   27.60    2.53
 -13   7   4   25.84    2.38
  13  -7   4   23.31    2.10
  13   7  -4   22.13    2.28
  -7 -13  -4   26.45    2.23
  -7  13  -4   23.29    2.27
   7  13   4   28.60    2.23
   7  13  -4   30.18    2.74
 -13  -7   4   21.12    2.83
   7  13   4   29.00    2.99
   7 -13   4   23.10    2.50
  -7 -13   4   24.15    2.29
  -7 -13   4   25.06    2.09
  13   7   4   25.46    2.76
   7 -13  -4   23.58    2.14
  13  -7  -4   25.46    2.11
   7  14   1   23.99    2.36
 -14   7   1   20.56    2.19
   7  14  -1   19.95    2.47
  14   7   1   20.50    2.42
 -14  -7   1   16.88    0.93
 -14   7  -1   17.41    2.21
   7  14  -1   18.20    1.67
  -7  14  -1   15.90    1.28
  -7  14   1   22.85    2.65
   7 -14   1   16.85    2.21
  14   7  -1   17.06    2.20
  -7 -14   1   22.18    2.19
   7  14   1   20.45    1.67
  -7 -14  -1   15.88    1.91
  -7  14   1   19.60    1.44
  14  -7  -1   19.23    1.77
 -14  -7   1   19.08    0.94
  -7  14  -1   20.78    2.37
  14  -7   1   17.09    1.62
   7 -14  -1   16.00    2.16
   6  -6  10   69.44    2.61
   6  -6 -10   67.99    3.23
  -6  -6  10   67.22    3.53
  -6  -6 -10   69.15    2.41
   6   6  10   70.49    4.57
  -6   6  10   76.86    3.18
   6  -6  10   72.15    3.06
  -6  -6  10   68.09    3.16
  -6  -6  10   69.00    3.27
  10   6   8    0.08    1.01
  -6 -10  -8    0.94    0.89
  -6 -10   8    0.86    1.09
   6 -10   8    2.94    1.76
  10  -6  -8   -0.03    1.21
 -10  -6  -8    0.81    1.09
  -6 -10   8    0.60    1.32
   6 -10   8    0.77    1.22
 -10   6   8    2.08    1.86
 -10  -6   8   -0.48    1.32
   6 -10   8    0.40    1.73
   6  10   8    1.74    1.57
  -6  10   8    0.96    1.81
  10  -6   8    0.02    1.61
   6 -10  -8    1.55    1.36
 -10  -6   8    2.58    2.13
  10  -6   8   -0.34    1.50
  -6 -10   8    0.07    2.09
   6   1 -11   20.44    1.91
  -6  -1 -11   17.65    1.75
 -13  -6   5    1.11    2.37
 -13  -6   5    3.28    0.75
  14   3  -5    9.61    1.29
   6 -13  -5    4.93    1.64
  -6 -13  -5    3.04    1.08
  13   6   5    2.18    1.20
  -1  -6  11   21.88    2.02
   3 -14  -5    7.85    1.62
  13  -6   5    3.97    0.56
  -8  13   3    8.45    2.10
  -1   6  11   20.62    1.95
   3  14  -5   14.14    2.39
  14  -3   5    9.62    1.26
  -6  -1  11   21.33    2.05
  -6 -13   5    2.78    1.00
 -13   8   3    7.56    1.10
  -3 -14   5   11.47    1.57
 -13  -8   3    5.84    1.68
  13   8   3    7.25    1.82
 -13   6   5    4.26    1.08
  13  -6   5    2.82    0.83
  13  -8  -3    4.75    1.36
 -13   8   3    4.12    1.27
 -14   3   5   10.28    1.37
   6  -1  11   21.48    1.99
  -8 -13   3    6.95    1.35
  14  -3  -5   11.65    1.54
   6  -1 -11   21.06    2.31
   8  13   3    6.52    1.76
   6  13  -5    4.62    1.64
  -1  -6  11   20.44    1.96
   8 -13   3    3.15    1.24
 -14   3   5   10.29    1.62
 -13  -8   3    6.70    0.90
   1  -6  11   21.68    2.34
   3 -14   5   10.54    1.20
 -14  -3   5    8.46    1.84
 -13  -6   5    5.52    1.06
  13  -6  -5    3.45    0.98
  14   3   5    9.03    1.55
  13   6  -5    2.80    2.06
  -6 -13   5    6.92    1.90
  -3 -14  -5    9.73    1.55
  -8  13  -3    6.98    1.72
  -8 -13  -3    5.90    1.07
  13  -8   3    4.77    1.10
  -1  -6  11   23.43    2.71
   1  -6 -11   17.78    2.08
  14  -3   5   11.64    1.21
   8  13  -3    5.52    1.96
  -6  13   5    6.03    1.79
   8 -13  -3    7.02    1.97
  14  -3   5    7.33    1.04
   3  14   5   13.13    1.82
  -6   1  11   23.22    2.34
  -8 -13   3    5.94    1.24
  13   8  -3    5.65    1.52
   1  -6  11   22.24    1.95
   6  -1  11   20.68    1.99
 -13   6  -5    4.53    1.14
   1  -6  11   22.43    1.96
 -13   6   5    3.63    1.29
 -13  -8   3    4.65    0.78
   1   6  11   19.70    1.95
  -6 -13   5    2.89    1.05
 -13   8  -3    3.72    1.11
  -3 -14   5   10.96    1.83
 -14  -3   5    9.63    1.09
   6  13   5    4.99    1.20
   3  14  -5    9.16    1.64
  -6  13  -5    3.03    1.13
  -3  14  -5   10.89    1.96
   8  13   3    6.65    1.03
   3 -14   5    7.08    1.85
  -3  14   5    7.40    1.95
   6 -13   5    4.29    1.34
   6   1  11   20.33    1.81
  -1  -6 -11   24.11    2.39
 -11  11   2  122.21    4.53
 -11  11  -2  113.92    3.92
  11 -11  -2  117.20    6.33
 -11  11   2  108.25    6.20
  -5  -7 -10   11.42    1.38
  -5  -7  10   12.22    1.68
 -11 -11   2  114.80    5.00
  -7  -5 -10   14.06    1.40
  11  11   2  121.21    2.67
  -7   5  10   14.13    1.97
   7  -5  10   15.05    1.69
  11  11   2  113.38    4.04
  -7  -5  10   11.59    1.75
   7   5  10   12.94    1.54
  -5   7  10   12.76    1.84
  -7  -5  10   13.51    1.66
  -5  -7  10   11.73    2.08
   7   5 -10   12.66    1.90
 -11 -11   2  107.71    4.10
   7  -5 -10   13.41    2.20
  11 -11   2  107.19    3.53
  11  11  -2  107.18    5.53
 -11 -11  -2  112.74    4.13
  -5  -7  10    7.77    1.35
   5  -7 -10   10.09    1.78
   5  -7  10   14.08    1.82
   5   7  10    9.69    1.18
   7  -5  10   13.13    1.62
   5  -7  10   14.82    1.74
   9 -13   0   30.58    2.58
   5 -15   0   33.29    2.95
   9  13   0   35.04    1.77
  15   5   0   28.52    2.25
   9  13   0   32.35    2.93
   5  15   0   27.05    2.40
 -13   9   0   32.07    2.74
  15  -5   0   28.58    2.36
 -13  -9   0   31.98    1.19
  -5 -15   0   32.91    2.57
  -9  13   0   32.60    3.26
  -9 -13   0   37.68    2.12
  -5  15   0   29.69    2.56
 -13  -9   0   34.80    1.30
 -15   5   0   30.58    2.20
  13   9   0   33.67    2.60
  13  -9   0   33.97    2.41
  -5  15   0   31.01    1.87
   5  15   0   29.58    2.27
  -3 -10   9    5.62    1.65
   3 -10   9    7.79    1.73
  10   3   9    6.13    0.96
  -3 -10  -9    4.14    1.01
 -10  -3   9    5.01    1.51
 -10   3   9    6.13    1.88
 -10   3   9    5.68    1.35
  10   3  -9    5.16    1.17
   3 -10   9    6.54    1.15
  -3 -10   9    4.97    1.15
   3 -10   9    4.53    1.01
   3  10   9    5.87    1.34
 -10  -3   9    6.14    1.41
  -3  10   9    5.22    1.30
  10  -3   9    3.74    0.91
   3 -10  -9    5.97    1.74
  10  -3   9    6.39    1.23
  10  -3  -9    3.61    1.10
  10   3   9    5.35    0.94
  -3 -10   9    5.43    1.25
 -12  10  -2    2.74    1.48
 -12  10   2    0.87    0.34
  12  10  -2    1.96    2.20
  12 -10  -2    1.08    1.59
 -12 -10   2    0.51    0.42
 -10  12   2    1.25    0.34
 -10  12   2    2.57    1.94
  10  12  -2    2.13    1.66
  10 -12  -2    2.09    1.05
 -12  10   2    1.50    1.44
  12  10   2    2.65    2.15
 -10 -12   2    1.45    0.81
 -12 -10  -2    0.90    0.30
  12 -10   2    1.69    1.00
  10 -12   2    1.27    2.01
  10  12   2    4.00    2.15
 -10  12  -2    0.57    2.10
  10  12   2    1.30    0.56
 -10 -12   2    1.27    1.16
 -12 -10   2   -0.15    1.21
 -12 -10  -2    0.74    0.26
 -10 -12  -2    0.26    1.30
   5   4 -11    4.35    1.16
   5   4  11    7.20    1.29
  -5   4  11    7.52    1.35
   5  -4  11    7.36    1.20
   4  -5  11    6.34    1.51
  -4  -5  11    6.88    1.49
   5  -4 -11   12.40    1.98
  -4  -5 -11    7.38    1.14
  -5  -4 -11    8.20    1.44
   5  -4  11    8.24    1.66
  -4   5  11    6.71    1.61
  -5  -4  11    6.86    1.31
  -4  -5  11    9.27    2.03
   4   5 -11   10.92    1.91
   4   5  11    6.51    1.07
   4  -5  11    8.18    1.38
   4  -5 -11    7.86    1.99
  -5  -4  11    7.52    1.73
 -15  -1   4   27.71    1.84
  -1 -15   4   20.76    2.08
 -15  -1   4   28.37    2.17
  -1  -1  12   16.69    2.01
   1   1 -12   16.91    1.96
   1   1  12   16.21    1.83
  -1 -15  -4   27.77    2.91
   1  -1 -12   13.64    1.82
   1  15   4   27.21    2.45
   1  15  -4   30.29    2.42
  -1  15  -4   30.98    2.44
  -1   1  12   16.73    1.92
  -1   1 -12   10.68    1.33
  15   1   4   27.85    2.06
 -15   1   4   26.43    2.12
   1 -15  -4   23.44    2.40
  15  -1  -4   28.40    1.71
 -15   1   4   28.05    2.71
  -1  -1 -12   10.91    1.59
   1 -15   4   26.75    2.72
  15  -1   4   28.17    1.78
  -1  15  -4   22.83    2.09
  15   1  -4   30.87    1.61
   1  -1  12   17.04    1.88
   1  15  -4   27.08    2.44
  15  -1   4   27.95    1.26
  15  -1   4   29.06    1.31
  -1  15   4   24.68    2.35
  -5 -12   7    7.47    1.54
  -8  -7   9   10.29    1.55
  -8  -7  -9   13.42    1.34
  -5  12   7    6.75    1.38
  -7  -8   9   10.22    1.39
 -12   5   7   11.51    1.92
   5 -12   7    6.85    1.82
 -12  -5   7    3.58    1.51
  -7  -8   9   16.20    2.45
  -8  -7   9   12.52    2.01
   0  13   7   -0.16    1.74
   8  -7   9   11.80    1.74
   5  12   7    5.50    1.05
  -7  -8   9   13.09    1.42
  -5 -12   7    8.20    1.56
  12  -5   7    7.72    1.35
   7  -8   9   14.76    1.75
   8   7   9   13.03    1.25
  -8  -7   9   14.23    1.86
  -5 -12   7    5.38    1.67
  12   5   7    6.43    0.60
 -12  -5   7    6.78    1.17
  -5 -12  -7    7.22    1.60
   7  -8   9   17.27    1.64
   0 -13   7    0.80    1.47
 -12   5   7    9.83    1.57
  12   5   7    6.45    0.60
 -13   0   7   -0.05    2.12
   7  -8  -9   10.97    1.76
  -8   7   9   13.76    1.97
  13   0   7    0.03    1.10
  -7   8   9   15.93    2.12
  -7  -8  -9   12.09    1.40
   0 -13   7    0.89    1.85
   0 -13  -7    0.23    2.11
 -13   0   7    1.61    1.42
   5 -12   7    5.39    0.96
   7  -8   9   12.25    1.59
  12   5  -7    6.43    1.38
  12  -5   7    8.19    1.37
   8  -7   9   11.40    1.56
   7   8   9   14.47    1.43
  13   0   7    1.18    0.95
   5 -12  -7    7.80    1.78
   8  -7  -9   13.44    1.99
  13   0  -7   -1.30    1.63
  12  -5  -7    5.80    1.45
  -5  12  -7    6.96    1.62
   4  -8 -10   13.80    1.73
  -8  -4  10   15.30    2.26
  -4  -8  10   16.52    1.84
  -4  -8  10   14.68    2.21
   8  -4  10   14.64    1.57
   8  -4 -10   15.66    2.09
  -4   8  10   13.85    1.78
  -4  -8 -10   13.24    1.53
   4  -8  10   13.32    1.66
   8  -4  10   16.38    1.77
   8   4 -10   12.91    1.72
  -8  -4  10   14.61    1.52
  -8   4  10   15.00    1.81
   4  -8  10   15.27    1.95
   4  -8  10   11.87    1.52
  -4  -8  10   18.67    1.91
  -8  -4 -10   14.04    1.38
   4   8  10   11.10    1.50
   8   4  10   15.00    1.43
   0   2 -12   -1.12    1.86
  -2   0 -12    0.68    1.65
   0 -16   0   40.31    3.04
   0 -12   8  181.82    9.05
  12   0   8  184.01    7.51
 -12   0   8  189.76    9.61
  16   0   0   46.48    2.54
   2   0 -12    2.45    1.96
 -16   0   0   40.84    1.72
 -12   0   8  183.53    7.85
   2   0  12    1.17    1.72
   0  12   8  175.69    5.01
  16   0   0   44.98    2.77
   0 -12  -8  186.31    5.01
   0  -2  12    0.88    1.81
  12   0  -8  184.50    6.09
   0 -12   8  186.95    4.60
   0  -2 -12   -1.17    2.00
   0  16   0   46.94    2.69
  -2   0  12    1.32    1.79
  12   0   8  195.36    7.56
   0  16   0   37.72    2.47
   0   2  12    0.98    1.76
  15  -4   3    1.87    0.82
  -3   6  11    8.45    1.39
   3   6  11    7.00    1.14
  -6  -3  11    8.24    1.76
  15   4   3    3.85    1.54
 -15   4  -3    3.72    0.87
  -3  -6  11    9.39    1.58
  -6  -3 -11    7.98    1.26
   3  -6  11    7.32    1.31
   4  15  -3    1.46    0.95
  -4  15  -3    1.61    1.86
   4  15   3    1.83    0.90
   4  15  -3    2.53    1.30
 -15  -4   3    3.81    1.97
   6  -3  11   10.09    1.50
  15  -4   3    2.58    0.64
   3  -6  11    7.75    1.43
  -6   3  11    8.47    1.60
 -15  -4   3    3.12    0.74
  -4 -15  -3    3.11    1.19
   3  -6 -11   11.08    1.94
  -4 -15   3    2.87    1.73
  -6  -3  11    7.61    1.25
   4 -15   3    1.42    1.22
  -3  -6  11    8.23    1.48
   6  -3  11    8.40    1.45
  -3  -6 -11    6.86    1.39
  -4  15  -3    2.11    0.79
   4  15   3    2.32    1.19
 -15   4   3    2.73    1.73
   6  -3 -11    7.63    1.46
   4 -15  -3    2.26    2.12
   6   3 -11   10.57    1.75
  15  -4  -3    3.08    1.05
   6   3  11    8.63    1.46
  -3  -6  11    6.94    1.33
  -4  15   3    1.38    1.42
  15   4  -3    2.45    1.71
 -15   4   3    3.75    1.47
  -5 -15  -2    0.59    1.77
  -5  15  -2    1.39    1.64
 -15  -5   2    0.56    0.36
   5  15   2    1.30    0.90
 -15   5   2    2.41    1.44
  13   9   2   17.36    2.31
  15  -5   2    0.98    1.06
   5  15  -2   -1.08    2.12
   5 -15   2    3.40    1.86
  -5 -15   2    1.55    0.93
 -15  -5   2    1.99    2.09
   9  13   2   18.93    1.76
  15  -5   2    0.78    0.30
  -5  15   2    2.42    1.86
  -9  13   2   19.32    1.19
   5 -15  -2    2.65    1.49
  15   5  -2   -0.03    1.66
  -5  15   2    1.11    0.67
 -15  -5   2    0.51    0.27
 -15   5  -2    1.09    1.37
   9 -13  -2   18.81    2.29
  -9  13   2   15.58    2.24
  -5  15  -2    0.88    0.65
 -15   5   2    0.25    0.64
 -13  -9   2   19.79    1.05
   9  13  -2   19.87    2.63
   5  15  -2    1.62    0.83
  15   5   2    1.36    1.63
  15  -5  -2    0.79    0.68
   9  13   2   26.79    3.07
 -13   9   2   19.49    1.13
 -13  -9   2   19.49    1.27
  -9 -13   2   18.93    1.59
  -9 -13  -2   17.03    1.73
 -13   9  -2   19.88    2.34
  13  -9   2   18.83    1.92
  -9  13  -2   16.63    2.33
  -9 -13   2   16.97    1.80
   9 -13   2   18.71    2.40
  13   9  -2   17.99    2.52
   5  15   2    2.23    2.06
  13  -9  -2   17.82    1.94
 -13   9   2   20.12    2.25
  -5 -13   6   46.14    3.23
  -5 -13   6   44.87    2.44
  13  -5   6   47.35    2.49
  13  -5   6   50.36    2.97
   9   1  10    7.91    1.18
   5  13   6   44.02    2.61
   9   1  10    9.04    1.36
   5  13  -6   37.13    3.21
   1  -9  10    7.74    1.53
   5 -13   6   45.71    2.81
  -5 -13   6   47.88    2.67
  -1  -9 -10    7.89    1.57
 -13  -5   6   52.85    2.27
  -5  13   6   43.88    2.78
   1  -9  10    5.71    1.33
 -13   5   6   45.81    3.03
 -13   5   6   47.78    2.80
  -9   1  10    8.36    1.64
  13   5  -6   47.70    2.20
  -1  -9  10   10.26    1.64
  -1  -9  10    6.13    1.30
  -5 -13  -6   41.98    2.27
   5 -13  -6   44.46    2.89
  -1  -9  10    6.70    1.68
  -5  13  -6   43.69    2.96
  -9  -1  10    9.84    1.96
   9  -1  10    8.01    1.21
  13  -5   6   42.73    2.03
   9   1 -10    5.99    1.51
   1  -9  10    7.94    1.74
   9  -1  10    9.29    1.46
  -9  -1  10    7.44    1.51
  -9   1  10    3.40    1.29
  13  -5  -6   50.94    2.54
   1  -9 -10    5.38    1.27
   1   9  10    7.03    1.47
  -1   9  10    7.85    1.80
   9  -1 -10    6.26    1.26
 -13  -5   6   39.22    3.19
   5 -13   6   47.37    2.30
  -5  11   8    9.57    1.79
  -5 -11  -8    9.71    1.62
 -11  -5   8    9.24    1.45
   5  11   8    7.81    1.40
  11  -5  -8   10.27    1.72
  -5 -11   8    9.31    1.69
  11   5  -8    9.53    1.54
  11   5   8    8.29    0.87
 -11  -5   8    8.33    2.05
   5 -11  -8   10.81    2.04
   5 -11   8    9.57    1.24
  11  -5   8    9.21    1.30
  11  -5   8    8.90    1.48
   5 -11   8    9.53    1.76
 -11   5   8   10.10    1.61
  -5 -11   8    6.44    1.27
  -5 -11   8    6.21    1.33
  11   5   8   10.33    0.98
   5 -11   8    8.91    1.50
 -11   5   8    9.31    1.62
   1  16  -1    3.40    1.49
 -16   1  -1    1.71    0.60
  -1  16  -1    5.74    1.80
  -1  16  -1    3.16    1.08
  -1  16   1    1.78    0.87
  -1 -16  -1    1.76    1.15
  -1  16   1    3.54    1.34
  16  -1  -1    3.59    1.19
   1  16   1    2.21    1.04
  -1 -16   1    4.57    1.44
   1  16   1    1.91    1.71
   1 -16  -1    1.99    1.17
  16   1   1    2.46    0.96
 -16   1   1    1.85    0.77
  16  -1  -1    3.19    0.70
  16  -1   1    2.08    0.76
 -16  -1   1    1.86    0.75
  16   1  -1    1.74    0.47
  16   1  -1    1.32    0.94
   1 -16   1    3.28    1.29
   1  16  -1    2.27    0.99
  16  -1   1    2.36    0.60
   9  -6   9   32.06    1.93
   6  -9   9   27.47    2.28
  -9   6   9   29.37    2.22
  -9  -6   9   28.49    2.00
  -6  -9  -9   27.64    1.86
   9   6   9   30.83    2.03
  -2 -13   7   30.40    2.40
   6   9   9   25.46    2.15
  -6   9   9   25.96    2.27
   2 -13   7   27.49    2.36
  -6  -9   9   29.63    1.85
   2 -13   7   29.22    2.64
 -13   2   7   28.58    2.50
   6  -9   9   30.97    2.35
   6  -9   9   30.64    2.08
   2 -13  -7   26.43    2.44
   9  -6  -9   29.23    2.20
  13  -2   7   27.21    1.65
   6  -9  -9   27.65    2.53
  -6  -9   9   24.26    1.97
  -2  13  -7   28.99    2.38
   2  13   7   30.27    2.40
 -13  -2   7   28.56    2.06
  13   2   7   25.52    1.07
  -2 -13   7   26.48    2.17
 -13  -2   7   27.66    2.61
  -2 -13   7   30.97    2.72
  13  -2  -7   32.91    2.11
  13   2   7   29.14    1.26
  13   2  -7   32.10    2.01
  13  -2   7   29.15    1.55
  -6  -9   9   29.80    2.78
  -9  -6   9   30.85    2.86
   9  -6   9   29.01    2.33
  -9  -6  -9   30.18    1.63
 -13   2   7   29.69    2.09
  -2 -13  -7   26.85    2.28
  -2  13   7   30.19    2.40
  14   0   6    3.86    0.65
  14   0   6    5.82    0.73
   0  14   6    3.28    1.31
   0  14  -6    2.77    1.11
   0 -14   6    3.37    1.35
  14   0  -6    6.30    1.29
 -14   0   6    2.87    1.08
  14   0   6    5.58    1.34
 -14   0   6    5.38    1.14
   0 -14  -6    5.95    1.56
   0 -14   6    3.56    1.00
   6  14  -4    6.91    1.70
 -12   2   8    5.57    1.68
  -2   2  12    2.07    1.27
   2  12   8    4.11    1.32
  14   6   4    5.19    1.39
 -12   2   8    3.39    1.07
  -6  14   4    9.61    2.35
 -14  -6   4    1.34    2.27
   2 -12   8    5.68    1.36
  12  -2   8    3.12    0.92
 -14  -6   4    7.35    1.06
   6 -14  -4    5.60    1.60
   2  -2 -12    1.58    1.31
   6  14   4    4.58    1.08
  12   2   8    4.52    0.80
   2 -12   8    6.91    1.69
  -2  12   8    1.29    1.15
 -12  -2   8    4.27    1.13
  -6 -14   4    7.74    1.58
  -2 -12   8    3.57    1.08
  12   2  -8    4.62    1.24
  -6 -14  -4    9.45    1.79
  -2 -12  -8    3.36    1.16
 -16   2   0   24.99    1.81
  -2  -2 -12    1.49    0.86
 -14  -6   4    7.32    1.00
  -2 -12   8    2.35    1.13
   2 -16   0   28.94    2.58
 -14   6   4    9.34    1.53
  -2 -16   0   23.89    2.25
  16  -2   0   27.49    1.70
  12  -2  -8    2.69    0.91
  -6 -14   4    8.30    1.80
   6  14  -4    8.72    1.77
  14  -6   4    6.47    0.65
  12  -2   8    4.83    0.95
  -2 -12   8    1.63    1.08
   6 -14   4    5.78    1.57
  16  -2   0   25.13    1.61
  14   8   0  211.71    7.48
  -8  14   0  216.38    4.28
   2 -12   8    4.25    1.19
 -14   6  -4    7.57    1.53
  -2  16   0   24.99    2.19
   8  14   0  210.35    7.56
   8  14   0  220.95    8.72
  14  -6   4    7.34    1.38
  16   2   0   24.26    1.93
   6  14   4    7.49    1.81
   2   2 -12    1.76    1.12
  12   2   8    3.11    0.67
   2  -2  12    0.92    1.71
   2 -12  -8    3.47    1.28
  -6  14  -4    8.35    1.76
  14   6  -4    7.05    1.37
   2   2  12   -0.18    1.65
  -2   2 -12   -3.67    1.85
  -8 -14   0  229.78    5.25
   2  16   0   31.83    2.69
 -14   8   0  204.15    5.76
 -12  -2   8    3.26    1.18
  -2  16   0   30.49    2.12
   8 -14   0  227.75    6.47
 -14   6   4    9.53    1.54
  -2  -2  12    1.27    1.71
   2  16   0   30.32    2.40
  14  -8   0  225.47    5.84
  14  -6  -4    6.77    1.38
  -8  14   0  215.86   10.87
  -7  14   3    0.97    2.13
  -7 -14   3    1.78    0.83
  14  -7  -3    3.26    1.47
   7  14   3    2.73    0.95
  -7  14  -3    1.14    1.65
   7  14  -3    3.98    1.78
  14   7  -3    0.61    2.08
   7 -14   3    2.15    1.88
  -7 -14  -3    1.44    0.99
 -14  -7   3    1.54    1.26
 -14  -7   3    2.49    0.82
   7  14   3    1.76    1.84
   7 -14  -3    3.03    2.04
 -14   7   3    0.91    0.59
  14  -7   3    2.02    0.82
 -14   7   3    2.73    1.59
  14   7   3    3.27    1.73
 -14  -7   3    1.81    0.63
 -14   7  -3    2.90    0.95
   7  14  -3    1.91    0.81
   0  -7  11   -1.94    1.74
   0  -7  11    0.59    0.97
  -7   0  11   -0.36    1.66
   0  -7 -11   -1.24    1.64
   0  -7  11    0.97    2.42
   7   0  11    0.01    1.32
   7   0  11    0.18    1.35
   7   0 -11    1.21    1.40
  -7   0  11   -0.09    2.18
   0   7  11    1.07    1.79
  -1   3  12   17.21    2.00
  -3 -15  -4    4.26    1.42
  15   3  -4    3.60    0.77
  15  -3   4    3.03    0.77
   3  -1  12   20.79    1.92
   3   1  12   21.34    1.87
   3  15  -4    2.45    0.98
   3  15   4    1.46    0.89
  -3  -1  12   21.62    1.99
  15  -3  -4    3.76    1.04
 -15   3  -4    4.28    0.83
 -15  -3   4    1.94    1.16
   1   3 -12   22.85    2.23
   3 -15   4    3.04    2.12
 -15  -3   4    2.62    0.85
  -3  -1 -12   21.35    1.84
  -3  15  -4    3.03    1.35
   1   3  12   20.71    1.88
  15   3   4    3.42    1.28
  -1   3 -12   22.49    2.27
 -15   3   4    2.66    1.00
   3   1 -12   19.45    2.19
  -3   1 -12   19.89    2.08
 -15   3   4    2.25    0.82
   3 -15  -4    2.92    1.24
   1  -3 -12   21.80    2.29
   3  15  -4    3.92    1.55
  -3  15   4    1.98    1.53
  -3 -15   4    4.01    1.09
  -1  -3 -12   15.31    1.55
  -1  -3  12   18.88    2.09
  15   3  -4    4.45    1.42
   3  -1 -12   18.87    2.00
  15  -3   4    2.70    0.76
   1  -3  12   20.73    1.94
  -3  15  -4    1.34    0.79
   6 -15   1   13.87    2.35
  15   6   1   10.82    1.70
 -15   6  -1    8.80    1.50
   6  15  -1    9.02    1.48
  -6  15  -1    7.60    1.58
   6 -15  -1   11.75    2.09
  15   6  -1    9.56    1.77
 -15   6   1    9.15    1.66
   6  15  -1   12.95    2.07
   6  15   1    8.14    1.28
  -6 -15   1   11.00    1.68
   6  15   1    9.48    1.53
  -6  15   1   12.09    2.26
  -6  15   1    9.98    1.14
  15  -6  -1    8.28    1.36
  -6  15  -1   10.05    1.25
  15  -6   1    8.53    1.33
 -15  -6   1    7.42    0.66
  -6 -15  -1   12.31    1.77
   0 -11   9    0.31    1.69
   0 -11  -9    0.23    1.91
  11   0   9    1.00    1.18
   0 -11   9    0.58    1.62
 -11   0   9    1.17    1.13
 -11   0   9    2.51    2.03
  11   0   9   -4.41    1.25
  11   0  -9    1.12    0.91
   0 -11   9   -0.95    1.54
   0  11   9    0.08    1.59
  10 -10   6   21.25    0.75
  10  10  -6   21.22    2.66
  14   2   6    7.73    1.51
  14   2  -6    6.44    1.24
 -14   2   6    6.41    1.33
 -10 -10   6   21.29    1.80
  10 -10   6   24.24    2.05
   2  14  -6    3.94    1.88
   2  14  -6    7.46    1.44
  16   0   2    9.75    0.62
  14  -2  -6    5.69    1.33
  16   0   2    7.76    1.26
   2 -14   6    6.00    1.34
 -16   0   2   11.07    1.43
  -2  14  -6   11.42    2.07
  16   0  -2   14.73    1.24
 -10  10   6   20.80    2.40
  14  -2   6    4.38    0.93
   0  16   2    9.38    1.69
 -14   2   6    4.21    1.22
   2 -14   6    8.63    1.75
 -10 -10   6   21.73    2.04
  14  -2   6    7.88    1.40
  10 -10  -6   19.05    2.11
  10  10   6   22.43    1.36
   0 -16  -2    9.39    2.07
  -2 -14   6    6.02    1.78
   0 -16   2    9.30    1.58
 -10  10  -6   22.58    1.95
   2 -14  -6    8.84    2.28
 -16   0   2    7.29    1.41
 -10 -10  -6   20.22    1.17
  16   0   2   10.23    0.66
   0  16  -2    9.13    1.91
  14  -2   6    7.94    0.96
 -14  -2   6    5.46    1.30
   0  16  -2    8.81    1.77
  16   0  -2   10.67    1.49
   2  14   6    4.28    1.60
 -14  -2   6    4.72    0.89
  -2 -14  -6    5.66    1.77
 -10 -10   6   25.98    2.87
  -2  14   6    7.02    1.79
   0  16   2   12.45    2.21
  -2 -14   6    4.21    1.36
 -11  10  -5    1.65    1.06
  14  -5  -5   16.72    1.67
 -11  10   5    0.05    1.88
  11 -10   5    3.48    1.76
  -5  14   5   17.97    2.37
  -5 -14   5   18.20    2.06
  14   5  -5   20.44    2.08
   5  14  -5   20.64    2.62
 -14   5   5   20.56    1.99
  -5  14  -5   17.56    2.21
 -14  -5   5   20.57    1.41
   5  14   5   17.05    1.84
  10  11  -5    0.56    2.67
  11  10  -5    1.19    2.26
 -10  11   5    0.90    1.08
 -14   5   5   15.16    1.52
  10 -11  -5    1.65    1.86
  11  10   5    3.51    2.01
 -10  11  -5    3.11    1.83
 -11 -10   5    1.79    1.71
 -10 -11   5   -0.12    2.22
  10  11   5    1.97    1.16
 -10 -11  -5    2.07    0.63
  11 -10  -5    2.34    1.08
 -14   5  -5   21.30    1.67
  14  -5   5   20.42    1.30
 -11 -10   5    1.31    0.84
  10  11   5    1.88    1.04
  -5 -14  -5   21.32    2.25
   5 -14  -5   22.95    2.63
  -5 -14   5   18.29    1.94
 -10 -11   5    1.88    1.68
 -11 -10  -5    1.30    0.31
  14  -5   5   18.14    1.52
 -10 -11   5    1.68    0.64
 -11 -10   5    2.61    1.14
  11  10   5    1.62    0.52
  10 -11   5    1.42    1.83
  -5 -14   5   21.74    2.07
  14   5   5   18.59    2.20
 -14  -5   5   15.43    2.51
   5 -14   5   20.09    2.38
   7  -2  11    5.10    1.36
  -2  -7  11    6.06    1.44
   2   7  11    4.47    1.39
  -2  -7 -11    6.04    1.48
   7   2 -11    4.69    1.54
  -7  -2 -11    5.18    1.18
   2  -7  11    4.13    1.53
   2  -7  11    5.47    1.22
   7  -2  11    6.06    1.34
  -7  -2  11    4.62    1.26
   7  -2 -11    4.34    1.15
  -7   2  11    4.50    1.58
  -2  -7  11    6.56    1.57
   2  -7 -11    5.28    1.37
  -2  -7  11    3.97    1.41
   7   2  11    4.83    0.87
  -2   7  11    4.69    1.24
   2  -7  11    5.15    1.62
  -7  -2  11    5.55    1.89
 -11  -9   6    0.14    1.50
   3  -9  10   57.10    3.39
  -3  -9 -10   60.01    3.68
  -3  -9  10   60.31    2.83
   9   3 -10   50.09    2.47
  -9  -3  10   64.03    3.52
   9  -3  10   59.88    2.62
   3  -9 -10   58.54    3.10
   3  -9  10   56.59    3.42
 -11  -9   6    1.58    2.43
   9  11  -6    0.13    2.26
  -3  -9  10   57.67    2.82
  -9  -3 -10   59.47    2.97
   3   9  10   58.60    2.99
  11   9  -6    1.58    2.36
  -3   9  10   52.96    2.89
  11   9   6    1.55    0.95
 -11   9  -6    0.63    1.10
   9  11   6    0.81    1.26
  -9 -11   6    1.40    1.24
 -11  -9  -6    0.14    0.61
  -3  -9  10   51.89    4.05
  -9  -3  10   57.45    3.24
  -9 -11   6    0.14    2.09
 -11   9   6    0.33    1.83
   9  -3 -10   60.20    3.03
   9 -11  -6    0.30    1.86
   9   3  10   60.33    2.66
  11  -9   6   -0.15    1.70
  -9  11  -6    3.15    1.77
  -9 -11   6    0.67    1.36
  -9   3  10   58.76    4.09
   3  -9  10   56.62    3.33
  -9  11   6    1.01    1.88
   9 -11   6    1.07    0.53
   9 -11   6    0.94    1.78
  11  -9   6    0.63    0.26
  -9 -11  -6    0.66    1.21
 -11  -9   6    0.13    1.09
  11  -9  -6    0.98    1.86
   9  -3  10   61.86    2.49
 -16  -3   1    2.29    0.53
  11   2  -9   16.54    1.79
 -12 -11   1    0.94    0.93
  16  -3   1    2.87    0.70
  10   5  -9    0.24    1.76
 -10  -5   9    1.22    1.60
  10   9   7   22.60    1.39
  -3 -16   1    5.94    1.98
   9 -10  -7   21.14    2.28
   3  16   1    2.69    1.23
  10  -9  -7   21.63    2.31
  10  -5   9   -0.83    1.36
  -5 -10   9    0.18    2.01
  16   3  -1    1.98    1.04
  -9  10   7   20.96    2.34
 -10   5   9    0.01    1.57
  10   5   9    0.34    1.20
   5 -10  -9    2.61    1.92
  -9 -10   7   21.09    1.58
 -10  -9   7   20.56    1.70
 -16   3  -1    3.97    1.09
  -5  10   9    0.58    1.78
 -10   9   7   21.07    2.09
   5 -10   9    0.30    1.70
  -3 -16  -1    2.46    1.32
 -12 -11   1    0.71    0.59
   5  10   9    1.11    1.61
  -5 -10  -9    1.25    1.42
  -3  16   1    3.67    2.16
 -10  -9  -7   22.29    1.71
   5 -10   9    0.72    1.89
   3 -16  -1    3.69    1.19
  11   2   9   15.19    1.24
  -9 -10  -7   21.33    1.43
  -5 -10   9    0.70    1.23
 -11 -12   1    0.87    0.49
   2 -11   9   16.30    1.83
   3  16  -1    1.92    1.50
  -5 -10   9   -0.28    1.64
   9  10   7   19.79    1.56
  -2 -11   9   17.07    2.04
 -16  -3   1    2.52    0.38
  10  -9   7   18.44    1.93
  -9  10  -7   21.67    2.06
  11   2   9   17.30    1.27
 -10  -9   7   20.11    1.82
   3 -16   1    4.36    1.93
  12 -11   1    0.59    1.75
  -9 -10   7   21.62    2.65
  -2 -11   9   18.78    1.88
 -10  -5   9    1.07    1.33
   3  16  -1    3.61    1.35
 -16   3   1    3.32    1.11
  11  -2  -9   14.85    1.69
   9  10  -7   25.81    2.86
  10  -5   9   -4.66    1.79
  -3  16   1    0.84    0.68
  16   3   1    2.63    0.98
  11  12   1    1.18    1.76
  11 -12  -1    0.35    1.90
 -12 -11  -1    0.14    0.74
  11  -2   9   16.38    1.49
  -3  16  -1    2.97    1.23
  12 -11  -1    1.36    1.34
   9 -10   7   29.78    2.57
 -11  -2   9   21.88    2.92
 -11 -12  -1    0.89    1.03
  11  12  -1    0.59    2.04
 -10   9  -7   21.93    2.00
   2 -11   9   15.73    1.80
  11  -2   9   18.72    1.59
 -11 -12   1    1.90    1.36
 -10  -9   7   27.00    2.69
   3  16   1    2.12    1.41
  -3  16  -1    1.11    0.80
  16  -3   1    0.82    0.54
   9 -10   7   20.96    1.57
  -2  11   9   15.47    2.03
   2  11   9   16.56    1.98
  10  -5  -9    3.83    1.65
  16  -3  -1    2.70    0.85
 -11   2   9   16.61    1.96
   5 -10   9    0.73    1.51
  12  11  -1    0.40    2.00
   2 -11  -9   15.83    2.05
 -10  -5  -9    0.42    1.02
  12  11   1    0.47    1.26
  11 -12   1   -0.47    1.66
 -11  -2   9   21.37    1.89
 -12 -11  -1    0.05    0.98
 -12  11  -1    1.22    1.91
 -11  12   1    1.83    1.95
 -11  12  -1    0.46    1.99
   2 -11   9   16.79    1.73
  10  -9   7   19.50    1.03
 -12  11   1    1.84    1.96
 -11   2   9   15.34    1.67
  -9 -10   7   20.69    1.77
  -2 -11  -9   19.20    2.10
  -2 -11   9   12.71    1.90
  -8  14   2   15.98    2.33
   2  16  -2    3.19    1.16
 -14  -8   2   20.53    1.22
  14  -8   2   15.87    1.73
  -8 -14  -2   20.93    2.18
  16  -2   2    3.82    0.95
  -8 -14   2   17.69    2.10
  -8  14  -2   21.16    2.51
   2  16   2    4.21    1.27
 -16   2  -2    2.20    0.59
   8  14   2   21.04    2.62
  -2 -16   2    2.16    1.14
  -8  14   2   18.43    1.36
  14   8  -2   18.00    2.41
 -14   8  -2   16.77    2.11
 -16   2   2    4.09    1.10
   8 -14  -2   21.71    2.29
   8  14  -2   20.76    2.63
  -2  16  -2    3.88    1.47
 -14  -8   2   20.58    1.19
   2  16   2    2.42    1.15
   2 -16   2    2.66    1.21
  -2 -16  -2    3.09    1.10
   8  14   2   18.83    1.53
 -16  -2   2    1.83    1.34
   8 -14   2   21.11    2.26
   2  16  -2    6.75    1.79
  -2  16  -2    3.68    1.03
  14   8   2   22.34    2.54
  16   2  -2    3.08    1.06
 -16  -2   2    3.81    0.80
 -14   8   2   22.11    1.56
  16  -2   2    2.88    0.57
   2 -16  -2    2.44    1.45
   8  14  -2   18.28    1.54
  -2  16   2    3.94    1.40
 -14   8   2   25.40    2.52
  16  -2  -2    4.08    0.89
  14  -8  -2   22.61    1.84
  -2  16   2    2.48    1.02
  16   2  -2    3.49    0.64
 -16   2   2    3.69    1.30
  16   2   2    3.03    1.29
   0  -4  12  117.00    4.75
   0  -4  12  110.25    4.15
  -4   0  12  119.16    5.47
   0   4  12  103.89    3.28
  -4   0 -12  104.96    3.85
   0  -4 -12  102.16    3.41
   4   0  12  106.21    3.15
   4   0 -12  113.04    3.82
   9  12  -5    1.42    2.57
  12  -9  -5    1.15    1.80
 -12  -9   5    0.15    1.10
  12   9  -5   -0.73    1.98
  -9 -12   5    0.18    1.63
 -12  -9   5    5.10    2.40
 -15   0   5    0.14    1.32
 -12   9   5    0.27    1.69
 -12   9   5    0.65    1.29
   9 -12   5    2.06    2.02
 -15   0   5    0.44    1.62
   9 -12  -5    0.43    1.34
 -12  -9   5   -3.35    1.25
  -9  12  -5    0.70    1.82
  -9 -12  -5    1.75    1.34
   0  15  -5    0.65    2.22
   0 -15   5   -1.96    1.77
  -9 -12   5    0.07    2.17
   9  12   5    0.11    1.25
  15   0   5    0.26    0.50
   0  15   5    0.15    1.87
  15   0   5   -0.17    1.27
  12  -9   5    0.18    1.62
  15   0   5    0.27    0.57
 -12   9  -5    1.00    1.55
   0  15  -5    0.25    1.12
  12   9   5   -1.47    2.00
  15   0  -5    0.95    1.17
   0 -15   5    1.48    1.76
   9  12   5    0.54    2.13
  -9  12   5    0.60    1.63
   0 -15  -5   -0.23    2.05
  -9 -12   5    0.32    1.75
 -11  11  -4   63.51    2.76
  11  11  -4   66.03    4.07
 -11 -11   4   75.72    5.63
  11  11   4   69.43    4.15
  11 -11  -4   71.31    3.86
 -11  11   4   70.27    3.38
  11 -11   4   62.48    3.00
 -11 -11   4   67.36    2.86
 -11 -11  -4   69.14    1.90
 -11  11   4   72.37    2.79
  11  11   4   70.71    3.19
 -11 -11   4   72.89    3.05
  -3  -3  12   45.27    2.69
   3  -3  12   39.29    2.85
   3   3  12   42.28    2.06
  -3   3  12   43.70    2.85
   3  -3 -12   43.96    2.86
   3   3 -12   48.62    2.69
  -3  -3 -12   40.37    2.11
   3  -3  12   47.83    2.54
 -13 -10   1    6.73    0.84
  13  10  -1    3.55    1.30
 -13 -10  -1    7.24    0.66
  10 -13  -1   11.16    2.36
  10  13  -1    4.73    1.55
  13 -10  -1    5.82    1.57
 -13  10   1    4.80    1.44
 -10 -13   1    7.78    1.17
 -10 -13  -1    9.77    1.50
 -10 -13   1    9.62    1.51
 -13 -10  -1    7.39    0.51
  13 -10   1    7.60    1.53
 -10  13   1    5.35    1.94
  10 -13   1    6.49    1.82
  13  10   1    7.97    1.87
 -10  13  -1    5.75    1.82
  10  13   1    6.17    1.85
 -13  10  -1    7.55    1.87
  10  13   1    6.15    0.88
 -13 -10   1    6.45    0.95
  -8 -11  -7    0.54    1.45
  11  -8  -7   -0.29    1.88
   4 -13   7   41.59    2.25
  -4 -13   7   53.35    3.04
  13   4   7   39.57    1.33
  -4  13   7   46.96    3.47
 -13   4   7   43.85    3.12
  -4  13  -7   36.39    2.73
  13  -4   7   42.73    1.92
   8 -11   7   -4.20    0.91
 -11  -8   7    0.99    2.55
  13  -4   7   41.01    2.08
   8  11  -7    1.56    2.50
  13  -4  -7   44.38    2.43
 -11  -8  -7    0.89    0.86
 -13  -4   7   46.68    2.39
 -13   4   7   42.94    2.75
 -11  -8   7    0.49    1.41
   4  13   7   37.23    2.11
  13   4  -7   45.36    2.19
  -8  11  -7    0.08    1.64
  -4 -13   7   45.57    2.45
 -13  -4   7   42.32    2.77
   8 -11  -7    0.27    2.00
  11  -8   7    0.04    0.75
   8 -11   7   -1.06    2.04
  -8 -11   7    0.62    1.35
  13   4   7   42.42    1.15
  11   8   7    0.07    1.13
   4 -13  -7   39.88    2.72
 -11  -8   7   -0.88    1.24
 -11   8   7    0.86    2.02
  -8 -11   7    2.25    2.11
 -11   8  -7    0.67    1.49
  -4 -13   7   42.83    2.87
   4 -13   7   38.55    2.48
  -8 -11   7    0.37    1.42
   8  11   7   -1.24    1.55
  -4 -13  -7   45.56    2.51
  -8  11   7    2.16    2.06
  11  -8   7    1.71    1.66
  -8 -12   6   24.11    2.31
  12   8  -6   16.09    2.08
 -12  -8   6   23.26    2.80
 -12  -8   6   20.02    1.53
   8  12  -6   18.90    2.63
  12  -8   6   19.57    1.88
 -12   8   6   21.74    1.84
 -12  -8   6   19.98    1.60
  -8  12   6   19.37    2.13
 -12   8   6   20.61    1.89
  12  -8   6   21.07    0.75
  12   8   6   20.99    0.60
  -8 -12  -6   22.86    1.90
 -12   8  -6   20.61    1.72
  -8 -12   6   21.53    1.97
  12  -8  -6   17.81    1.99
   8 -12   6   18.17    1.17
  12   8   6   21.12    0.58
  -8  12  -6   16.45    1.96
   8  12   6   21.37    1.69
   8 -12  -6   18.51    2.18
  -8 -12   6   25.68    2.91
  12  -8   6   18.70    0.75
   8 -12   6   18.49    2.22
  10  12  -4   21.92    2.66
 -12  10  -4   24.32    2.36
  12  -4   8   36.28    2.39
   4  -2  12   16.59    1.77
  12  10  -4   19.73    2.50
  -4 -12   8   31.65    2.10
   4 -12   8   32.86    1.82
 -10  12   4   20.00    2.14
  -2   4  12   14.03    1.81
 -10 -12  -4   21.11    1.56
  12 -10   4   23.81    2.33
  -4  12   8   35.30    2.55
 -12   4   8   31.04    2.42
   4   2  12   15.53    1.64
 -12 -10  -4   24.26    0.79
  -4  -2  12   15.91    1.84
   2   4  12   17.42    1.92
   2  -4  12   16.80    2.16
  10 -12  -4   20.89    2.49
 -12 -10   4   23.26    2.71
  12 -10  -4   17.48    1.90
 -10 -12   4   26.38    1.99
 -12  -4   8   33.05    3.00
  12  10   4   26.49    2.80
  -4 -12   8   30.25    2.77
 -10 -12   4   21.90    1.58
  -4  -2 -12   12.97    1.75
   4 -16   0    2.91    2.23
   4  12   8   30.50    2.50
  -4   2  12   13.33    1.79
 -10  12  -4   21.90    2.15
 -10 -12   4   23.90    2.63
   4   2 -12   19.14    2.27
  -2  -4  12   16.40    2.00
  -4  16   0    1.37    2.12
   4  -2  12   11.22    1.38
 -12   4   8   40.27    2.49
  12   4   8   34.78    1.51
   4 -12   8   34.84    2.79
  -4  16   0    0.81    1.60
  16   4   0    1.53    0.95
  12   4   8   33.81    1.24
  10  12   4   26.55    1.78
 -12  10   4   23.43    2.42
 -12 -10   4   21.77    1.52
  -4 -16   0    0.48    2.17
  10  12   4   21.57    2.27
   2   4 -12   16.21    2.01
 -12 -10   4   25.42    1.91
 -16   4   0    1.97    1.64
  -2  -4 -12   16.13    1.86
   2  -4  12   16.13    1.72
 -12  -4   8   34.95    2.08
   4  16   0    1.06    0.98
  10 -12   4   17.16    2.24
   2  -4 -12   10.58    1.61
  16  -4   0    1.30    1.30
  -4 -12  -8   33.74    2.29
   4 -12  -8   37.10    2.73
 -12  10   4   22.20    1.86
  12  -4   8   37.96    2.15
   4  16   0    2.52    1.19
  12   4  -8   35.64    2.11
  -4 -12   8   35.32    2.32
  12  -4  -8   38.25    2.76
   4 -12   8   34.25    2.38
   4  -2 -12   15.68    2.11
   1  16  -3    1.09    1.06
  -1  16   3    0.82    1.84
  15   2  -5   -0.55    1.32
   1  16   3    0.56    1.59
  16   1  -3    2.60    1.44
   2 -15   5    1.24    1.92
  -2 -15   5    0.74    1.11
  16  -1  -3    0.67    0.54
 -15   2   5    1.26    2.00
 -15   2   5    1.36    1.36
  -1  16  -3    2.19    1.14
   2  15   5    1.38    1.60
  16  -1   3    1.27    0.39
   2  15  -5    0.19    1.96
  -2  15  -5    0.85    1.65
  -1  16  -3    1.20    1.38
  -2  15   5    0.43    1.98
 -16  -1   3    2.32    0.90
  -2 -15   5    1.60    1.67
  16  -1   3    1.34    1.13
  15   2   5    0.12    1.38
   1 -16  -3    3.45    2.11
  -2 -15  -5   -0.06    2.17
   2  15  -5   -2.16    1.57
   2 -15  -5    1.17    2.15
  -1 -16   3    1.74    1.73
   1  16  -3    0.57    1.99
 -15  -2   5    1.25    1.55
  16   1   3    1.82    1.32
 -16   1   3    1.20    0.67
 -16   1   3    1.91    1.26
  15  -2  -5    0.18    1.67
   1  16   3    1.67    1.47
  15  -2   5    1.60    1.04
  16   1  -3    0.72    0.93
  -1 -16  -3    1.38    1.88
 -16  -1   3    3.87    2.00
  15  -2   5   -1.35    0.94
  -1  16   3    2.01    1.58
  16  -1   3    0.65    0.33
   1 -16   3    0.91    1.87
  15  -2   5    0.24    1.35
 -15  -2   5   -0.05    1.39
   6  -5  11    2.87    1.81
  -6  -5  11    0.67    1.58
  -5  -6  11    2.70    1.61
   6  -5 -11    1.17    1.97
  -5  -6  11   -0.34    2.36
  -5  -6  11    1.53    1.85
   5  -6  11    1.35    1.67
  -5   6  11    1.04    1.95
   5   6  11   -2.62    1.51
   6   5 -11   -1.51    1.81
   6  -5  11    0.73    1.58
   6   5  11    0.41    1.31
  -6  -5 -11    0.68    1.35
  -6  -5  11   -0.74    2.25
   5  -6 -11   -0.92    2.02
  -5  -6 -11    0.18    1.39
   5  -6  11    0.70    1.68
  -6   5  11    1.04    2.11
  -7  -7  10    4.95    1.85
  -7  -7  10    2.69    0.96
   7  -7  10    6.59    1.47
   7   7  10    5.94    1.19
   7  -7  10    3.20    1.11
  -7  -7  10    5.01    1.47
   7  -7 -10    5.50    1.63
  -7   7  10    1.67    1.02
  -7  -7 -10    5.33    1.28
   7 -15   0  190.57    6.09
  -7  15   0  181.08    8.72
  15  -7   0  188.17    5.72
   7  15   0  183.66    9.02
 -15   7   0  180.86    7.63
  -7  15   0  179.52    5.07
   7  15   0  189.50   11.47
  -7 -15   0  192.53    8.32
   9  -9   8  144.80    3.98
  -9  -9  -8  156.16    4.05
  -9  -9   8  160.48    4.79
  -9  -9   8  148.45    6.17
  -9  -9   8  158.93    6.91
   9  -9   8  153.43    5.54
   9  -9  -8  157.20    5.18
   9   9   8  148.11    4.24
   9  -9   8  152.77    3.35
  -9   9   8  147.90    4.19
  -8   6  10    1.00    1.94
  -6  -8  10    0.02    1.49
  -6  -8 -10    1.09    0.81
   6  -8 -10    1.06    1.97
  -8  -6 -10    0.44    1.35
  -4 -14   6   37.31    3.00
   8  -6 -10    0.54    1.36
   0 -10  10   18.61    2.08
   8   6  10    1.64    1.28
 -10   0  10   19.94    2.30
 -14  -4   6   43.72    2.84
  -8  -6  10    1.06    1.50
  -4 -14  -6   37.09    2.74
  14   4  -6   43.57    2.04
   6  -8  10    1.49    1.03
   8  -6  10   -0.27    1.49
   4  14   6   37.81    2.50
  14  -4  -6   43.12    2.40
   6  -8  10   -1.06    1.58
   4  14  -6   39.04    3.45
   6  -8  10    1.36    1.48
  -4 -14   6   36.19    2.28
  -4  14   6   39.61    2.75
  -6  -8  10    1.32    1.23
 -14   4   6   38.52    2.30
  10   0  10   18.26    1.60
  14  -4   6   38.39    1.85
  -6  -8  10    0.89    2.40
   8  -6  10    1.47    1.98
  -6   8  10    0.68    1.29
   0 -10  10   17.60    1.85
  10   0 -10   17.73    2.08
  14   4   6   33.88    2.29
   6   8  10    0.50    1.67
   0 -10  10   18.37    1.91
   0  10  10   17.63    2.20
   4 -14  -6   45.59    3.21
  10   0  10   20.29    1.58
   4 -14   6   40.59    3.17
   4 -14   6   37.66    2.21
 -14  -4   6   40.56    2.01
  -8  -6  10    1.34    1.54
   0 -10 -10   19.05    2.17
  14  -4   6   44.30    2.38
  -4 -14   6   42.56    2.65
 -14   4   6   37.48    2.17
 -10   0  10   20.22    1.80
  -4  14  -6   43.60    2.82
  14  -4   6   39.88    2.91
 -10   8   8    9.40    1.81
  10  -8   8   10.26    1.05
 -10  -8   8    9.51    2.04
   8 -10   8    9.47    1.24
  -8 -10   8   13.04    2.79
  -8 -10   8   10.27    1.77
  10  -8   8   10.78    1.65
  10  -8   8    9.81    1.73
   8 -10  -8   10.35    1.84
  10  -8  -8    7.73    1.55
  10   8   8   10.39    1.18
   8 -10   8    9.63    1.69
   8 -10   8    9.71    1.67
 -10  -8   8   10.19    1.46
  -8 -10   8   10.53    1.54
   8  10   8   10.42    1.43
 -10  -8  -8    9.34    1.00
  -8  10   8    9.83    1.83
  -8 -10  -8    8.64    1.16
 -10  -8   8    7.88    1.35
   6 -15   3    1.54    1.40
  13  -8  -5   12.70    2.01
 -15  -6   3    0.62    0.41
 -13  -8   5   15.85    1.32
 -15  -6   3    1.72    2.07
  -6 -15  -3    2.63    1.74
 -13   8   5   13.85    1.88
   8  13   5   15.99    2.03
 -15   6   3    1.62    0.90
 -13   8  -5   14.19    1.86
  13   8  -5   14.14    2.23
  15  -6   3    0.65    1.24
  -8 -13  -5   12.19    1.45
  -6  15  -3   -0.80    1.85
 -15  -6   3    1.05    1.10
 -15   6   3    0.88    0.73
   6  15   3    1.59    1.18
 -13   8   5   14.44    1.47
 -13  -8   5   14.07    1.39
  -6  15   3   -0.45    1.46
   6  15   3    1.34    1.03
  13   8   5   15.18    2.07
  15   6  -3    0.24    1.72
  13  -8   5   14.40    1.89
  -8 -13   5   15.01    1.50
   8  13  -5   11.04    1.99
  -8 -13   5   11.18    1.65
   8  13   5   14.31    1.61
   6 -15  -3    2.10    1.51
 -15   6  -3    2.15    1.51
   8 -13   5   15.95    1.98
  -8  13   5   14.63    2.28
  -6 -15   3    1.35    1.59
 -13  -8   5   15.30    2.38
  -8  13  -5   13.04    2.04
  15  -6  -3    1.58    1.41
   8 -13  -5   14.67    2.13
   6  15  -3    1.57    1.10
   6  15  -3    1.86    1.87
  -8 -13   5   12.12    1.65
  15   6   3    2.31    1.05
   4  -7 -11   24.68    2.43
  -4  -7 -11   25.76    1.84
  -8  -1  11   13.71    2.24
   4  -7  11   25.47    1.93
   1   8  11   12.90    1.70
   7   4 -11   25.17    2.26
   7  -4  11   29.67    2.10
  -8  -1  11    9.85    1.78
   8   1  11   13.49    1.55
   1  -8  11   10.61    1.91
   8   1  11   12.63    1.50
  -1   8  11   11.27    1.85
   8   1 -11   14.25    1.93
  -1  -8  11    9.64    1.99
  -4  -7  11   28.26    2.61
  -4   7  11   26.16    2.26
  -7   4  11   25.46    2.14
  -4  -7  11   27.46    2.46
  -1  -8  11   10.91    1.76
   1  -8 -11   12.12    1.93
   1  -8  11   13.83    1.88
   8  -1 -11   10.10    1.76
   7   4  11   29.96    2.04
   1  -8  11   14.70    1.94
   8  -1  11   11.49    1.37
  -7  -4  11   31.56    3.12
  -7  -4  11   26.94    2.26
  -1  -8 -11   11.58    1.74
  -8   1  11    9.67    1.73
   8  -1  11   13.10    1.50
  -7  -4 -11   23.39    1.87
  -8   1  11   12.23    2.06
   7  -4 -11   29.10    2.83
   4   7  11   27.33    2.05
   7  -4  11   26.59    2.06
   4  -7  11   24.99    2.30
  -4  -7  11   24.92    2.24
  -1  -8  11   11.49    1.85
 -13  -9   4    1.54    0.73
 -13  -9   4    1.54    0.55
   5  15   4   86.81    5.91
  15   5   4   82.48    4.63
 -13   9  -4    2.92    1.15
  13  -9   4    3.30    1.05
   9  13   4    3.34    1.04
  -5 -15  -4   95.33    3.49
   5  15   4   92.10    3.49
  -9  13  -4    2.79    1.93
  15  -5   4   87.79    3.60
  15  -5  -4   94.28    5.93
   5 -15  -4   91.78    5.37
  13   9  -4    3.36    1.35
  -9  13   4    3.39    1.71
 -13   9   4    1.65    1.12
 -15   5  -4   92.79    2.69
  -9 -13  -4    2.24    0.96
   9 -13   4    1.95    2.02
  13  -9  -4    2.77    1.01
   5  15  -4   90.20    4.22
  -9 -13   4    1.59    0.68
   9  13  -4    2.39    2.56
 -15   5   4   89.80    4.92
  15  -5   4   84.12    2.56
 -15  -5   4   99.83    5.14
 -15  -5   4   94.71    5.63
  -5 -15   4   83.02    3.47
  13   9   4    2.66    1.75
  15   5  -4   88.47    5.02
 -13   9   4    1.54    0.55
   5  15  -4   89.89    3.68
  -9 -13   4    3.51    1.23
 -15  -5   4   89.46    3.81
 -15   5   4   92.08    5.03
  -5  15   4   84.60    3.53
 -13  -9   4    2.79    1.42
  -5  15  -4   77.93    3.54
   9 -13  -4    2.63    1.22
   5 -15   4   90.17    3.62
  -9 -13   4    2.18    1.24
   9  13   4    2.86    1.35
  -1  -5  12    9.48    1.69
   1  -5  12   14.52    1.98
  -5  -1  12   14.74    1.88
  -1  -5  12   10.62    1.92
  -1  -5 -12   12.56    1.83
  -5   1  12   14.71    1.81
   5  -1  12   12.32    1.84
  -5  -1 -12   13.51    1.74
   5   1  12   13.31    1.70
   1  -5  12   11.60    1.50
  -1  -5  12   10.01    1.78
   5  -1  12   11.21    1.67
   5  -1 -12   15.68    2.13
   5   1 -12   12.93    1.87
   1   5  12   11.14    1.55
   1  -5 -12   11.67    1.95
  -1   5  12   12.59    1.88
  11  -4   9   19.42    1.81
  12  -7  -7   18.82    2.11
   7 -12  -7   20.92    2.37
  11   4   9   18.99    1.38
  -7 -12   7   19.54    2.03
 -11   4   9   17.25    1.90
   4 -11  -9   19.84    2.28
   7  12  -7   25.72    2.83
 -11   4   9   16.99    2.10
 -12  -7   7   27.55    3.31
   4 -11   9   17.12    1.65
   7 -12   7   21.39    2.14
 -11  -4   9   16.18    1.96
 -12   7   7   24.03    1.97
  14  -9  -1    7.00    1.60
   9  14  -1    3.30    0.79
  -9 -14  -1    4.00    1.06
 -12  -7   7   18.35    1.59
  11  -4  -9   17.66    2.05
 -11  -4   9   18.96    1.88
  -4 -11   9   14.90    1.74
  12   7   7   19.92    0.99
  12  -7   7   17.80    1.73
 -14   9  -1    2.87    1.09
  14   9  -1    6.03    1.48
 -12  -7   7   20.85    1.58
   9  14   1    3.87    0.80
  -7  12   7   25.12    2.47
 -14  -9   1    4.78    0.82
  -4 -11   9   14.44    2.15
  12   7   7   21.87    1.46
  14  -9   1    4.42    1.10
   9  14  -1    5.52    1.95
   7  12   7   21.76    1.90
  -7 -12   7   24.78    2.75
  -9  14   1    3.16    0.55
  11  -4   9   17.06    1.48
  -4 -11  -9   17.53    2.11
  -7  12  -7   21.54    2.24
   9  14   1    4.55    1.43
 -14  -9   1    4.14    0.64
  11   4   9   17.19    1.29
  -4  11   9   15.16    1.95
   9 -14  -1    3.75    1.35
   4 -11   9   15.54    1.87
   4  11   9   13.91    1.55
   4 -11   9   20.32    2.64
   9 -14   1    3.27    1.32
  -7 -12  -7   22.14    2.03
 -12   7   7   19.94    1.93
  12  -7   7   21.99    2.08
  -9  14   1    3.94    1.41
 -14   9   1    4.29    1.45
   7 -12   7   21.23    1.39
  -4 -11   9   18.48    1.83
  -9 -14   1    2.63    0.88
  14   9   1    4.43    1.69
  11   4  -9   15.03    1.41
  -9  14  -1    2.98    1.29
  -7 -12   7   20.89    1.68
  -4  16   2   86.59    3.39
   2 -10  10   41.38    3.01
   4  16  -2   90.00    3.12
  16  -4   2   85.81    3.29
 -10   2  10   33.81    2.28
  -4  16  -2   89.02    4.96
 -16  -4   2   86.26    3.45
  16   4  -2   90.76    4.49
 -16   4   2   83.46    3.92
  -2 -10  10   33.62    2.36
   2  10  10   34.69    2.37
  -2 -10  10   35.29    2.24
 -16   4   2   82.13    3.43
  -4  16   2   83.96    5.11
 -10  -2  10   36.96    2.82
  10  -2  10   33.28    1.83
   4  16   2   84.39    3.95
  -2 -10 -10   27.93    2.56
  -2 -10  10   36.90    3.23
  16  -4   2   86.67    3.39
  10   2 -10   36.65    2.41
 -10   2  10   31.07    2.38
   2 -10  10   34.20    2.64
  10   2  10   33.31    1.63
   4 -16  -2   93.25    4.12
  -4 -16  -2   86.68    3.32
   4  16   2   86.10    4.39
   2 -10 -10   36.92    2.87
  10   2  10   36.65    1.83
  -2  10  10   27.26    2.62
  10  -2  10   38.14    2.15
 -16  -4   2   79.88    2.26
  -4 -16   2   80.40    4.33
  16   4   2   86.45    3.47
 -10  -2  10   40.93    3.63
  -4  16  -2   79.93    3.62
 -16   4  -2   78.89    2.33
   4 -16   2   86.71    4.63
  16  -4  -2   87.79    4.18
   2 -10  10   34.47    2.52
  10  -2 -10   30.15    2.24
   4  16  -2   91.20    3.95
  -3  16   3    7.44    1.82
 -12 -11   3    1.52    1.07
 -11  12   3    2.58    2.12
  -3 -16  -3    1.91    1.29
   3  16  -3    5.04    1.60
  16  -3  -3    6.24    1.14
 -12 -11   3    1.33    0.77
  12 -11   3    0.78    0.98
 -11  12   3    1.01    0.88
  11 -12  -3    1.60    1.36
 -11 -12  -3    0.96    0.48
  16   3  -3    5.10    1.60
  16  -3   3    3.92    0.99
  12 -11  -3    2.10    1.79
 -12 -11  -3    0.38    0.22
  -3 -16   3    5.95    1.66
  -3  16  -3    8.23    1.78
  16   3   3    6.60    1.64
   3  16   3    5.27    1.45
 -12 -11  -3    0.56    0.25
 -11 -12   3    0.79    1.07
 -12 -11   3    1.86    2.33
   3  16  -3    8.17    1.93
 -16   3  -3    5.61    0.98
  11  12   3   -1.43    2.16
 -16   3   3    7.44    1.56
 -16  -3   3    7.02    0.98
  16   3  -3    5.57    0.98
  11  12  -3    2.24    2.28
 -16  -3   3    7.09    1.93
 -12  11   3    1.64    2.00
 -12  11   3    1.13    0.45
  11 -12   3    0.96    1.64
 -12  11  -3    2.75    1.72
  12  11  -3    0.32    2.18
  11  12   3    1.18    0.70
   3 -16  -3    6.44    1.60
 -11 -12   3    0.84    1.19
   3  16   3    3.65    1.16
 -11  12  -3    2.13    1.63
  -3  16  -3    6.22    1.82
   3 -16   3    4.31    1.44
 -16   3   3    4.89    1.24
  -3  16   3    5.00    1.26
  16  -3   3    6.35    1.01
  12  11   3    1.73    2.24
  -7  15   2    2.66    1.27
  -7  13   6   36.02    3.11
   7  15  -2    5.26    1.51
  -7  13  -6   29.42    2.51
  -7 -13   6   32.04    2.62
  13  -7   6   29.15    2.60
   7 -13   6   27.24    1.43
  -7 -13  -6   30.16    2.10
  15  -7  -2    3.28    1.46
  -7  15  -2    3.27    2.06
 -15   7  -2    2.27    1.03
   7  15  -2    0.06    1.55
  13  -7  -6   31.49    2.95
 -15   7   2    1.84    0.70
  15  -7   2    5.19    1.18
 -15  -7   2    1.64    0.52
 -13   7  -6   29.85    1.92
  -7  15   2    2.80    0.94
   7 -13  -6   28.99    2.70
  15   7   2    1.28    1.16
   7 -15  -2    2.36    1.26
  -7 -15  -2    2.90    1.05
 -13   7   6   28.97    1.93
  13  -7   6   28.63    1.10
   7 -15   2    1.34    1.29
   7  15   2    2.36    1.91
  15   7  -2    6.12    1.81
   7 -13   6   26.75    2.45
  -7 -13   6   30.88    2.37
 -13  -7   6   31.81    1.93
 -13  -7   6   25.89    2.74
 -13   7   6   31.28    2.16
  13   7   6   31.40    2.74
  13   7  -6   28.06    2.84
 -15   7   2    0.75    2.08
   7  13  -6   28.16    2.95
 -13  -7   6   28.24    2.04
 -15  -7   2    2.00    0.66
  -7 -13   6   33.07    2.21
   7  15   2    1.13    0.76
   7  13   6   29.84    1.93
  -7 -15   2    3.00    1.38
  -5  -9 -10    9.56    1.37
   9   5 -10    9.23    1.61
   5  -9  10    9.22    1.63
   9   5  10    8.20    1.44
  -9  -5 -10    8.38    1.09
  -5  -9  10   12.67    2.33
  -5  -9  10   10.84    1.77
   5  -9 -10    7.88    1.54
   9  -5  10    8.96    1.22
  -5   9  10    6.60    1.95
   5  -9  10   11.07    1.71
   9  -5 -10    5.79    1.77
   9  -5  10   11.28    1.61
  -9  -5  10    7.53    1.32
  -5  -9  10    9.19    1.63
  -9  -5  10    8.74    2.05
  -9   5  10    8.11    1.42
   5  -9  10    9.75    1.62
   5   9  10    7.87    1.37
   1 -13   8   33.53    2.47
  13   1  -8   35.68    2.28
 -11  -7   8    3.13    0.98
  -7  11   8    5.54    1.88
  -1 -13  -8   30.68    2.72
  -7  11  -8    4.96    1.50
   7 -11   8    2.40    1.09
   1 -13  -8   29.82    2.87
  11  -7   8    3.01    1.00
  -1 -13   8   38.49    2.80
   1 -13   8   33.00    2.75
  -7 -11   8    2.66    1.10
   1  13   8   28.24    2.66
  13   1   8   35.22    1.75
 -13   1   8   32.17    2.51
 -11   7   8    3.98    1.50
  11   7   8    4.09    0.82
  -1  13   8   31.86    2.39
 -13   1   8   33.89    2.75
  13  -1   8   28.43    1.61
 -13  -1   8   32.61    2.76
 -11  -7   8    4.91    1.23
   7 -11  -8    2.86    1.25
   1 -13   8   31.40    2.28
  13  -1  -8   31.66    2.78
  11  -7  -8    3.54    1.26
   7 -11   8    2.52    0.87
  -7 -11   8    6.65    1.55
  -7 -11   8    6.13    1.96
 -13  -1   8   30.01    2.10
  -1 -13   8   31.94    2.46
  -1 -13   8   33.69    2.74
  13   1   8   30.57    1.63
  -7 -11  -8    5.13    1.19
  11  -7   8    5.42    1.23
  13  -1   8   31.22    1.51
 -11  -7   8    6.61    1.97
   7  11   8    6.96    1.39
 -11  -7  -8    4.34    0.61
   1  14   7   13.94    1.85
 -14   1   7    8.23    1.39
  -1 -14   7   12.06    1.91
   5  16   1    7.17    1.41
 -14  -1   7   12.34    2.08
  -5  16   1    8.57    1.47
  -5  16   1    4.93    1.41
  14  -1  -7   12.23    1.63
  14   1   7   11.50    0.86
  14  -1   7   14.68    1.32
 -16   5   1    5.22    1.15
   5  16  -1    9.57    1.53
 -16   5  -1   10.77    1.64
  14   1  -7   13.39    1.54
  16  -5   1    9.77    1.49
  -1  14  -7    9.42    1.48
  -5  16  -1    9.45    1.47
  -1 -14   7   12.56    1.80
   5  16  -1    4.77    1.52
  14   1   7   14.00    0.88
  -1  14   7   15.61    2.09
  16   5  -1    7.71    1.47
   5  16   1    6.16    1.10
  -5 -16  -1    8.96    1.84
  -1 -14  -7   11.87    1.79
  16  -5  -1    9.24    1.43
  -5  16  -1    4.99    1.44
   1 -14   7   10.28    1.50
  -5 -16   1    7.73    1.66
   1 -14   7   16.18    2.18
 -14  -1   7   10.58    1.41
  14  -1   7   11.85    1.00
   5 -16   1    7.73    1.63
  16   5   1    7.51    1.70
   5 -16  -1    9.95    1.86
 -14   1   7   11.55    1.96
   1 -14  -7   10.62    2.33
  -1 -14   7   11.18    1.79
   0  16  -4   30.18    2.73
   4   4  12   15.99    1.62
   0 -16   4   29.80    2.79
  -4   4  12   19.22    2.14
  16   0   4   25.53    1.82
   4  -4 -12   16.06    2.08
  -4  -4 -12   17.91    1.94
 -16   0   4   25.10    2.68
 -16   0   4   27.94    1.72
  -4  -4  12   16.52    2.17
   4   4 -12   17.52    2.18
  -4  -4  12   19.11    2.01
   0 -16  -4   27.46    2.62
   4  -4  12   20.71    1.89
   0  16  -4   26.42    2.74
   4  -4  12   18.71    1.98
   0  16   4   26.41    2.46
  16   0  -4   29.23    1.87
  13 -10  -3    0.63    1.97
  10  13  -3   -0.99    2.06
 -15   4   5    3.33    1.30
  15   4   5    1.88    0.96
   4  15  -5    3.87    2.25
  -4 -15   5    2.79    1.16
  -4  15  -5    1.97    1.09
   4  15  -5    2.70    1.68
  -4 -15  -5    3.32    1.47
  15   4  -5    2.11    1.17
 -15   4  -5    1.19    0.54
  15   4  -5    1.69    0.61
  15  -4   5    3.37    0.97
  10 -13   3    0.09    1.89
  15  -4   5    2.38    0.73
 -10 -13  -3   -0.86    1.40
  13  10  -3    0.14    2.12
 -13  10   3    2.11    2.04
  13  10   3    2.70    2.04
 -15  -4   5    2.85    0.70
   4 -15   5    2.86    1.55
 -13 -10   3    0.41    0.98
 -10 -13   3   -0.10    1.38
 -13  10   3    0.65    0.86
   4  15   5    2.20    0.99
 -15  -4   5    4.55    1.75
  -4  15   5    4.59    1.51
 -10 -13   3    0.46    1.12
  10 -13  -3    0.58    1.95
  10  13   3   -0.70    2.07
 -13 -10   3    0.69    1.18
 -10  13  -3    0.21    1.66
  13 -10   3    1.48    1.51
 -10  13   3    0.59    2.04
 -13  10  -3    1.46    1.62
   4 -15  -5    4.40    1.52
  -4 -15   5    1.21    1.64
 -15   4   5    3.26    1.31
 -13 -10   3   -1.20    2.24
  10  13   3    0.49    1.04
  15  -4  -5    1.98    0.92
  -3  -8 -11    1.33    0.87
   8   3 -11    1.18    1.05
  -8  -3  11   -0.17    2.41
  -3  -8  11    0.72    1.82
   3   8  11    0.16    1.56
  -8  -3 -11    2.67    1.35
   3  -8  11    1.97    1.01
   3  -8  11    0.84    1.74
  -3  -8  11    2.33    2.17
   8  -3  11    1.28    1.08
   3  -8 -11    0.25    1.94
   8  -3  11    1.67    0.86
  -3  -8  11    0.89    1.53
   3  -8  11    1.75    1.00
   8   3  11    1.10    0.66
  -8   3  11    1.83    1.91
  -3   8  11    1.40    1.87
   8  -3 -11    1.33    1.69
  -8  -3  11    1.70    1.30
  -3  -5 -12    1.45    1.52
   5  -3 -12    3.03    1.96
  -3  -5  12    2.76    1.78
   3  -5 -12    1.46    1.12
  -5  -3  12    1.59    1.25
   3  -5  12    2.81    1.20
   3   5  12    2.86    0.94
   5   3 -12    1.67    1.05
  -3  -5  12    3.80    1.56
   5  -3  12    2.37    1.04
  -3  -5  12    2.27    1.02
  -3   5  12    2.46    1.50
  -5  -3 -12    1.78    0.79
   5  -3  12    0.80    1.00
   5   3  12    1.32    0.87
   3  -5  12    1.13    1.55
  -5   3  12    1.52    1.96
  -5  -3  12    2.06    0.90
  12  -1  -9   17.37    1.81
  -8  -9   9    1.30    1.51
  -9  -8   9    1.46    2.37
  -9  -8   9    0.29    1.50
   8  -9   9    1.79    1.70
   1 -12   9   17.60    2.15
   8  -9   9   -0.56    1.56
   8  -9   9    0.42    1.28
 -12  -1   9   18.54    2.27
   9   8   9   -1.63    1.12
  -9  -8  -9    1.13    0.98
  12  -1   9   14.55    1.28
   9  -8   9   -1.51    1.72
  -8  -9   9    1.18    1.66
  12   1  -9   20.10    1.82
  -8   9   9    1.46    1.81
 -12   1   9   17.54    2.03
   9  -8   9    1.82    1.66
   9  -8  -9   -0.64    2.01
  12  -1   9   16.67    1.49
 -12  -1   9   16.49    1.87
  -9   8   9   -0.24    1.77
  -8  -9  -9    2.39    1.38
  -1 -12  -9   17.87    2.13
   1 -12   9   13.73    1.63
   8  -9  -9    1.35    1.89
  -1 -12   9   15.72    2.05
   8   9   9    0.82    0.59
  -8  -9   9    0.59    2.23
  -9  -8   9   -1.85    1.53
  -1 -12   9   13.54    1.91
   1 -12  -9   19.86    2.27
   1 -12   9   19.42    2.14
  -1  12   9   17.13    2.12
  12   1   9   17.00    1.39
 -12   1   9   20.06    2.46
  -1 -12   9   18.55    1.94
   1  12   9   18.44    2.04
  12   1   9   19.06    1.42
  14  -8   4   49.97    3.11
  16   2  -4   36.56    1.56
   8  14   4   52.30    2.23
 -16  -2   4   38.40    3.05
  -2  16  -4   33.61    2.81
  -8  14  -4   51.09    3.06
  -8  14   4   47.88    3.16
  -2  16  -4   33.31    2.38
 -12 -12   0  171.46    3.97
  -8 -14   4   52.45    3.80
   2 -16  -4   45.85    3.51
  14   8  -4   56.61    3.80
  16  -2  -4   36.96    1.99
   2  16  -4   41.76    3.34
  16  -2   4   36.51    2.64
  16   2   4   41.56    2.36
 -16   2   4   38.03    2.05
  -2 -16   4   32.42    2.50
 -12  12   0  150.94    9.36
 -12 -12   0  167.50    9.62
  -2 -16  -4   37.18    2.67
   8  14  -4   47.58    3.82
  16  -2   4   40.21    1.69
  -2  16   4   38.12    2.80
 -14   8   4   51.81    4.05
 -14   8   4   55.59    2.77
  -8 -14   4   63.14    3.87
  14   8   4   51.62    3.19
 -16  -2   4   37.21    1.89
  12 -12   0  166.98    4.99
   2  16   4   39.04    3.44
   8 -14   4   50.53    3.09
 -14   8  -4   56.06    2.68
   8  14   4   47.88    3.04
  16  -2   4   37.03    1.81
   2  16  -4   37.03    3.03
   2  16   4   39.01    3.08
   2 -16   4   35.22    3.06
 -14  -8   4   53.87    2.14
 -14  -8   4   53.24    3.73
 -16   2   4   36.62    2.56
   8 -14  -4   52.75    3.20
  -8 -14  -4   58.11    2.79
  12  12   0  165.68    5.83
  14  -8  -4   49.24    2.76
 -14  -8   4   51.96    2.20
  -8 -14   4   51.08    3.23
  -6   0  12   66.46    4.53
   0  -6  12   69.44    4.12
   0   6  12   62.58    2.98
   0  -6  12   67.62    2.90
   6   0  12   65.05    3.71
   0  -6 -12   64.51    4.51
   0  -6  12   67.23    2.80
   6   0  12   64.48    3.42
   6   0 -12   68.37    3.08
  -7 -14   5    9.27    2.04
   7 -14  -5   13.64    2.36
 -14  -7   5   10.99    1.21
  14   7  -5    9.62    1.89
   7  14   5   11.58    1.94
  14  -7  -5    9.08    1.68
  -7 -14   5    8.97    1.72
   7  14  -5   11.66    2.67
  14   7   5   11.25    1.67
  -7  14   5   14.08    2.27
  -7 -14   5   12.50    1.64
  14  -7   5   10.00    1.47
   7  14   5   10.34    1.63
   7 -14   5    9.43    2.03
  -7  14  -5    7.73    1.98
 -14   7   5   12.08    1.50
  -7 -14  -5    8.02    1.56
 -14   7  -5   11.63    1.57
 -14  -7   5   11.29    1.37
 -14   7   5    9.70    1.68
 -14  -7   5   10.16    2.26
  15  -1   6    2.00    0.81
 -15   1   6    2.80    1.17
  15   1  -6    1.60    0.68
  -1 -15  -6    1.65    1.25
   1 -15   6    2.44    0.90
 -15  -1   6    4.37    1.22
  15  -1  -6    2.40    1.05
  15  -1   6    2.79    0.62
   1  15  -6    1.45    1.75
  -1 -15   6    3.28    2.01
  -1 -15   6    1.80    1.13
 -15  -1   6    2.76    1.71
   1  15  -6    3.34    1.29
 -15   1   6    1.03    0.72
  -1  15   6    2.16    1.16
   1 -15   6    2.80    1.94
   1  15   6    3.29    1.88
   1 -15  -6    4.24    2.28
  -1  15  -6    2.03    1.05
  15  -1   6    1.84    0.55
  15   1   6    4.00    1.28
 -11  13   0   18.33    2.41
 -13   3   8    0.96    1.69
  -1 -17   0   38.56    2.70
 -13  11   0   16.13    2.33
  11  13   0   19.63    2.52
  13   3   8    1.20    0.81
  17  -1   0   38.08    2.51
 -13  -3   8    0.02    2.26
 -13  -3   8   -0.27    1.25
   3 -13   8    1.87    1.98
   1  17   0   40.70    2.44
  -3 -13   8    1.29    1.55
  13  11   0   17.60    2.43
  -3 -13   8    2.51    1.84
 -13   3   8    1.63    1.52
  -1  17   0   42.80    3.13
 -17   1   0   41.72    1.89
  -3 -13   8    0.93    1.62
 -11 -13   0   19.31    1.72
 -13 -11   0   17.40    1.50
  13 -11   0   17.63    2.19
 -11 -13   0   18.27    1.43
 -17  -1   0   39.88    1.82
  17  -1   0   40.95    1.76
   3 -13   8    0.68    2.19
  -3 -13  -8   -3.23    1.72
   3 -13  -8    2.45    2.24
   3  13   8    2.35    1.04
  13  -3   8    0.83    1.41
 -13 -11   0   17.33    1.03
  13  -3   8    1.05    1.38
   3 -13   8    0.94    1.31
  13  -3  -8    0.80    1.62
  -1  17   0   44.19    2.84
  17   1   0   39.06    1.62
  -3  13   8    1.08    1.99
  13   3   8    0.97    0.77
   1 -17   0   39.34    3.39
  11 -13   0   16.33    2.15
  13   3  -8    0.52    1.41
   1  17   0   38.55    2.51
  17   1   0   39.88    2.53
   3 -14   7   18.68    2.13
  -3  14  -7   16.29    2.09
   6  13  -7    2.91    1.44
 -13   6   7    1.04    1.70
  17   0   1    0.14    0.56
   7 -10   9    3.46    1.23
   7  10   9    2.42    0.78
  -7 -10   9    4.32    1.43
   8 -15   1    3.32    2.21
   3 -14   7   15.60    1.62
  -6 -13   7    1.30    1.10
  10  -7   9    3.01    1.04
  14  -3   7   16.92    1.23
   3  14   7   17.83    2.06
  15  -8  -1    1.25    1.57
  -3 -14   7   13.60    1.94
  -8 -15  -1    0.22    1.90
  10   7   9    1.88    0.59
  14  -3   7   17.91    1.94
 -10  -7   9    4.76    1.38
   3 -14  -7   15.26    2.35
  -6 -13   7    1.72    1.44
  15  -8   1    1.96    0.81
 -10  -7   9    1.09    2.29
   6 -13   7    1.40    0.73
  -6  13  -7    1.13    2.03
  -3 -14   7   14.35    1.98
  -3 -14  -7   15.24    2.02
  -3 -14   7   15.77    1.99
 -14   3   7   16.26    1.82
 -14   3   7   13.60    1.96
  14  -3  -7   16.25    1.89
  -3  14   7   16.13    2.24
 -15  -8   1    1.88    0.53
  15   8  -1    1.21    2.04
  -6 -13   7    2.34    1.07
 -10   7   9    4.00    1.59
   7 -10   9    2.98    1.11
   6 -13   7    3.17    1.22
  13  -6   7    0.99    0.62
 -13  -6   7    2.58    1.41
  10  -7   9    2.64    0.93
   7 -10  -9    2.16    1.26
 -13  -6   7    1.73    0.80
  13  -6   7    3.03    0.90
  17   0  -1    0.00    1.25
  -7 -10  -9    0.97    0.68
   0  17   1    0.78    1.76
  15   8   1    0.64    1.89
  13  -6  -7    2.26    1.06
  14   3  -7   15.44    1.49
 -10  -7   9    3.71    1.21
  10  -7  -9    2.19    1.20
   8  15   1    1.09    0.62
  -6 -13  -7    2.44    1.52
  17   0   1    0.79    1.66
 -10  -7  -9    3.02    0.73
 -14  -3   7   17.23    2.28
   0 -17  -1   -1.18    1.88
   7 -10   9    2.91    0.94
   6 -13  -7    1.55    1.14
   0  17   1    0.59    0.98
  -6  13   7    1.73    2.12
   8  15  -1    2.20    1.31
  -8  15  -1    0.93    2.16
  17   0  -1    0.75    0.87
 -17   0   1    0.59    1.27
 -15  -8   1    0.40    0.27
   8 -15  -1    1.70    1.35
 -14  -3   7   15.23    1.61
  -7  10   9    2.90    1.14
  -7 -10   9    3.18    1.44
  -8  15   1    2.24    1.30
  -8 -15   1    1.40    1.07
   6  13   7    0.94    0.82
 -15   8  -1    1.98    1.60
 -15   8   1   -1.02    1.67
 -17   0  -1    0.48    0.65
   0  17  -1    0.74    1.23
   0 -17   1    1.43    1.27
   8  15  -1    2.84    2.02
   8  15   1    0.25    1.63
  -7 -10   9    2.04    2.11
 -13  -6   7    1.21    0.87
 -13   6   7    2.37    1.91
   0  17  -1    0.45    1.80
  -8  15   1    0.53    1.03
  10   4 -10  132.17    6.84
 -10  -4  10  123.78    4.14
   4 -10  10  127.22    6.73
   4  10  10  110.42    5.75
   4 -10 -10  117.99    4.46
 -10   4  10  127.24    3.93
  -4  10  10  113.47    4.21
  10   4  10  119.07    3.15
  -4 -10  10  117.29    5.22
 -10  -4  10  128.43    5.43
  -4 -10  10  118.45    6.28
   4 -10  10  122.40    3.83
  10   4  10  117.90    4.32
   4 -10  10  119.26    4.56
  10  -4 -10  125.64    4.57
  10  -4  10  115.39    5.20
  -4 -10 -10  119.08    3.72
  10  -4  10  126.14    4.82
 -10   4  10  127.05    6.01
  -4 -10  10  114.09    4.17
  -6  16   0    1.33    0.84
  -6 -12   8   38.80    2.93
  12   6   8   35.84    1.88
  16  -6   0    0.29    1.60
   6  -2 -12    6.35    1.58
   2  -6  12    7.78    1.80
  12  -6   8   37.47    2.05
   2   6  12    5.59    1.43
  -2  -6 -12    8.43    1.70
   6 -12  -8   36.39    2.95
 -12  -6   8   45.11    3.61
  16   6   0    3.25    2.03
  -6  -2  12    7.46    1.44
   2  -6 -12    6.41    1.43
   6  12   8   35.74    2.66
  -6 -12   8   35.08    2.31
  -6  -2 -12    8.86    1.45
 -12  -6   8   35.25    2.00
   6  -2  12    8.96    1.63
  -2  -6  12    8.64    1.77
   6 -16   0    1.09    2.13
  12  -6  -8   35.49    2.41
  -6  12  -8   34.54    2.32
 -12  -6   8   37.95    2.31
  -2  -6  12    9.24    2.09
  -6 -16   0    1.83    1.99
  -6  16   0    0.35    2.19
  -6  -2  12    5.19    1.52
   6 -12   8   39.84    2.87
   6  16   0    0.00    1.95
   6  -2  12    9.33    1.49
  12  -6   8   32.59    2.28
 -16   6   0    0.89    2.02
  12   6   8   38.43    1.70
   6   2  12    8.00    1.45
 -12   6   8   34.18    2.50
   6  16   0    1.31    0.78
  -6 -12  -8   37.18    3.00
   6 -12   8   35.96    2.33
  -2   6  12    6.64    1.29
  -6   2  12    7.76    1.82
   2  -6  12    9.89    1.94
  -2  -6  12    7.17    1.87
 -12   6   8   42.02    2.79
   6   2 -12    7.49    1.50
  -6  12   8   35.46    2.86
  -6 -12   8   35.98    2.79
  -9  14   3    4.30    1.84
   9  14   3    4.89    1.62
 -14  -9   3    5.24    1.00
  -9 -14   3    3.07    1.06
 -14  -9   3    5.73    0.87
 -14  -9   3    5.01    1.56
  14  -9  -3    3.73    1.39
  -9 -14  -3    4.98    1.30
   9 -14  -3    4.71    1.41
  -9  14  -3    3.32    1.26
   9  14   3    3.47    0.90
 -14   9   3    4.22    0.89
 -14   9  -3    3.02    1.11
  -9 -14   3    4.75    1.18
   9  14  -3    3.16    2.07
  14   9  -3    3.64    1.38
 -14   9   3    6.71    2.17
   9 -14   3    4.25    1.34
  14   9   3    4.33    1.51
  14  -9   3    3.46    1.10
   0  -9  11    0.25    1.91
   9   0  11    0.84    1.41
   0  -9 -11   -2.90    1.70
   9   0 -11    1.11    1.96
  -9   0  11    1.53    1.62
   9   0  11    0.31    1.45
   0   9  11    1.01    1.72
  -9   0  11    0.09    1.65
   0  -9  11    0.52    1.60
   0  -9  11    0.16    1.83
 -17   2   1    0.78    1.51
  17   2   1    0.81    1.47
 -17  -2   1    0.30    1.06
  -2  17   1    1.49    1.26
  -2 -17   1    1.43    1.90
  17   2  -1    2.59    2.00
  -2  17  -1   -0.68    1.80
  17  -2   1    1.17    1.01
   2  17  -1    1.32    1.59
   2  17   1    0.10    1.56
  17  -2   1    0.76    1.42
   2 -17  -1    1.11    2.01
   2 -17   1    0.10    1.95
  17  -2  -1    0.11    1.04
  -2  17  -1    0.45    1.83
   2  17  -1   -0.82    1.90
 -17   2  -1    1.49    1.02
   2  17   1    0.82    1.80
  -2 -17  -1   -0.76    1.92
  -2  17   1    1.01    1.36
  17   2  -1    0.34    0.71
  12   3   9    1.59    1.14
  -3 -12  -9   -0.24    1.84
  12   3  -9    2.07    1.96
  -3 -12   9   -0.44    1.69
 -12   3   9    1.36    2.13
   3 -12   9    1.80    1.31
  -3 -12   9    0.90    1.69
  12  -3  -9    0.09    1.75
  12  -3   9    0.67    0.82
 -12  -3   9   -0.87    2.17
   3 -12   9    1.95    1.44
 -12   3   9    1.35    1.80
  12  -3   9    0.42    1.24
   3  12   9   -2.48    1.70
  -3 -12   9    0.84    1.88
   3 -12   9    0.77    1.83
   3 -12  -9    0.09    2.09
  12   3   9    0.82    0.42
  -3  12   9    1.21    2.00
 -12  -3   9    1.30    0.73
  14  -6  -6    1.99    1.06
  14  -6   6    1.43    0.51
 -14   6  -6    2.67    0.80
   6 -14   6    1.42    1.11
  12  12  -2   22.58    2.60
  12  12   2   21.40    2.47
  -6 -14   6    3.67    1.32
 -14  -6   6    1.76    0.71
   6 -14   6    1.53    0.72
   6  14  -6    2.43    1.74
   6 -14  -6    1.16    1.31
 -12  12  -2   17.62    2.61
  -6 -14   6    2.07    1.24
 -12 -12   2   19.17    1.52
 -14  -6   6    1.57    1.25
  14   6   6    3.08    1.36
 -14   6   6    3.62    1.27
  14   6  -6    0.96    2.23
  -6  14  -6    1.35    2.15
 -12 -12  -2   22.01    1.59
 -14  -6   6    1.84    0.70
  -6 -14   6    1.44    1.08
  12 -12  -2   22.62    2.47
  12 -12   2   22.44    2.56
   6  14   6    1.23    0.70
  -6 -14  -6    2.44    1.40
 -12 -12  -2   21.20    1.22
  14  -6   6    0.78    0.66
  -6  14   6   -0.96    2.08
 -12 -12   2   20.03    1.82
 -14   6   6    1.84    0.94
 -12  12   2   18.58    2.28
  10 -14   0   13.91    2.24
 -10  14   0   14.77    2.40
  10  14   0   11.97    1.35
  14 -10   0   13.64    1.94
 -14  10   0   13.74    2.36
 -14 -10   0   12.87    0.99
 -10 -14   0   14.30    1.66
  10  14   0   11.90    1.78
 -14 -10   0   13.73    0.91
  14  10   0   14.67    2.37
  -7  -6  11   -0.04    1.60
  -7  -6 -11    0.37    1.24
  -7  -6  11    0.75    2.41
   6  -7  11    0.43    1.66
  -5  16  -3    1.07    1.34
  -6  -7  11    0.60    1.16
   7  -6 -11    0.47    2.19
   5  16   3    1.65    1.52
   9  -2  11   15.50    1.65
   7  -6  11   -1.92    1.63
  -6  -7 -11    1.24    1.43
  -5 -16   3    2.75    1.79
   0  -1 -13    0.54    1.79
   0  -1  13    1.23    1.78
   0   1  13   -2.85    2.00
 -16   5   3    2.61    1.75
 -16  -5   3    0.20    2.58
   2  -9 -11   14.76    2.06
   2  -9  11   13.64    2.13
  -2  -9  11   14.76    1.83
   5 -16   3    0.20    2.07
  -1   0  13   -1.83    1.92
  16   5   3    1.60    1.18
  -1   0 -13    0.63    1.79
  -5  16   3    2.17    1.16
  -6  -7  11    3.23    2.17
  -5 -16  -3    3.23    2.24
  -9   2  11   14.61    1.81
  -6  -7  11   -1.92    1.82
   1   0 -13    2.32    2.08
   5  16  -3    1.28    1.20
   1   0  13    1.17    1.97
  -7   6  11    0.55    1.96
 -16   5   3    0.74    1.56
  -5  16   3    0.99    0.72
   2   9  11   15.52    1.96
  -9   2  11   16.13    2.31
   9   2  11   15.05    1.36
  -2   9  11   13.99    1.83
  -7  -6  11    0.60    1.73
  -2  -9 -11   12.37    1.88
  16   5  -3    1.93    1.99
   2  -9  11   11.72    1.57
   5  16   3    1.71    1.81
   9  -2  11   12.70    1.44
   6   7  11    0.29    1.43
  16  -5   3    0.46    1.08
  -6   7  11    0.56    2.06
  -9  -2  11   14.75    1.82
  -9  -2  11   14.11    2.30
   9   2  11   13.44    1.52
   6  -7 -11    0.05    1.46
  -5  16  -3    1.19    1.16
   0   1 -13   -4.76    1.91
   7   6  11    0.06    1.40
   7  -6  11    1.89    1.62
   5  16  -3    0.20    1.50
  16  -5   3    0.09    0.83
   5 -16  -3    2.19    1.63
  16  -5  -3    1.01    0.95
   6  -7  11    0.47    1.70
   9   2 -11   17.65    2.00
  -2  -9  11   15.54    1.96
 -16  -5   3    1.06    1.10
   2  -9  11   17.97    2.03
  -2  -9  11   15.31    2.24
 -16  -5   3    0.41    0.36
 -16   5  -3    1.65    1.29
   9  -2 -11   15.45    2.06
  -1  17   2    2.45    1.11
 -17   1  -2    1.17    0.54
  15  -3   6  163.84    4.64
  11  13  -2    0.87    2.11
  15  -3   6  162.20    7.91
  -1  17  -2    0.91    1.58
  -1 -17  -2    0.35    1.57
  17  -1   2    0.42    0.23
   3  15   6  163.66    9.85
   1  17  -2    2.53    1.06
   1  17   2   -2.86    2.09
 -11  13   2    0.86    0.29
  17  -1  -2    0.60    1.03
 -15   3   6  162.68    8.39
  11 -13  -2    0.86    1.86
  13 -11  -2    1.46    1.78
  -1  17   2    1.05    1.93
  15  -3  -6  174.29    5.44
   3  15  -6  177.96    5.63
  -3 -15   6  156.14    4.60
 -13 -11  -2    0.87    0.32
  15   3  -6  169.30    4.44
  11 -13   2    1.17    1.86
  13  11   2    0.54    1.54
  13  11  -2    1.08    2.40
  11  13   2    1.47    2.10
 -13 -11   2    1.57    1.12
 -17  -1   2    2.26    1.30
 -17   1   2    0.88    0.72
 -15   3   6  162.71    9.64
 -13 -11  -2    1.07    0.40
 -11 -13   2    0.88    1.00
 -11 -13  -2    2.05    1.38
  13 -11   2    0.66    1.90
 -13  11  -2    1.39    2.06
 -13  11   2    0.90    1.76
 -11  13   2    2.83    1.84
 -11 -13   2    2.69    1.28
  -1 -17   2    1.13    1.86
   1 -17   2    1.52    1.14
   1 -17  -2    0.12    1.65
  -3  15   6  168.22   10.28
   1  17  -2    2.16    1.18
   3  15  -6  156.86    5.05
  -3 -15   6  165.95    4.57
  15   3   6  163.91    4.55
  17   1  -2    0.45    0.43
  17   1  -2    1.19    0.88
  17   1   2    0.94    1.33
  15  -3   6  155.42    4.70
   1  17   2    1.34    1.17
   3 -15   6  153.42    6.17
 -15  -3   6  161.93    4.92
  -1  17  -2    1.15    1.65
  -3  15  -6  153.04    4.37
  11  13   2    1.09    0.78
 -13 -11   2    0.30    1.16
 -11  13  -2    1.44    2.18
 -15  -3   6  162.73    5.93
  17  -1   2    1.27    1.01
   3 -15  -6  169.71    8.83
  -3 -15  -6  162.23    5.12
   3 -15   6  165.15    4.68
  11   1  10    0.14    1.32
 -11  -1  10    0.28    1.48
   1 -11  10    0.98    1.04
   1 -11  10   -1.13    1.74
  11   1 -10    1.39    1.81
   1 -11  10    1.64    1.62
  -1 -11 -10    0.36    1.95
   1 -11 -10    0.84    2.21
  -1 -11  10    1.69    1.21
  11  -1  10    1.13    1.20
 -11   1  10    1.13    2.10
 -11   1  10    0.58    1.62
 -11  -1  10   -0.72    1.61
  -1 -11  10    0.81    1.80
   1  11  10    0.93    1.59
  -1 -11  10   -0.81    1.78
  11   1  10    0.70    0.58
  11  -1  10    1.03    1.40
  11  -1 -10    0.88    1.70
  -1  11  10    1.13    1.16
 -17   3   0   30.29    1.96
   3  17   0   35.94    3.03
   3  17   0   30.45    2.60
   3 -17   0   35.86    3.15
  17  -3   0   32.60    1.81
  17   3   0   32.10    2.20
  -3  17   0   30.53    2.49
  -3  17   0   33.70    2.57
  -3 -17   0   33.79    2.67
  11  -6   9    0.94    1.37
 -11  -6   9    0.44    1.62
  -6 -11  -9    0.69    1.60
  11  -6  -9    0.22    1.64
 -11   6   9    2.08    1.80
   6  11   9    1.17    1.76
  -6 -11   9   -0.55    1.97
   6 -11   9    0.13    1.84
  -6 -11   9    0.77    1.62
  11  -6   9    0.75    1.50
   6 -11   9    0.72    1.30
  -6  11   9    0.04    1.86
   6 -11  -9   -0.20    1.95
 -11  -6   9   -0.27    2.16
 -11  -6  -9    0.15    1.12
  -6 -11   9    0.93    1.66
  11   6   9    1.11    1.07
   6 -11   9   -0.08    1.64
 -11   6   9    1.85    1.80
  16   6   2   21.74    2.30
  16  -6   2   25.15    1.82
  -6 -16  -2   21.84    2.08
  -6 -16   2   25.07    2.35
 -16  -6   2   24.53    1.41
   6 -16   2   21.75    2.63
 -16   6   2   20.19    2.26
   6  16  -2   23.67    2.14
  -6  16  -2   19.46    2.14
   6  16  -2   24.83    2.97
  16  -6  -2   24.37    2.01
  -6  16  -2   23.46    1.50
  -6  16   2   21.69    2.32
   6  16   2   22.71    2.11
   6  16   2   25.51    2.71
   6 -16  -2   26.46    2.67
  16   6  -2   23.76    2.66
 -16   6  -2   22.25    1.84
  -6  16   2   21.90    1.65
 -16  -6   2   25.52    1.74
  -4  16   4    1.42    2.02
  16  -4   4    0.18    1.03
  16   4   4    1.52    1.60
   4  16   4    0.99    1.62
 -16   4   4    1.69    1.96
   4 -16  -4    4.89    2.03
  -4 -16   4    1.51    1.90
 -16   4   4    0.35    1.45
   4  16   4    0.50    1.83
   4  16  -4    3.37    1.33
  16  -4  -4    1.55    1.21
  16  -4   4    0.26    1.11
  -4  16  -4    2.86    1.95
  16   4  -4    1.52    0.99
 -16  -4   4    2.72    1.16
 -16   4  -4    0.06    1.17
   4  16  -4    1.06    1.59
  -4 -16  -4    1.12    2.20
   4 -16   4   -0.63    1.52
  16   4  -4   -0.50    1.25
 -16  -4   4    1.07    2.08
  -8   5  11   14.98    2.17
  -1 -16  -5    5.65    2.11
  -5   8  11   11.04    2.00
   1  16   5    5.70    1.48
  -1 -16   5    4.54    1.31
  16  -1   5    5.00    0.60
 -16  -1   5    2.89    1.14
   2  -1 -13   27.64    2.17
   8  -5  11   13.01    1.70
   5   8  11    6.91    1.14
 -16   1   5    6.11    1.20
 -16  -1   5    4.32    1.08
  -1   2  13   27.74    2.15
  -5  -8  11   11.79    1.95
   1 -16  -5    2.55    1.38
  -1  16   5    6.89    1.73
  -1   2 -13   29.09    2.21
  -5  -8  11   13.66    1.90
  16   1   5    3.08    1.27
   8  -5 -11   12.28    2.25
   1 -16   5    3.36    1.28
  -1  -2  13   29.22    2.08
  -8  -5  11   10.69    1.63
   1  -2  13   30.65    2.68
   1   2 -13   24.92    2.29
   8   5  11   13.56    1.55
   2   1 -13   29.96    2.26
  -2   1  13   27.89    2.30
  -1  16  -5    5.25    1.50
  16  -1  -5    5.84    1.34
  16   1  -5    3.91    0.98
   2  -1  13   29.87    2.76
  -1  16  -5    2.63    1.21
   5  -8 -11   13.66    2.16
   1  16  -5    5.38    1.97
  -2  -1 -13   29.41    2.13
  -5  -8  11   13.55    2.30
   5  -8  11   10.21    1.48
   8   5 -11   12.16    1.96
   2   1  13   32.81    2.30
   5  -8  11   11.67    1.75
  -8  -5  11   13.52    2.59
   1  -2 -13   31.88    2.54
  -1  -2 -13   29.27    2.29
  -2  -1  13   32.80    2.39
   1   2  13   29.58    2.38
  -2   1 -13   29.50    2.45
   5  -8  11   15.47    1.92
   8  -5  11   13.07    1.67
 -16   1   5    5.49    1.78
  -5  -8 -11   10.10    1.51
  16  -1   5    4.39    0.55
  -8  -5 -11   10.17    1.24
  16  -1   5    2.54    0.79
   1  16  -5    3.31    1.30
   7 -15   4    7.22    1.56
  -7 -15  -4    4.92    1.40
   7 -15  -4    5.45    2.01
  -7 -15   4    5.85    1.44
   7  15   4    4.90    1.24
 -15   7   4    4.93    1.24
 -15  -7   4    6.45    1.92
   7  15  -4    3.69    1.45
   7  15   4    7.72    2.02
  15  -7   4    5.22    1.25
  -7  15  -4    7.97    1.84
 -15   7  -4    9.15    1.47
 -15  -7   4    5.37    0.92
 -15   7   4    5.93    1.14
  15   7  -4    4.81    1.50
  -7  15   4   10.13    2.24
 -15  -7   4    6.25    0.90
  -7 -15   4    7.38    1.52
  15   7   4    6.83    1.52
  15  -7  -4    6.70    1.46
   1  -7  12   37.01    2.39
  -5  -5  12    4.71    1.60
  -1  -7  12   38.59    2.57
  -1  -7  12   35.89    2.99
   5  -5 -12    4.55    1.36
   1  -7  12   35.91    2.42
  -7  -1  12   33.69    3.03
   7  -1  12   34.82    2.01
   1   7  12   36.72    2.35
  -5  -5 -12    4.10    1.03
   1  -7 -12   33.69    2.35
   5  -5  12    3.86    1.50
   5   5 -12    4.90    1.28
  -7  -1  12   36.82    3.12
  -5   5  12    6.79    1.68
   5  -5  12    7.30    1.60
  -1  -7  12   34.14    2.69
   1  -7  12   38.40    2.93
   5   5  12    5.35    1.28
   7   1  12   34.52    2.43
  -1   7  12   33.20    2.67
   7  -1  12   36.93    2.50
   7   1 -12   37.62    2.52
  -5  -5  12    6.66    1.60
  -1  -7 -12   34.91    2.64
   7  -1 -12   34.54    2.36
  -7   1  12   34.29    2.35
  14  10   2   10.09    2.14
  14  10  -2   16.59    2.40
  10  14   2   12.77    2.29
  10  14  -2   15.07    2.59
 -10 -14   2   14.85    1.76
 -10  14   2   12.69    2.29
  14 -10  -2   11.18    2.02
  10  14   2   15.64    1.53
 -10  14  -2   17.62    2.50
 -10 -14   2   17.05    1.86
 -14  10   2   12.70    1.91
  14 -10   2   15.13    2.04
 -10 -14  -2   13.34    1.52
 -10  14   2   13.90    1.21
 -14  10  -2   12.54    1.92
  10 -14   2   12.95    1.98
  10 -14  -2   12.13    1.99
 -14 -10   2   13.37    1.08
 -14 -10   2   15.27    1.22
   8  -8 -10   35.75    2.69
   8  -8  10   37.33    2.21
  -8  -8  10   42.62    3.05
  -8  -8  10   45.29    3.25
  -8  -8  10   37.53    2.48
   8  -8  10   40.30    2.88
  -8  -8 -10   40.85    1.97
   8   8  10   39.52    2.39
  -8   8  10   44.41    2.83
   4  -6  12    0.60    1.65
  -4  -6  12    3.49    1.65
  -6  -4  12   -1.03    1.54
   4   6  12    1.64    1.36
  -4   6  12    2.40    1.90
   6  -4 -12    1.24    1.11
  -4  -6  12   -0.14    2.03
  -4  -6  12    1.01    1.94
  -6  -4 -12    0.88    1.58
   6  -4  12    2.40    1.57
  -6   4  12    1.86    1.84
   6   4  12    0.54    1.42
  -6  -4  12    0.18    1.55
  -4  -6 -12    1.84    1.49
   4  -6  12    2.73    1.90
   6   4 -12    1.25    1.87
   6  -4  12    1.42    1.18
   4  -6 -12    1.39    2.03
   0  17  -3   -1.66    1.95
   6  15  -5    6.19    2.06
   6  15   5    8.61    2.09
  15  -6  -5    6.88    1.50
  15   6  -5    3.97    1.45
 -15   8   3    1.75    0.74
 -15  -8   3    2.48    0.63
 -15  -8   3    2.58    0.77
  -8  15   3    2.30    2.06
  15  -8  -3    2.56    1.00
   0  -3  13    0.56    1.83
  -8  15  -3    3.23    1.55
 -15   6   5    9.30    1.73
   8  15  -3    3.10    1.38
 -15   8  -3    2.07    1.04
  -6 -15   5    8.86    1.97
   0 -17  -3    0.29    1.94
  15  -6   5    6.64    0.73
  17   0   3    0.27    1.19
 -15   8   3    0.27    1.88
   0  17  -3    0.85    1.35
  -6  15  -5    6.33    1.65
  17   0  -3   -1.99    1.11
 -15   6   5    4.46    1.21
  -3   0  13    2.36    2.11
   8 -15   3    2.07    1.94
 -15   6  -5    5.64    1.07
  -6 -15   5    7.70    1.59
  15   8  -3    2.58    1.32
   6 -15  -5    5.58    1.59
   6 -15   5    5.14    1.34
  15  -8   3    3.92    1.30
   8  15   3    1.77    1.50
   6  15   5    3.38    0.91
  -6 -15   5    5.26    1.32
   8  15   3    1.98    0.74
   0  17   3    0.85    0.89
  15   6   5    4.82    1.62
 -15  -6   5    4.90    0.99
   8 -15  -3    0.19    1.97
 -17   0   3    0.04    1.96
  -8 -15   3    2.21    0.94
  -6 -15  -5    6.66    1.68
   0   3  13    0.99    1.81
  -6  15   5    6.77    2.08
   0 -17   3    0.91    1.78
 -17   0   3   -1.38    1.17
  15   8   3    1.48    1.05
   0  17   3   -0.22    1.81
  -3   0 -13    0.44    1.92
   0  -3 -13   -2.34    1.93
 -15  -6   5    6.03    0.99
  15  -6   5    5.26    1.13
   0   3 -13   -0.65    2.02
 -15  -6   5    5.15    1.60
   3   0  13   -0.38    1.86
  -8 -15  -3    6.34    1.74
 -15  -8   3    1.37    1.44
   3   0 -13    0.97    1.50
 -11 -11   6   71.42    3.47
 -11 -11   6   67.33    2.55
   3  17  -2    3.51    1.20
  -3 -17   2    0.60    1.93
   3 -17   2    1.21    1.60
  17  -3  -2    1.00    0.51
  -3  17   2    0.31    2.08
   3  17   2    1.82    0.93
 -11 -11  -6   71.12    2.14
   3  17  -2    1.67    1.61
 -11 -11   6   66.12    2.56
   3 -17  -2    1.02    2.02
  17  -3   2    1.49    0.55
  17  -3   2    1.00    0.96
 -17   3   2    1.90    1.38
  -3  17  -2    2.97    1.88
 -17   3  -2    0.69    0.49
 -17  -3   2    0.62    0.40
  11  11   6   70.22    2.05
  -3  17  -2    1.51    1.06
   3  17   2    0.83    1.11
  11  11  -6   68.92    5.19
  11 -11  -6   62.98    3.00
  -3 -17  -2    3.00    2.20
 -11  11  -6   67.89    3.27
 -11  11   6   70.08    4.47
 -17  -3   2    1.22    0.65
  17   3   2    1.39    1.06
  -3  17   2    1.44    1.09
  11 -11   6   65.66    3.17
  17   3  -2    1.89    0.95
   7  -9 -10    2.77    1.31
  -7  -9  10    3.61    1.32
  11  -3 -10   79.37    3.79
  -3 -11 -10   71.36    3.83
  -9   7  10    4.55    1.36
   7   9  10    4.37    1.14
  11   3  10   78.16    2.39
  -7   9  10    6.17    1.63
  -9  -7  10    3.13    1.00
   3  11  10   67.53    2.69
  -3 -11  10   75.38    3.01
  -9  -7  10    2.17    1.45
  11  -3  10   73.26    4.00
  11   3 -10   73.24    2.84
   7  -9  10    3.95    1.08
   9   7  10    3.36    1.00
  11   3  10   77.06    2.68
  11  -3  10   76.54    2.89
  -7  -9  10    2.79    1.35
  -7  -9 -10    5.05    1.17
  -3  11  10   73.05    3.73
   3 -11 -10   68.23    3.45
  -7  -9  10    6.72    1.85
   3 -11  10   71.40    3.82
  -9  -7  10    3.18    1.09
   9  -7 -10    6.79    1.81
   7  -9  10    5.13    1.57
  -3 -11  10   75.18    3.39
  -3 -11  10   73.53    3.71
 -11   3  10   74.87    3.52
   7  -9  10    5.51    1.37
 -11   3  10   80.93    3.31
 -11  -3  10   75.46    3.71
   3 -11  10   74.85    3.48
 -11  -3  10   77.33    3.49
   3 -11  10   78.93    3.49
   9  -7  10    4.17    1.23
   9  -7  10    4.26    1.18
  -9  -7 -10    3.17    0.73
 -15   9   0   11.80    2.02
   9  15   0    9.34    1.71
  15   9   0    9.87    2.01
   9  15   0   10.49    1.50
   9 -15   0    7.35    1.65
  -9 -15   0   11.44    2.09
  15  -9   0   12.49    2.20
  -9  15   0    6.49    1.53
  -5 -13   8    1.78    0.90
  -5 -13  -8    2.05    1.04
  13   5   8    2.80    0.47
   5  13   8    1.52    0.78
 -13   5   8    1.11    0.89
   5 -13  -8    2.95    1.45
   5 -13   8    2.99    0.82
   5 -13   8    0.88    1.36
  13  -5   8    3.01    0.82
  13   5   8    1.66    0.34
  -5 -13   8    2.52    2.00
  13  -5   8    2.73    0.88
 -13   5   8    1.81    0.99
 -13  -5   8    3.41    1.44
  -5  13  -8    1.85    1.14
  13  -5  -8    1.94    0.95
  -5  13   8    3.21    1.22
 -13  -5   8    0.95    2.27
  -5 -13   8    2.13    1.13
  13   5  -8    2.28    0.96
  -7 -16  -1   -1.58    1.98
   4  17  -1   -0.43    1.45
  16  -7   1    0.07    1.76
  10 -11   7    3.75    1.57
  16   7   1    1.25    1.78
   4  17   1    0.89    1.52
   7 -16  -1    1.48    1.90
 -17   4  -1   -0.01    1.48
 -14  -5   7   15.41    2.25
  -4  17   1    0.60    1.33
   7 -16   1    0.71    2.05
  -7  16  -1    1.84    1.08
   7  16  -1    1.12    1.84
 -11 -10   7    3.26    0.89
  -4  17  -1    1.17    1.65
   4  17   1   -0.37    1.87
 -11 -10   7    4.16    1.51
  17   4   1    0.86    1.59
  14   5  -7   22.22    1.86
  -5 -14   7   18.81    2.25
  -5  14  -7   21.92    2.63
   5 -14   7   18.60    1.66
 -16   7  -1    2.18    1.61
 -10  11   7    2.20    1.48
 -17   4   1    1.06    1.51
 -11  10   7    2.33    1.15
   7  16   1    0.99    1.56
  -7 -16   1    1.89    1.87
  -7  16   1    0.82    1.81
  11 -10   7    2.56    1.73
  17  -4  -1    0.48    1.10
 -10 -11  -7    2.74    0.73
   4  17  -1    1.80    2.12
   5  14  -7   22.72    3.01
   7  16   1    3.56    2.00
  11  10  -7    5.24    2.35
  -4  17   1   -0.63    1.54
  14  -5  -7   19.58    2.04
  -7  16  -1    1.21    2.06
 -14   5   7   19.77    2.17
 -10 -11   7    3.87    1.16
   7  16  -1    2.46    1.16
  10 -11  -7    2.50    1.20
  16  -7  -1    1.14    0.76
 -14   5   7   19.16    2.07
   4 -17  -1    0.55    1.96
  -4 -17   1    0.81    1.82
 -16   7   1    0.58    1.61
  -4  17  -1    0.53    2.04
  17   4  -1    1.22    1.79
 -11 -10   7    3.63    1.17
   5  14   7   20.70    2.12
  -5 -14   7   23.16    2.13
  14  -5   7   18.54    1.52
  -7  16   1    1.38    1.43
 -10 -11   7    1.13    1.39
  -5 -14  -7   20.12    2.02
 -14  -5   7   19.41    1.62
   4 -17   1    0.80    1.59
  10 -11   7    2.34    0.42
  14  -5   7   20.48    1.67
  11  10   7    2.60    0.67
  10  11  -7    1.73    1.52
  -5 -14   7   18.10    2.13
  -5  14   7   20.08    2.48
  16   7  -1    1.89    1.92
  17  -4   1    0.71    0.98
 -11 -10  -7    2.66    0.60
  11 -10   7    2.86    0.43
   5 -14  -7   23.12    2.66
  -4 -17  -1   -0.77    1.79
  11 -10  -7    4.15    1.20
  10  11   7    2.82    0.69
 -10 -11   7    2.06    0.85
 -11  10  -7    2.09    1.03
   5 -14   7   17.50    1.89
 -10  11  -7    1.62    0.97
  10  12   6    1.31    1.14
 -10  12  -6    1.07    1.98
 -12  10   6    2.45    1.19
 -12 -10   6    2.36    2.44
 -12  10   6    0.09    1.18
  10 -12   6    0.83    2.06
 -10 -12   6    1.55    1.52
 -12 -10   6    1.36    0.83
  12  10  -6    0.79    1.59
 -10 -12   6    1.33    2.03
  12  10   6    0.43    0.27
  12 -10  -6    1.62    1.71
 -12  10  -6    1.43    1.67
  10 -12  -6    1.38    2.01
  12 -10   6    0.80    1.74
  12  10   6    2.32    2.12
 -10  12   6    0.59    2.05
 -10 -12   6    1.20    1.21
 -12 -10   6    0.31    1.39
 -10 -12  -6    0.06    1.26
  10  12  -6    1.03    2.56
 -12 -10  -6    0.95    0.58
  14   0   8  150.69    8.68
   0 -14   8  156.07    6.87
 -14   0   8  149.43    5.37
  14   0  -8  151.57    6.67
 -14   0   8  156.97    7.92
  14   0   8  149.25    4.21
   0  14   8  148.32    6.91
   0 -14  -8  152.08    5.07
   0 -14   8  145.51    8.89
   0 -14   8  136.88    5.35
  17   2   3    2.42    1.44
   2  17   3    0.63    1.66
  17  -2   3    1.09    0.79
   2  17   3    0.16    1.69
  17  -2   3    0.86    0.56
  -2  17   3    0.69    1.28
 -17   2   3    0.85    1.28
 -17  -2   3    0.95    1.12
  -2  17  -3   -1.30    1.61
 -17   2   3    0.14    1.76
   2  17  -3    1.93    2.10
  -2 -17   3    1.08    0.95
  -2  17  -3    3.01    1.80
  -2 -17  -3    1.39    1.43
 -17  -2   3    0.35    2.07
  17  -2  -3    0.25    1.30
  -2  17   3   -0.85    1.65
   2 -17   3    0.21    1.92
  17   2  -3    2.37    1.58
   2  17  -3   -0.08    1.71
   2 -17  -3    1.20    1.16
  17   2  -3    0.69    0.42
 -17   2  -3    0.69    0.78
   9  -4  11    8.90    1.45
   3   2 -13    1.58    1.90
 -12  11  -5    0.66    1.83
  -3  -2 -13    2.34    1.98
   4  -9  11    8.29    1.77
   9   4  11    8.86    1.24
 -16   3   5    2.97    1.58
   4   9  11    8.40    1.45
  -9   4  11    6.34    1.46
  -4  -9  11    8.19    2.45
   9   4 -11   10.19    1.90
  -4  -9  11   11.69    1.80
 -11  12   5    0.70    2.23
  -9  -4  11    9.55    1.71
 -12 -11   5    0.08    1.28
  12 -11   5    0.21    1.92
  -4  -9 -11   10.00    1.76
   3  16  -5    2.51    1.69
  16   3   5    2.22    1.49
  -2  -3  13    1.79    1.59
 -11  12  -5    0.27    1.86
  11 -12  -5    2.44    2.01
  -4   9  11   10.53    1.82
 -12  11   5   -1.71    1.18
  -4  -9  11    9.95    1.94
  -9  -4 -11    8.46    1.29
   4  -9  11    8.23    1.44
 -11 -12   5    0.26    1.16
   3  -2  13    0.98    1.79
   4  -9  11    7.73    1.51
 -12  11   5    4.48    2.05
  16  -3   5    2.37    1.12
   3 -16   5    0.88    1.93
   9  -4  11    8.22    1.45
  -2   3  13    2.52    1.86
   4  -9 -11    6.94    1.85
   3  -2 -13    1.30    1.47
 -11 -12   5    0.93    1.79
  12  11  -5   -1.60    2.29
  -3  16  -5    5.83    1.95
  11  12   5    0.17    2.22
  -2  -3 -13   -0.33    1.60
  11 -12   5    1.00    1.41
   3   2  13    2.28    1.77
  -3  -2  13    1.10    0.96
   2   3  13    3.15    1.61
   3  16  -5    2.17    1.56
 -16  -3   5    3.17    1.87
   2  -3  13    1.86    1.41
 -16  -3   5    2.61    1.36
 -16   3   5    0.71    0.98
   3 -16  -5   -0.30    2.30
  -3 -16   5    2.92    1.79
 -12 -11   5    2.10    1.38
   3  16   5   -0.78    1.49
  16  -3   5    1.46    1.15
  12  11   5   -2.21    0.66
  12 -11  -5    1.33    1.85
   9  -4 -11    9.57    1.89
 -11 -12  -5    0.87    1.06
   2  -3  13    1.54    0.95
 -11 -12   5   -0.54    2.32
  -3 -16  -5    2.15    2.23
  11  12  -5    0.21    1.76
  -3 -16   5    1.51    1.75
   3  -2  13    1.85    1.07
   2   3 -13    1.82    1.41
  -9  -4  11    5.85    1.51
  -3   2  13    0.94    1.00
  12  11   5   -0.77    2.25
  11  12   5    0.36    0.93
 -12 -11   5    0.29    1.08
 -12 -11  -5    0.94    0.64
  16  -3  -5    2.26    1.63
  -3  16   5    1.46    1.99
  16   3  -5    0.52    0.53
  16  -3   5    0.66    0.58
   2  -3 -13    0.86    2.03
  -7   3  12   40.48    2.50
  -7  -3  12   38.33    2.70
   3  -7  12   43.04    2.52
   3  -7  12   39.37    3.03
   3  -7  12   43.76    2.43
  -7  -3  12   48.17    2.51
  -3   7  12   45.60    2.76
   3   7  12   41.26    2.33
   3  -7 -12   40.37    3.19
   7  -3  12   46.49    2.57
   7  -3  12   39.86    2.64
   7   3 -12   39.48    2.37
  -3  -7  12   47.38    2.91
   7   3  12   39.15    2.12
  -3  -7  12   38.60    2.36
  -3  -7 -12   38.60    2.25
   7  -3 -12   37.54    2.41
  -7  -3 -12   40.16    2.03
  -3  -7  12   44.12    2.79
 -12   9   7   18.77    2.47
  -9  12   7   15.95    2.27
 -12  -9  -7   16.45    0.92
   9 -12   7   16.95    1.00
   9 -12  -7   13.70    2.14
  12  -9  -7   16.13    2.29
   0 -15  -7   -0.29    2.32
 -12   9  -7   13.20    1.62
   9 -12   7   13.95    1.92
  12   9   7   16.35    1.14
  15   0   7    0.35    0.35
   9  12   7   15.35    1.71
 -12  -9   7   18.27    2.72
 -12  -9   7   15.87    1.68
  12  -9   7   16.64    2.05
 -15   0   7   -0.14    1.42
 -12   9   7   14.05    1.64
  15   0   7    0.37    0.82
  -9 -12   7   13.43    1.49
 -12  -9   7   13.68    1.65
  12  -9   7   15.60    0.82
   9  12  -7   17.73    2.91
  -9 -12   7   18.41    1.71
 -15   0   7    0.87    2.04
  15   0  -7    1.24    1.45
  -9 -12  -7   14.23    1.29
   0 -15   7    0.18    1.43
  -9 -12   7   21.47    2.87
  12   9  -7   17.44    2.54
  15   0   7    0.65    1.08
   0  15   7   -1.76    1.81
   0  15  -7   -2.16    1.65
  -9  12  -7   14.45    2.08
   0 -15   7    2.15    1.20
   5 -12   9    0.11    1.85
 -12   5   9    1.03    1.99
   5 -12   9    0.46    2.03
  12  -5   9   -3.02    1.80
  -5 -12   9    0.54    1.74
   5  12   9    0.21    1.82
  -5 -12  -9    0.11    1.78
  12  -5   9    0.79    1.52
 -12  -5   9   -2.87    1.86
  -5  12   9    0.88    2.28
 -13   0   9   -0.84    2.12
  12   5   9   -0.74    1.08
  13   0   9    0.58    0.98
   0 -13   9   -1.95    1.95
  13   0   9   -2.70    1.28
  12  -5  -9    0.35    1.82
  12   5  -9   -0.60    1.92
  -5 -12   9    0.68    1.72
   0 -13   9   -2.31    1.76
   0 -13   9    0.79    2.14
 -12  -5   9    1.76    1.39
 -12   5   9    0.28    1.89
   5 -12   9   -1.10    1.26
   0  13   9    0.81    1.24
  12   5   9   -0.28    1.00
  -5 -12   9    0.67    2.40
   0 -13  -9   -0.86    1.81
   5 -12  -9    2.09    2.24
 -13   0   9   -0.47    1.64
  13   0  -9   -4.12    1.63
 -10   6  10    2.60    2.02
  10   6  10    1.02    1.15
  10  -6  10    0.14    1.61
 -10  -6 -10    1.31    1.15
  10   6 -10    2.18    1.69
  10  -6 -10    0.75    2.05
  10  -6  10    2.39    1.48
   6 -10  10    0.13    1.91
  -6  10  10    1.32    2.03
  -6 -10 -10   -0.04    1.48
   6 -10  10    2.22    1.85
   6 -10 -10   -0.42    2.27
 -10  -6  10   -0.21    2.47
  -6 -10  10   -1.07    1.60
 -10  -6  10    0.70    1.45
   6 -10  10   -0.51    1.31
   6  10  10    0.62    1.58
  -6 -10  10    1.88    1.64
  -6 -10  10   -0.25    2.24
  14   2  -8   30.59    2.20
 -10  10   8    1.66    1.07
  10  10   8    1.68    1.33
  -2 -14   8   26.33    2.35
 -10 -10   8    0.81    2.73
  -2 -14   8   31.55    2.94
  14  -2   8   24.33    1.58
  -2 -14   8   29.35    2.56
  14  -2   8   25.07    1.43
  14   2   8   25.63    1.17
  10 -10  -8    1.79    1.59
  10 -10   8    1.45    0.88
  -2  14   8   24.98    2.41
   2 -14  -8   28.97    2.96
  10 -10   8    2.55    1.96
   2 -14   8   30.21    2.63
 -10 -10   8    1.44    1.52
 -10 -10   8    1.45    1.59
  14   2   8   28.86    1.17
 -10 -10  -8    0.81    0.51
 -14   2   8   28.07    2.83
 -14  -2   8   29.22    2.66
   2 -14   8   31.24    2.62
   2  14   8   26.23    2.29
 -14  -2   8   26.08    2.06
  -2 -14  -8   25.56    2.73
   2 -14   8   25.98    2.37
 -14   2   8   28.81    2.04
  14  -2  -8   26.95    2.16
 -13  10   5   21.70    2.53
 -13  10   5   17.90    1.66
 -10  13   5   21.65    2.50
  13  10  -5   20.78    2.68
  13 -10   5   17.73    1.85
 -10 -13   5   18.37    1.62
 -13 -10   5   20.38    1.49
  10  13  -5   18.88    2.80
  13 -10  -5   18.14    1.98
 -10 -13  -5   18.16    1.45
  10 -13   5   14.51    1.79
  10  13   5   20.76    1.60
 -10  13  -5   16.41    2.22
  10  13   5   23.59    2.49
  13  10   5   22.68    2.52
  10 -13  -5   12.78    2.38
 -10 -13   5   14.61    2.46
 -10 -13   5   20.09    1.87
 -13 -10   5   19.60    1.70
 -13  10  -5   19.19    2.12
 -13 -10   5   24.53    3.16
 -10  -1  11    6.69    1.47
   1  10  11    7.35    1.64
 -10   1  11    8.06    1.54
   4   1  13   22.75    2.30
   1  -4  13   25.04    2.28
  10  -1  11    5.27    1.31
  -1  -4  13   23.29    2.21
   4  -1 -13   24.73    2.49
   1 -10  11    3.10    1.35
  -4  -1  13   26.90    2.41
   1  -4  13   24.90    2.16
  -1  -4  13   26.62    2.27
   4   1 -13   21.72    2.38
   1 -10 -11    3.88    1.22
  -1 -10  11    4.16    1.38
   4  -1  13   25.02    2.20
  -1 -10  11    5.61    1.50
 -10   1  11    5.27    1.49
  -1 -10 -11    5.29    1.30
 -10  -1  11    6.77    2.00
  10   1 -11    6.49    1.69
   1  -4 -13   23.87    2.49
  10  -1  11    3.83    0.99
  10   1  11    4.86    1.10
  -4  -1 -13   21.77    2.02
   1 -10  11    4.94    1.45
  10  -1 -11    7.60    1.81
  -1   4  13   24.88    2.28
  10   1  11    5.91    1.11
  -4   1 -13   25.17    2.22
  -1 -10  11    4.66    1.43
   1 -10  11    5.54    1.49
  -1  10  11    5.35    1.36
   1   4  13   22.33    2.04
  -4   1  13   24.90    2.44
  -1  -4 -13   24.94    2.36
  13   9   6   16.89    2.37
  15  -9   2   77.31    3.90
  15   9  -2   77.51    3.56
  15  -5   6    3.72    0.73
  -5  15  -6    5.81    1.63
   9 -15  -2   81.03    4.00
   9  15  -2   85.44    3.70
  -9 -15  -2   80.75    3.04
  13  -9   6   15.38    1.98
  -9  15   2   81.14    3.66
  -9  13   6   13.94    2.33
   9  15   2   80.03    5.69
 -15   9  -2   76.15    4.35
  -9  13  -6   13.05    2.14
 -15  -9   2   79.87    3.00
   9  13  -6   14.02    2.51
  -9 -13   6   12.20    1.90
 -15   5   6    2.87    0.92
   9 -13  -6   12.03    1.76
 -13  -9   6   15.59    1.64
  -9 -13  -6   13.80    1.45
   5  15  -6    5.13    1.57
   9  15  -2   77.57    3.32
   9 -13   6   15.34    2.15
  15   5   6    4.98    1.65
   9  15   2   76.96    4.86
 -13  -9   6   17.83    2.22
  15   9   2   81.79    5.79
 -15  -9   2   79.32    2.78
  13  -9  -6   14.88    2.08
  15   5  -6    4.53    1.12
  -9 -13   6   16.76    1.73
  15  -9  -2   72.50    3.13
 -15  -5   6    3.65    1.37
 -13   9   6   14.29    1.53
  -5 -15   6    4.35    1.28
   5  15   6    2.99    1.32
 -13  -9   6   18.36    1.58
 -13   9   6   18.15    2.14
   9  13   6   16.64    1.56
  -9 -13   6   17.02    1.68
  -9  15  -2   83.01    5.83
  -9  15   2   76.84    5.46
  -5 -15  -6    3.31    1.31
  13   9  -6   14.32    2.41
 -15   9   2   69.26    3.36
   5 -15   6    2.45    1.43
  15  -5   6    3.42    0.98
  -9 -15   2   77.18    3.01
 -13   9  -6   12.71    1.73
   9 -15   2   77.61    3.72
  -5 -15   6    4.13    1.53
  -5 -15   6    2.72    1.09
  15  -5   6    4.31    1.09
  -5  15   6    5.33    1.79
   5 -15  -6    5.24    1.65
  15  -5  -6    4.20    1.10
 -15   5   6    1.35    0.96
 -15  -5   6    4.47    1.01
 -17   5   0   46.13    3.44
  -5  17   0   59.39    2.62
  11  -9   8   34.35    1.37
 -11  -9   8   38.59    3.12
   9 -11   8   37.52    2.85
   5  17   0   47.56    3.00
  -5  17   0   58.16    4.54
  -9 -11   8   32.40    2.19
 -11  -9   8   32.86    1.94
  11  -9   8   34.55    2.45
  11  -9   8   37.96    2.71
  17   5   0   47.31    2.95
  -5 -17   0   55.40    3.46
  -9 -11   8   41.55    3.02
 -11  -9  -8   40.20    2.06
   5  17   0   54.13    2.97
  -9  11  -8   31.67    2.55
  17  -5   0   52.93    2.70
 -11   9   8   37.21    3.29
  -9 -11  -8   36.17    1.91
 -11  -9   8   35.14    3.45
  11   9   8   35.22    1.82
  -9  11   8   36.59    2.69
   9 -11   8   34.95    1.64
   9 -11  -8   41.72    3.58
  11  -9  -8   37.32    3.03
   9  11   8   35.20    2.09
  -9 -11   8   31.69    2.16
   5 -17   0   53.14    3.22
  12 -13  -1   10.86    1.97
 -13   2   9   10.72    1.92
   2 -15  -7    5.02    1.49
  12 -13   1    9.20    1.95
 -12 -13  -1   12.39    1.27
   2 -13  -9   13.66    2.33
 -12 -13   1   11.50    1.13
 -13  -2   9    9.03    1.50
 -12  13  -1   10.74    2.23
 -12  13   1    9.14    2.08
  13 -12   1   12.49    1.82
 -13 -12   1   11.11    1.47
   2 -15   7    6.58    1.50
  13 -12  -1   13.08    1.96
 -13  12  -1   11.28    2.01
  -2 -13  -9   12.69    1.99
  13  -2  -9    9.50    1.63
  -2  13   9   13.21    2.23
  15  -2   7    3.58    0.84
  13   2   9    9.47    0.99
 -12 -13  -1   11.74    1.05
 -13 -12  -1    9.18    0.99
  -2 -13   9    9.10    1.71
 -15   2   7    6.05    1.30
 -13  12   1   16.39    2.67
 -13  -2   9   11.05    2.28
  -2 -13   9    8.57    1.69
 -15  -2   7    4.49    0.92
  15  -2   7    6.14    0.91
   2 -13   9   11.25    1.90
  13  -2   9   10.08    1.12
   2 -13   9    8.99    1.44
 -12 -13   1   11.81    1.52
  13   2  -9    8.28    1.51
 -13 -12   1   12.35    1.16
   2 -13   9   11.53    2.32
  15   2  -7    3.72    0.91
   2  13   9    7.70    1.99
 -13 -12  -1   12.45    0.93
  -2 -15   7    5.79    1.29
  12  13  -1   12.87    2.30
  13  -2   9    8.97    1.24
 -13   2   9   10.26    1.67
  -2 -13   9    7.73    1.45
  13   2   9   12.04    1.18
  15  -2   7    4.23    1.22
  -2  15   7    7.45    1.96
  -2 -15   7    3.74    1.17
  15  -2  -7    6.10    1.46
 -15  -2   7    7.87    2.06
  -2 -15  -7    6.20    2.03
  13  12  -1    9.52    1.71
  -2 -15   7    5.74    1.75
  12  13   1   11.49    2.30
   2 -15   7    6.19    1.90
  15   2   7    6.56    1.66
 -15   2   7    3.52    1.21
   2  15   7    5.91    1.61
  13  12   1    8.55    2.13
  -2  15  -7    7.32    1.77
 -12  12  -4   97.17    4.94
   0  -8  12   81.18    3.34
 -12  12   4   98.11    2.56
  12  12   4  101.49    5.79
 -12 -12  -4  101.06    3.00
  12  12  -4   90.95    5.21
 -12 -12   4  102.62    4.57
  12  12   4  107.79    3.09
  -8   0  12   73.84    3.62
   8   0  12   76.48    2.71
   0  -8 -12   72.06    2.94
   0   8  12   66.64    3.09
 -12 -12   4  101.83    3.71
   0  -8  12   78.27    3.19
   8   0 -12   73.19    3.07
  12 -12   4   93.51    6.16
   8   0  12   66.86    2.31
 -12  12   4  102.37    4.01
   0  -8  12   81.02    3.34
  -8   0  12   83.22    3.47
 -12 -12   4   93.60    2.79
  12 -12  -4  108.44    4.05
 -13 -11   4  102.67    3.07
  11 -13  -4  116.66    4.54
 -11 -13   4  101.73    3.98
  17  -1   4    0.37    0.34
  17   1   4    0.99    1.65
  11  13   4  112.23    5.17
 -11 -13  -4  104.02    4.08
 -13  11   4  109.05    6.25
  -1 -17   4    0.94    1.75
  13 -11  -4  101.74    3.72
  -1  17   4    3.13    1.72
   1 -17   4    1.39    1.33
 -11  13  -4   95.29    4.07
  11  13  -4  104.42    4.65
  11  13   4  112.17    2.90
 -11  13   4  110.72    4.42
 -11 -13   4  105.78    4.43
  17   1  -4    1.91    0.89
   1 -17  -4    2.37    1.66
  17  -1  -4   -0.60    1.28
  11 -13   4  105.51    4.42
  13  11   4   97.73    3.94
 -13 -11   4  101.23    4.59
   1  17   4   -0.69    1.77
  -1  17   4    0.35    1.87
 -17   1   4    1.97    1.65
  -1  17  -4   -1.16    1.97
  13 -11   4   98.35    5.59
 -17  -1   4    1.06    1.12
 -13  11  -4   90.50    5.25
 -11 -13   4  104.08    3.46
 -13  11   4  106.98    4.03
  13  11  -4  103.80    4.74
   1  17   4    0.65    2.00
  -1  17  -4    1.17    2.10
   1  17  -4    1.42    2.08
  -1 -17  -4    3.93    2.51
  17  -1   4    0.86    0.52
 -17   1   4   -5.70    1.52
  17  -1   4    0.48    1.37
   1  17  -4    2.15    2.06
 -13 -11   4  113.47    3.43
 -17  -1   4    0.97    0.99
  11  14   1   -0.55    2.07
   8  13  -7    2.22    2.46
 -11  14   1    1.78    1.49
 -11  14  -1    0.82    2.12
  13  -8   7    0.47    0.28
 -11 -14   1    1.71    0.83
 -14  11   1    1.75    2.00
   8 -13   7    2.33    0.93
  11  14  -1    1.03    1.62
   8 -13  -7    3.56    1.68
 -13   8   7    0.81    0.76
 -11 -14  -1    0.92    0.65
 -14  11  -1    0.58    2.06
 -14 -11   1    1.38    0.66
  13  -8   7    1.38    0.40
  -8 -13   7    4.25    2.25
 -13  -8   7   -0.42    2.74
  14  11   1    2.23    1.92
  11  14   1    2.29    1.10
  14 -11   1    1.45    1.77
 -11 -14   1    0.96    0.55
   8  13   7    1.80    1.17
 -13   8   7    2.63    1.12
 -14 -11  -1    0.79    0.22
  14 -11  -1    0.84    1.80
 -13  -8   7    2.49    0.93
  -8 -13   7    1.29    1.49
  -8 -13   7    0.19    1.46
  13  -8   7    2.43    1.49
  -8 -13  -7    2.23    1.05
   8 -13   7    1.52    1.79
 -14 -11   1    0.92    0.90
 -13   8  -7    0.83    0.79
 -13  -8   7    1.02    0.85
  -8  13   7    2.09    1.24
  13  -8  -7    1.71    1.04
  -8  13  -7    3.45    1.94
  11 -14  -1    1.08    2.00
  14  11  -1   -0.28    1.84
  11 -14   1    1.80    1.13
 -14 -11  -1    1.06    0.20
  12   0 -10   17.37    1.99
   0 -12  10   19.05    2.26
   0  16   6    2.92    1.29
 -16   0   6    2.33    1.09
  12   0  10   16.34    1.58
  12   0  10   16.30    1.29
   0 -12 -10   17.27    2.31
  16   0   6    2.39    0.39
   0 -12  10   18.22    2.11
   0 -16   6    2.45    1.14
  16   0   6    3.41    0.44
   0  16  -6    1.81    1.05
   0 -16   6    2.05    1.01
 -16   0   6    1.39    1.03
   0 -16  -6    3.76    1.43
   0  12  10   16.58    2.09
  16   0  -6    3.74    1.41
   0 -12  10   17.03    1.88
 -12   0  10   23.24    2.78
 -12   0  10   20.31    2.21
  16   0   6    2.68    1.22
  -8  -2  12    3.80    1.13
 -16  -6   4    1.21    1.07
 -16  -6   4    0.26    1.09
   6 -16   4   -1.65    2.24
  -2   8  12    3.75    1.97
   6  16  -4    3.27    1.17
   2   8  12    4.10    1.84
  -8 -12  -8   17.79    1.62
  -2  -8  12    3.08    1.09
 -16   6   4    4.47    1.69
  16  -6  -4    0.34    1.50
  -8  16   0    3.17    0.95
  -8  -2  12    4.22    1.94
   2  -8  12    2.44    1.11
  -8   2  12    5.80    1.48
  -8  16   0   -0.26    2.17
   8 -16   0   -0.05    2.03
  -8 -16   0    0.97    2.28
  16  -8   0    1.09    1.56
   8  -2  12    4.85    1.27
  -8 -12   8   14.64    1.73
  -2  -8  12    2.83    1.19
  16   8   0   -0.77    2.02
  12  -8   8   15.75    1.82
 -12  -8   8   19.53    1.72
   2  -8  12    2.25    1.29
  16  -6   4    0.74    1.13
   8  -2 -12    2.91    1.13
   6  16   4    0.35    1.86
  -2  -8  12    2.07    1.26
 -16  -6   4    1.52    2.08
  16   6   4    2.33    1.70
   8   2  12    2.91    0.93
  -8 -12   8   14.61    2.45
  12  -8   8   17.11    2.11
  -6 -16  -4   -0.13    2.09
  16   6  -4    1.26    1.97
   6  16  -4   -3.33    2.10
  -6  16  -4    0.78    1.39
   8   2 -12    2.25    1.13
 -12  -8   8   15.98    1.79
 -12  -8   8   20.94    2.99
   8 -12  -8   16.23    2.22
  -6  16   4    0.81    2.08
  16  -6   4    0.74    0.59
   2  -8  12    2.37    1.11
 -12   8   8   12.17    2.00
   6  16   4    2.26    1.16
  -8 -12   8   17.42    1.74
 -16   6  -4    1.80    1.15
 -12  -8  -8   14.52    0.94
   6 -16  -4   -0.52    2.04
   8 -12   8   15.94    1.26
  -8  12  -8   12.80    1.88
  -8  12   8   16.28    2.30
  12   8   8   16.87    1.19
  -2  -8 -12    4.33    1.45
   8  16   0    1.67    1.58
   8  12   8   14.26    1.78
   8  16   0    1.98    1.97
  -6 -16   4   -1.17    2.15
 -16   8   0    1.35    1.35
   8 -12   8   14.61    1.87
 -16   6   4    1.76    1.61
   2  -8 -12    3.30    1.29
  12  -8  -8   17.57    2.27
   8  -2  12    2.56    0.83
 -12   8   8   20.20    2.53
   4  17   3    1.08    1.04
  -3 -10  11    3.49    1.46
 -17  -4   3    0.79    2.40
  -4  17  -3    3.17    1.54
  -4  17   3    1.12    1.44
 -10   3  11    1.59    1.39
 -17   4   3    1.63    1.64
  17   4  -3    2.62    1.11
   4  17  -3    1.89    2.07
  10   3  11    3.88    1.01
  14   9  -5   14.25    2.40
 -17   4   3    4.88    1.73
  -9 -14   5   18.47    1.74
 -17  -4   3    0.64    0.43
  17   4   3    0.36    1.70
 -14   9  -5   14.80    1.84
   4 -17   3    0.44    2.20
 -14   9   5   16.71    1.57
 -14   9   5   17.21    2.02
   9  14  -5   17.28    2.72
  -4  17  -3    0.66    1.36
   9 -14   5   16.43    2.34
   9 -14  -5   19.50    2.56
   3 -10  11    3.17    1.15
  -9  14  -5   15.21    2.26
  -4 -17  -3    1.82    2.01
  -3 -10  11    4.97    1.65
   4  17   3   -0.21    1.60
  -9 -14   5   13.92    2.33
   3 -10  11    3.89    1.81
 -14  -9   5   18.50    3.11
  17  -4   3    2.36    0.60
   9  14   5   14.16    2.23
 -14  -9   5   15.98    1.49
 -16  -7   3    0.67    0.36
   3  10  11    3.54    1.13
   4  17  -3    0.95    0.96
  10  -3  11    4.86    1.26
   4 -17  -3    0.74    2.60
  -9 -14   5   18.66    1.88
 -10  -3  11    3.22    2.46
   7  16   3    2.53    1.97
 -16  -7   3    1.36    1.07
  10  -3  11    3.76    1.15
  17  -4  -3    2.38    1.01
  10  -3 -11    5.21    1.62
  14  -9  -5   15.87    2.02
  16  -7  -3    1.10    0.94
  -4  17   3    2.21    1.30
 -17   4  -3    1.62    0.80
  -4 -17   3    2.16    1.00
  -3  10  11    2.73    1.30
  10   3 -11    0.89    0.93
  -3 -10  11    3.12    1.41
  14  -9   5   15.21    1.76
  -7  16  -3    3.46    2.08
  -9  14   5   15.03    2.48
 -10   3  11    2.70    1.03
  -7  16   3    0.27    1.94
   9  14   5   18.09    1.72
  17  -4   3    1.13    0.60
 -14  -9   5   14.60    1.28
  14   9   5   17.95    2.40
   3 -10 -11    3.28    1.28
 -10  -3  11    3.98    1.40
   7  16  -3    0.44    1.49
  10   3  11    4.15    1.06
  -3 -10 -11    3.92    1.21
 -16   7  -3    1.27    1.47
   7  16  -3    2.75    1.71
  -7 -16   3    2.11    1.75
 -16   7   3   -0.88    1.59
   7  16   3    1.76    1.36
 -17  -4   3    1.34    0.43
  16   7   3    1.87    1.28
 -16   7   3    0.08    2.22
  16   7  -3    2.90    1.29
   3 -10  11    3.03    1.57
   7 -16  -3    1.98    2.06
  -7  16   3    2.15    1.24
  -7 -16  -3    1.76    1.85
   7 -16   3   -0.29    1.33
  -9 -14  -5   18.43    1.81
 -16  -7   3    1.24    1.64
  16  -7   3    0.26    1.19
   0   5  13   -0.07    1.55
   4  -3 -13    2.16    2.06
   5   0  13    0.54    1.80
  -4  -3  13    1.58    1.47
   0  -5 -13    0.27    1.84
  -5   0  13    0.11    1.88
  -3  -4 -13    4.69    2.00
   0  -5  13   -0.42    1.99
   5   0 -13   -0.56    2.05
   3  -4 -13    0.87    2.00
  -5   0 -13    0.31    1.80
   3   4 -13    0.41    1.98
  -3  -4  13    1.65    0.93
   0  -5  13    2.28    2.08
  -3  -4  13    1.98    1.24
   3  -4  13    1.00    1.87
  -4  -3  13    1.08    1.53
  -4  -3 -13    1.35    1.50
   4   3  13    0.61    0.83
   3   4  13    1.34    0.85
  -3   4  13   -1.71    1.82
   4   3 -13    2.30    1.96
   3  -4  13   -1.73    1.75
   4  -3  13    2.23    1.82
  -4   3  13    1.14    1.80
   4  -3  13    1.67    1.60
 -17   5  -2   12.29    1.33
 -17  -5   2   16.04    1.02
  17   5   2   12.11    1.79
  -5  17   2   13.04    2.17
  17  -5   2   13.53    1.55
  -5  17   2   17.34    1.84
  -5  17  -2   11.77    1.75
  17  -5  -2   15.67    1.54
 -17   5   2   14.88    1.78
  17   5  -2   21.23    2.55
   5  17  -2   13.44    1.73
   5  17   2   18.43    2.60
  -5  17  -2   14.08    1.43
  -5 -11  10   50.50    3.41
   5 -11  10   51.98    3.13
  -5 -17   2   13.33    1.91
   5 -11 -10   50.45    3.57
 -17  -5   2   14.36    0.99
  -5 -17  -2   13.92    2.14
 -11   5  10   54.75    2.93
   5 -17   2   10.52    2.19
   5 -11  10   51.87    2.72
   5 -11  10   54.76    2.43
  11   5  10   51.82    2.61
   5 -17  -2   19.56    2.64
  -5 -11  10   54.96    3.61
   5  17   2   17.56    2.10
  11  -5 -10   51.99    2.93
   5  17  -2   20.91    2.67
 -11  -5  10   53.69    3.85
  11  -5  10   55.10    3.66
  11   5  10   54.97    2.03
  -5 -11  10   56.96    2.93
  11   5 -10   53.26    2.75
  -5  11  10   52.63    2.87
  -5 -11 -10   49.14    3.49
  11  -5  10   58.45    2.84
 -11  -5  10   53.62    3.97
   5  11  10   42.81    2.62
 -11   5  10   58.29    3.00
  -9 -10   9    0.46    1.59
  10  -9  -9    0.73    1.96
   9 -10  -9    0.96    2.00
   9 -10   9   -0.97    1.60
 -10  -9   9    0.37    1.59
   9 -10   9    1.03    1.00
  10   9   9    1.99    1.22
  -9  10   9   -1.13    1.99
 -10  -9   9   -2.81    2.23
   9  10   9    1.46    1.36
  -9 -10   9   -2.44    1.52
  -9 -10  -9    0.80    1.27
 -10   9   9    0.06    2.02
  -9 -10   9    1.41    1.40
   9 -10   9    1.67    1.78
 -10  -9  -9    0.75    0.69
 -10  -9   9   -2.06    1.45
  10  -9   9    1.25    1.17
  10  -9   9    0.88    1.73
  10  -9   9    1.00    1.50
 -16  -2   6    9.54    1.96
  -8 -14   6   29.30    2.45
  -2 -16   6    5.96    1.77
   8  14   6   31.56    2.01
  16  -2   6    6.75    1.40
   2 -16   6    5.30    1.20
 -14   8  -6   26.10    1.99
  16   2  -6    6.07    1.17
  -8 -14  -6   28.70    2.21
  16  -2   6    6.01    0.78
  14   8  -6   26.17    2.56
  -8  14  -6   27.00    2.68
   8  14  -6   25.50    3.10
   2  16  -6    5.53    1.75
  -2 -16  -6    6.00    1.78
  -2  16  -6    8.34    1.98
  16  -2   6    6.92    0.95
 -14  -8   6   30.67    1.83
  16   2   6    5.98    1.59
 -14  -8   6   32.54    1.88
  14   8   6   30.92    2.84
   2 -16   6    5.17    1.41
 -16   2   6    8.70    1.47
   8 -14   6   30.20    2.62
  -8  14   6   27.50    2.81
 -14   8   6   35.25    2.97
 -14   8   6   30.20    2.67
   8 -14  -6   31.52    2.76
  -2  16   6   10.11    2.41
 -14  -8   6   32.27    3.00
   2  16  -6    8.61    1.99
   2  16   6   12.73    2.36
  -8 -14   6   28.36    2.88
  -8 -14   6   26.86    1.86
   2 -16  -6    9.34    2.31
  -2 -16   6    4.88    1.50
  14  -8   6   31.64    2.30
  14  -8  -6   29.75    2.34
 -16  -2   6    8.84    1.48
  16  -2  -6    8.16    1.50
 -16   2   6    4.58    1.65
 -12  -2  10    0.97    1.42
  -2 -12  10    1.20    1.82
  -2  12  10    2.50    1.21
  12  -2  10    1.74    1.32
  -2 -12  10    0.78    1.93
   2 -12 -10    1.23    1.19
   2 -12  10    0.11    1.75
   2  12  10    1.25    1.74
   2 -12  10    0.43    2.02
 -12   2  10    1.38    2.00
   2 -12  10    0.95    0.81
  12  -2 -10    0.67    1.63
  12   2  10    0.48    0.67
  -2 -12 -10    0.97    1.94
  12   2 -10    0.24    1.59
 -12   2  10    2.02    1.26
 -12  -2  10    0.54    2.19
  12  -2  10    1.07    1.29
  -2 -12  10    1.07    1.86
  12   2  10    0.25    1.12
  10  14   4   58.67    4.03
  10 -14  -4   66.36    3.80
 -10  14   4   60.43    4.24
 -14  -4   8    2.17    1.70
  14 -10  -4   56.09    3.20
  18   0   0   67.04    2.64
  14  10  -4   60.71    3.64
  14   4   8    1.89    0.52
 -10 -14  -4   64.10    3.04
   0  18   0   66.02    3.81
 -14  10  -4   59.97    4.38
   0  18   0   68.68    3.48
  10  14   4   57.48    2.34
 -14 -10   4   50.51    3.68
  14   4   8    1.38    0.28
  -4 -14   8    1.81    0.97
 -10  14  -4   54.96    2.91
  14 -10   4   60.85    3.06
  14  10   4   55.39    3.97
  -4 -14   8    1.95    1.99
   4  14   8    2.05    1.64
  14  -4   8    1.74    0.67
 -10 -14   4   64.89    4.57
 -14  -4   8    1.06    1.36
   4 -14  -8    2.60    1.71
 -14   4   8    1.03    0.99
  18   0   0   67.38    1.80
   4 -14   8    1.47    1.21
 -14 -10   4   56.69    2.82
  -4  14   8    2.97    2.05
  14  -4  -8    2.44    1.84
 -14  10   4   64.22    3.92
 -10 -14   4   61.09    2.78
  10 -14   4   59.15    3.22
  10  14  -4   55.98    3.97
  -4 -14  -8    1.77    1.19
  -4  14  -8    1.42    1.91
 -18   0   0   64.99    2.91
 -14 -10   4   56.05    2.87
 -14   4   8    3.37    2.05
 -10 -14   4   65.32    2.58
   4 -14   8    1.06    1.59
 -14  10   4   64.05    3.59
  -4 -14   8    1.77    0.97
  14   4  -8    1.08    0.74
  14  -4   8    1.31    0.66
   0 -18   0   63.42    3.85
   6  -6  12   78.21    3.07
   6  -6  12   77.88    3.98
  -6  -6  12   78.61    3.09
   6  -6 -12   78.93    4.68
  -6   6  12   81.04    3.68
  -6  -6  12   82.67    3.12
   6   6  12   70.74    2.61
  -6  -6  12   81.30    4.72
  -6  -6 -12   72.93    2.82
  -5 -16  -5    9.07    1.74
  16  -5  -5   13.02    1.61
 -16  -5   5   13.27    2.13
 -16   5   5   14.83    1.82
   5  16   5   15.22    2.14
   5 -16  -5   12.56    2.26
   5 -16   5   13.69    2.32
  16   5  -5   13.48    2.00
  16  -5   5   11.88    1.26
  -5  16   5   15.20    2.52
 -16   5  -5   12.75    1.32
   5  16   5   10.05    1.41
   5  16  -5   12.05    1.98
 -16  -5   5   14.69    1.48
  16  -5   5   10.48    1.00
  -5 -16   5   10.99    1.60
   5  16  -5   10.59    1.85
  -5  16  -5   11.73    2.17
 -16  -5   5   12.00    1.36
  16   5   5   10.72    1.83
 -16   5   5   15.46    1.78
  -5 -16   5   10.93    2.03
   5   2 -13   44.66    2.66
   8  -7  11   20.17    2.02
   7  -8  11   19.77    2.16
   8   7  11   21.43    1.70
  -2  -5  13   45.29    2.79
  -2  -5  13   38.17    3.27
  -7   8  11   23.51    2.39
  -2   5  13   38.69    2.53
   7  -8  11   20.17    2.13
   5  -2  13   40.52    2.75
  -8  -7 -11   18.27    1.62
   5  -2 -13   44.86    2.83
   7  -8 -11   21.24    2.41
  -2  -5 -13   38.49    2.45
  -8  -7  11   17.31    2.14
   5  -2  13   40.65    3.30
  -5   2  13   43.85    2.78
   5   2  13   42.53    2.27
  -2  -5  13   45.44    2.71
  -5  -2  13   47.31    3.13
   2  -5  13   42.21    2.61
   7   8  11   20.29    1.84
  -8   7  11   21.89    2.38
   8  -7  11   15.07    1.49
  -7  -8 -11   21.40    1.84
  -8  -7  11   21.67    2.11
   8  -7 -11   19.85    2.13
  -8  -7  11   19.19    2.14
   7  -8  11   20.38    2.16
   2   5  13   44.13    2.53
   2  -5  13   42.89    2.66
  -5  -2 -13   44.43    2.50
  -7  -8  11   20.32    2.31
  -7  -8  11   19.37    1.88
  -5  -2  13   49.65    2.97
   2  -5 -13   39.26    3.34
  -7  -8  11   20.40    2.44
  17   3   4   -0.05    1.56
   7  -5  12   38.69    2.80
 -17  -3   4    2.91    2.09
  -3  17  -4    0.58    1.55
   3  17  -4    1.33    2.18
  -3  17  -4    1.10    1.43
   3  17   4    2.19    1.66
   5   7  12   37.00    2.25
   3  17  -4    1.58    1.63
  -5  -7  12   34.18    3.08
   7   5 -12   33.63    2.42
  -5  -7 -12   36.19    2.30
   3  17   4   -1.41    1.72
   5  -7  12   34.70    2.35
   7   5  12   32.76    2.43
  17  -3  -4    1.98    1.30
  -5   7  12   36.45    2.77
   7  -5  12   37.31    2.27
   7  -5 -12   41.83    3.00
  -3  17   4    1.54    1.91
  -5  -7  12   36.28    2.69
 -17  -3   4    2.58    1.19
  17   3  -4    1.58    1.06
  -3 -17   4    1.91    1.46
   3 -17  -4    1.37    1.47
 -17   3   4    2.38    2.12
   5  -7  12   35.25    2.90
 -17   3   4    1.23    1.65
  -7  -5  12   36.08    2.37
  -7  -5  12   38.05    3.42
  17   3  -4    0.64    2.01
  -5  -7  12   34.97    2.39
  17  -3   4    0.98    1.07
   3 -17   4    1.13    2.15
  -7   5  12   32.48    2.82
  -3 -17  -4    0.89    2.29
   5  -7 -12   38.36    2.63
  17  -3   4    1.01    0.83
  -7  -5 -12   34.36    2.48
  13   4   9   26.56    1.62
   4 -13  -9   26.05    2.92
  13  -4  -9   22.33    2.32
  -4 -13  -9   22.88    2.28
 -15   4   7   12.72    1.80
  17   6  -1    0.60    1.93
 -13   4   9   25.87    2.34
  -6  17   1    0.50    1.41
   6  17   1    0.32    1.38
   4  15   7   10.91    1.81
  -4 -15   7    8.48    1.81
   6  17  -1    0.31    1.29
  15  10  -1    0.64    2.14
  -6  17  -1    1.47    1.05
  -4 -13   9   23.65    2.25
  13  -4   9   24.96    1.68
  17   6   1   -0.48    1.76
  -6  17  -1    0.30    2.04
  -6  17   1    0.01    2.10
   6  17   1    0.92    1.91
  10  15  -1    1.67    2.39
   4 -13   9   23.76    2.31
  11  -8  -9    2.27    1.09
  15  -4   7    8.60    1.16
  -4 -13   9   24.70    2.46
   6 -17   1    1.43    1.54
   1  18   1   32.23    2.54
  15  -4   7    9.94    1.25
   6 -17  -1    0.54    1.95
  15  -4   7   10.85    1.55
 -17   6  -1    1.49    1.49
 -17   6   1    4.59    1.93
  15  10   1    2.49    1.93
  10  15   1    0.02    1.00
  -1 -18  -1   36.15    2.67
   4 -13   9   26.91    2.74
  -4 -15  -7   12.47    2.04
 -10  15   1    1.38    1.14
  -1  18  -1   30.20    2.33
  13   4   9   21.88    1.34
  -1  18   1   32.75    2.68
  -1 -18   1   31.29    2.70
  18  -1  -1   29.22    1.87
 -15   4   7   13.82    1.76
  10 -15   1    0.87    1.79
  -1  18  -1   31.96    2.61
  -8 -11  -9    5.34    1.46
   4 -15  -7   13.49    2.38
 -18   1  -1   30.64    1.77
   1  18   1   36.06    2.49
  -4 -13   9   24.45    2.54
  17  -6  -1    0.79    1.44
   4  13   9   21.98    2.00
  -4 -15   7    9.86    1.90
 -15  -4   7   11.98    2.42
   6  17  -1    0.65    2.11
   1 -18   1   35.94    2.86
  13  -4   9   21.26    2.06
  18   1  -1   33.38    1.38
   1  18  -1   30.04    2.72
 -13  -4   9   23.86    2.08
  15  -4  -7    8.76    1.55
 -10 -15   1    0.18    1.55
  10  15   1    1.34    2.19
   4 -15   7    9.08    1.28
 -15  10   1    0.32    1.89
 -11  -8   9    4.10    1.37
 -18  -1   1   32.32    1.57
  17  -6   1   -0.59    1.52
   1 -18  -1   36.99    2.82
   1  18  -1   33.99    2.73
  -4  15  -7    8.03    1.94
  -4 -15   7    5.84    1.68
  18   1   1   34.81    2.86
   8 -11   9    1.63    0.59
  15   4   7    9.23    1.86
  -8 -11   9    2.11    1.35
   8 -11  -9    3.28    1.35
   8  11   9    5.11    1.14
  11  -8   9    0.94    0.98
 -10  15  -1    1.12    2.14
  10  15  -1   -2.83    1.23
 -15  -4   7    8.27    1.35
  15 -10   1    0.55    1.54
   4 -15   7    7.43    2.07
 -15  10  -1    1.21    1.84
  -4  13   9   24.19    2.45
 -18   1   1   27.57    1.74
  11   8   9    2.42    0.78
  -6 -17  -1    0.40    2.11
  -8 -11   9    2.07    0.86
  13   4  -9   22.13    2.22
  18   1  -1   33.15    2.16
  15   4  -7   11.03    1.41
   8 -11   9    2.87    1.32
  -6 -17   1    0.98    1.81
  -1  18   1   35.93    2.59
 -10 -15  -1    0.85    1.42
 -11   8   9    2.04    0.96
  18  -1   1   33.09    1.97
 -15 -10   1    0.25    0.62
 -11  -8  -9    3.27    0.68
  15 -10  -1    0.44    1.75
  -4  15   7    9.59    2.18
 -11  -8   9    3.01    1.58
 -11  -8   9    2.48    1.05
  -8 -11   9    2.49    1.25
  -8  11   9    2.98    1.89
  18  -1  -1   34.25    1.67
 -13  -4   9   23.79    2.57
 -13   4   9   21.89    2.26
 -15 -10   1    0.30    0.88
   8 -11   9    3.52    1.15
  10 -15  -1    0.09    2.11
  11  -8   9    2.16    0.95
  18  -1   1   32.68    1.28
   4 -13   9   20.84    1.48
 -16  -8   2   14.48    0.91
  -8 -16  -2   20.15    2.06
   8  16  -2   18.38    2.02
 -16  -8   2   18.59    1.05
  16   8   2   19.35    2.39
  16  -8   2   20.87    1.76
   8 -16   2   20.96    2.53
  -8 -16   2   20.47    2.21
  -8  16   2   17.19    2.25
  16   8  -2   18.14    2.42
   8 -16  -2   22.44    2.42
   8  16  -2   21.90    1.89
 -16   8   2   16.71    2.01
  16  -8  -2   21.26    2.29
   8  16   2   18.21    1.65
  -8  16   2   17.76    1.60
   8  16   2   17.68    2.21
  -8  16  -2   19.81    2.69
 -16   8  -2   16.04    1.97
  -2  18   0    0.79    2.03
  18   2   0    1.10    1.78
   2  18   0    0.46    1.90
  -2 -18   0   -3.71    2.20
   2 -18   0    0.04    2.05
  -2  18   0    0.95    1.58
 -18   2   0    0.87    1.39
  18  -2   0    0.67    0.53
  18  -2   0   -1.27    1.28
   2  18   0    4.12    2.10
  12 -13  -3    3.78    1.73
 -13  12   3    2.18    0.51
 -12  13   3    2.29    0.51
  12  13  -3    1.94    1.30
  13 -12  -3    1.67    2.03
 -12 -13  -3    1.49    0.63
 -13 -12  -3    1.35    0.27
 -12  13  -3    1.88    1.79
  12  13   3    2.72    1.39
  13 -12   3    2.71    1.24
 -13 -12   3    1.78    0.98
 -12 -13   3    3.91    0.91
 -13 -12  -3    2.39    0.42
 -13  12   3    1.52    1.12
  12  13   3    1.11    0.39
 -12 -13   3    2.79    1.12
 -12  13   3    2.75    1.15
  13  12  -3    2.62    1.43
 -13  12  -3    4.68    1.57
  12 -13   3    2.87    1.31
  13  12   3    1.35    2.17
 -13 -12   3    3.30    0.90
   9  -6 -11    0.15    1.56
  -6  -9 -11    0.79    1.72
  -6   9  11    0.73    1.88
   9   6  11    1.46    1.33
   6  -9  11   -0.26    1.30
  -9  -6  11   -0.39    1.53
   6  -9 -11   -1.36    2.29
   9  -6  11   -1.23    1.54
   9  -6  11   -1.02    1.59
  -6  -9  11   -0.01    1.73
  -9   6  11    2.43    2.02
   6   9  11    0.73    1.74
  -9  -6 -11    0.78    1.47
   6  -9  11    0.69    1.98
  -6  -9  11   -1.77    1.50
  -6  -9  11    0.52    1.73
   6  -9  11   -0.34    1.84
  -9  -6  11   -0.01    2.40
 -13  -7   8   60.49    2.97
  13  -7   8   59.03    3.03
 -13   7   8   58.45    3.88
   7 -13   8   58.54    3.21
  -7 -13   8   62.21    3.35
   7  13   8   57.20    2.73
   7 -13   8   60.18    3.16
  -7 -13  -8   65.97    3.78
  -7  13   8   58.03    4.00
  -7 -13   8   58.17    2.81
 -13  -7   8   66.72    3.83
 -13  -7   8   63.27    3.20
  13   7   8   56.28    1.80
  13   7   8   63.91    1.78
   7 -13  -8   59.12    3.43
  -7  13  -8   59.21    3.09
  -7 -13   8   61.09    4.20
 -13   7   8   56.90    2.70
  13  -7   8   55.68    2.75
  13  -7  -8   57.71    2.91
   7 -14   7    3.24    0.84
 -14  -7   7    2.53    1.42
  14  -7   7    2.82    0.61
 -14  -7   7    2.44    0.89
 -14   7   7    1.56    0.86
  -7  14   7    3.13    1.32
   7 -14   7    3.39    1.13
  -7 -14   7    4.47    1.49
 -14   7   7    3.66    1.07
  -7 -14   7    3.17    1.13
  14  -7   7    2.47    0.89
  14  -7   7    2.56    0.97
   7  14   7    2.26    0.90
  14  -7  -7    3.94    1.20
   7  14  -7    3.10    1.79
  -7 -14   7    2.19    1.36
  -7  14  -7    2.43    1.31
   7 -14  -7    3.20    1.45
 -14  -7   7    4.42    1.36
  -7 -14  -7    3.64    1.36
   0  18   2    1.28    1.06
  18   0  -2    6.00    0.91
   0 -18   2    3.45    1.72
   0 -18  -2    4.39    1.80
  18   0   2    4.07    1.14
   0  18  -2    6.43    1.76
 -18   0   2    3.34    1.00
   0  18   2    3.36    1.01
  18   0  -2    3.74    1.07
   0  18  -2    6.68    1.59
   4   8  12   30.58    2.63
  -4  -8  12   34.86    2.71
   4  -8  12   31.60    2.57
  -4  -8  12   33.66    2.27
   8   4  12   30.88    2.43
   8  -4 -12   30.00    2.42
   8  -4  12   31.63    2.38
   8   4 -12   32.40    2.39
  -4  -8 -12   30.91    2.22
  -8   4  12   27.75    2.50
  -8  -4  12   29.37    2.36
   4  -8 -12   29.99    2.71
   4  -8  12   31.53    2.33
   4  -8  12   27.88    2.16
   8  -4  12   31.77    2.25
  -8  -4  12   34.22    3.13
  -4   8  12   32.14    2.83
  -4  -8  12   32.35    3.03
  -8  -4 -12   31.41    1.93
   0  17  -5    2.47    2.08
  -8  15   5    0.11    2.05
   0  17  -5    0.33    1.19
 -15   8   5    0.57    1.62
  17   0   5   -0.40    1.32
  -8 -15   5    1.43    1.52
   0  17   5    1.79    1.89
  15  -8   5    0.02    1.47
  14  11   3    0.60    2.17
 -11 -14   3    0.36    1.23
 -17   0   5   -0.41    2.21
   0 -17  -5    0.71    2.04
 -15   8   5    0.15    1.36
   8 -15   5    0.00    2.22
  -8 -15  -5    0.43    1.56
 -17   0   5    1.04    1.45
  -8  15  -5    0.57    1.35
  17   0  -5   -2.14    1.48
   0 -17   5    0.86    1.42
  15   8  -5   -0.27    1.99
 -11  14   3    0.92    0.79
 -11  14   3    0.72    1.87
 -15  -8   5    1.07    0.54
   8  15   5    1.27    1.77
   8  15   5    2.99    2.37
   8 -15  -5    3.48    2.33
   8  15  -5    0.57    2.36
 -14 -11   3    0.30    0.97
  15   8   5    0.71    1.89
  14 -11   3    0.34    1.17
  -8 -15   5    0.74    2.09
 -14 -11   3    0.94    1.24
 -15  -8   5    0.61    2.61
 -15   8  -5    2.67    1.15
 -14  11   3    0.24    2.08
  11 -14  -3    0.94    2.05
  14  11  -3    0.77    2.21
  11  14   3    0.94    2.17
  11 -14   3   -1.71    1.97
 -11 -14  -3    0.59    1.40
 -14  11  -3    1.90    1.74
  11  14  -3    0.45    2.68
  11  14   3    0.69    1.02
 -15  -8   5    0.68    0.96
  15  -8  -5    1.36    1.18
 -14  11   3    0.02    0.79
 -11  14  -3    0.80    1.91
  -8 -15   5    0.91    1.69
 -11 -14   3    0.37    1.28
  14 -11  -3    1.94    1.98
  -6  -1 -13    2.14    1.78
  -6  -1  13    1.44    1.95
   0 -11  11    0.61    2.13
   0 -11  11   -0.53    1.90
  -1  -6  13    0.41    2.22
   1  -6  13    2.06    1.86
 -11   0  11    1.37    2.24
  11   0  11    0.24    1.11
   6   1 -13    0.92    2.01
   1   6  13    2.68    1.59
   1  -6  13   -1.98    1.90
   6  -1 -13    2.23    2.22
   0 -11 -11    0.62    1.81
  11   0  11   -1.47    1.21
   1  -6 -13    2.72    1.98
   0  11  11    1.51    1.77
  -1  -6 -13    2.03    1.01
 -11   0  11    1.46    1.78
  -1  -6  13   -0.22    2.11
   0 -11  11    0.70    1.67
  -6   1  13    2.58    2.00
   6  -1  13    1.62    1.70
  -1   6  13    0.66    1.79
  -6  -1  13    0.47    2.34
   6   1  13    0.28    1.63
   6  -1  13    0.64    2.08
  -1  -6  13    0.23    1.31
   1  -6  13    0.54    2.39
  11   0 -11   -2.08    1.92
  -9   1  12    4.38    1.57
  -9 -15   4    0.76    1.18
  -9  -1  12    3.76    1.39
   1   9  12    2.88    1.24
   9  15   4   -1.07    1.10
  15  -9  -4    1.73    1.71
  -9 -15   4    0.21    1.41
  -1   9  12    4.37    1.29
   9  15  -4   -4.89    2.67
 -15  -9   4    0.32    1.24
 -15  -9   4    1.63    1.06
   9   1 -12    3.31    1.17
   1  -9  12    2.93    1.22
 -15   9  -4    1.87    1.72
  -1  -9 -12    4.32    1.36
 -15   9   4    0.61    1.97
   1  -9  12    5.75    1.60
   9   1  12    3.84    1.09
   9  -1  12    3.48    1.10
 -15   9   4    1.74    1.39
  -1  -9  12    5.29    1.20
  -1  -9  12    4.20    1.62
   9  -1 -12    4.45    1.40
  -9  15  -4    2.49    2.00
 -15  -9   4   -0.43    2.20
   9 -15  -4   -1.64    2.27
  -9   1  12    3.41    1.58
  -1  -9  12    4.73    1.66
  -9  -1  12    5.72    2.25
   9  -1  12    4.18    0.99
   9   1  12    4.89    1.43
  15   9   4    1.39    1.93
  15  -9   4   -0.94    1.48
   9 -15   4    1.55    1.89
  -9 -15  -4    1.46    1.86
   1  -9 -12    4.33    1.32
  -9  15   4   -1.18    2.27
   9  15   4   -0.31    1.94
  15   9  -4    1.65    1.61
   1  -9  12    6.02    1.46
  -7 -12  -9   -0.35    1.34
  -3 -18   1   12.57    2.24
  -3  18  -1   12.42    1.99
   3  18  -1   14.14    2.18
  -3  18   1   11.22    1.72
  12   7   9    0.33    1.01
   7 -12   9    0.23    1.78
  -3 -18  -1   13.77    2.13
   3 -18  -1   16.03    2.42
  -3  18  -1    7.72    1.79
   3  18  -1   10.04    1.78
   3 -18   1   10.19    1.67
  -7  12   9    1.32    2.00
   7 -12   9    1.60    0.94
  18  -3  -1   15.37    1.64
 -18   3  -1   10.00    1.20
  18   3  -1   10.05    1.81
   3  18   1   12.19    2.34
  18   3   1    8.37    1.52
  -7 -12   9   -0.21    1.67
  12  -7   9    0.81    1.09
   3  18   1    8.22    1.51
  -3  18   1   10.15    2.12
   7 -12   9   -0.44    1.89
  18  -3   1   10.23    1.21
  12  -7   9    1.36    1.85
  12   7   9    0.71    0.50
  12  -7  -9    0.91    1.79
  -7 -12   9   -0.18    1.67
  -7 -12   9    0.49    2.19
 -12   7   9   -2.79    1.52
   7 -12  -9    2.58    2.12
 -12  -7   9    0.62    1.33
 -12   7   9    3.13    2.48
   7  12   9    0.55    1.23
  18  -3   1   10.09    1.21
 -12  -7   9    0.57    1.57
 -18   3   1    7.17    1.30
 -12  -7   9    0.46    2.17
  -2 -18  -2    9.70    1.93
  -4  16  -6   46.29    3.08
   4 -16   6   47.92    3.50
  -4 -16   6   44.35    3.08
  18   2   2    8.83    1.58
 -18   2   2    8.95    1.42
  -4 -16   6   48.58    3.29
   4 -16  -6   55.44    3.82
   2 -18  -2    8.55    1.59
  18  -2   2   10.85    0.90
   2  18  -2    9.79    2.08
  16  -4   6   47.08    3.26
  16   4   6   52.23    3.19
   4  16   6   47.80    2.99
  16   4  -6   48.57    2.20
  16  -4  -6   49.07    2.49
   2  18  -2   10.39    1.72
  18   2  -2    9.62    1.59
  -4 -16  -6   49.75    3.09
  -2 -18   2   11.73    2.04
 -16  -4   6   44.35    3.50
  -4  16   6   54.95    3.62
   4  16  -6   47.82    4.30
  -4 -16   6   46.96    3.72
  16  -4   6   40.08    2.47
   2 -18   2   13.14    2.22
  -2  18   2    9.98    1.91
  16  -4   6   46.72    2.13
 -16   4   6   44.12    2.61
  18  -2   2   11.18    1.31
  -2  18  -2   13.46    2.00
   2  18   2   11.68    1.93
   2  18   2   10.36    1.91
 -18  -2   2    9.78    1.13
  18   2  -2    9.40    0.83
 -18   2  -2   12.67    1.04
  -2  18   2   14.03    1.90
  18  -2  -2   13.22    1.30
 -16  -4   6   40.94    2.03
  -2  18  -2   10.95    1.92
 -16   4   6   49.72    3.06
 -12  -4  10   68.07    4.61
  12  -4 -10   66.86    3.23
  -4 -12  10   60.16    3.24
   4 -12  10   74.15    3.87
  -4  12  10   61.43    3.97
  -4 -12 -10   63.14    2.80
   4  12  10   59.43    3.11
  12   4 -10   61.98    3.82
   4 -12  10   61.24    2.89
  12  -4  10   71.15    4.21
 -12   4  10   60.59    3.53
  -4 -12  10   59.45    3.81
   4 -12  10   59.65    3.27
 -12   4  10   67.54    3.57
  -4 -12  10   58.68    2.96
  12   4  10   65.62    2.00
  12   4  10   63.45    2.58
  12  -4  10   64.29    2.77
   4 -12 -10   69.33    3.70
 -12  -4  10   64.19    2.73
 -10  -5 -11   40.18    2.55
  -5 -10  11   36.27    3.45
  10  -5  11   36.98    2.11
  -2  17  -5    0.03    1.83
 -10  -5  11   38.14    2.58
   5 -10  11   35.98    3.07
  -5 -10 -11   35.05    2.71
   2  17  -5    1.67    2.14
 -10   5  11   35.10    2.74
  -5 -10  11   36.09    2.40
  -5 -10  11   33.29    2.41
  -5  10  11   37.11    2.62
 -11   2  11   -2.01    2.00
   2  17   5    1.59    1.71
   2  17  -5    0.55    1.57
  -2 -17   5    1.05    2.09
   2 -11  11    0.85    1.83
  10  -5 -11   35.84    2.84
   5 -10  11   35.14    2.55
  -2 -11  11    0.69    1.91
   5  10  11   31.80    2.07
  17  -2  -5    1.45    1.52
  -2  17   5    0.65    1.84
  10  -5  11   34.47    2.52
   2 -11  11    0.21    1.44
  10   5  11   37.43    1.86
   2 -11  11    0.49    1.57
   5 -10  11   37.54    2.49
  17  -2   5   -0.06    0.82
   5 -10 -11   36.41    3.35
  -2  11  11    1.05    1.62
   2 -17  -5    0.75    2.23
  -2 -17  -5    0.46    2.59
 -11  -2  11   -0.32    2.28
   2 -17   5   -0.97    1.91
  11   2 -11    1.25    1.24
  -2 -11  11   -0.95    1.77
  11   2  11    1.40    1.14
  11  -2 -11    0.67    1.22
  -2 -11 -11    1.28    1.29
 -17  -2   5    2.01    1.79
  10   5 -11   39.23    3.11
  11   2  11    1.03    0.79
 -11  -2  11   -1.42    1.49
 -11   2  11   -0.09    1.75
   2 -11 -11   -0.38    1.88
  17   2   5    2.56    1.89
  -2 -11  11    1.80    1.98
 -17   2   5    1.01    1.29
 -17   2   5    1.49    2.24
 -17  -2   5   -1.03    1.08
   2  11  11    2.34    1.59
  11  -2  11    1.76    1.38
 -10  -5  11   37.82    3.26
  17  -2   5    0.47    0.78
  17  -2   5    0.51    0.55
  11  -2  11    2.57    1.23
  17   2  -5    0.63    1.31
  -5  -4 -13   16.42    1.78
   4  -5 -13   19.55    2.31
  -4  -5  13   17.71    1.81
   4  -5  13   19.02    1.95
  -4  -5 -13   15.09    1.82
  -5  -4  13   21.91    2.53
  -4  -5  13   18.39    2.62
  -4  -5  13   19.39    2.14
   5   4 -13   19.03    2.19
   5  -4  13   18.69    1.93
   4  -5  13   19.37    1.99
   5  -4  13   20.53    2.42
  -5  -4  13   17.37    1.85
   5  -4 -13   20.56    2.30
   4   5  13   19.85    2.28
  -4   5  13   17.41    2.29
   5   4  13   21.52    1.88
  -5   4  13   19.82    2.17
  -9  -9  10    1.65    1.61
 -15   7   6   10.36    1.85
  15  -7   6    9.12    1.55
 -15  -7   6   11.33    2.61
   9   9  10    1.10    0.90
   7  15   6    9.50    1.46
  -9  -9 -10    1.32    1.20
   7 -15   6   11.94    2.20
 -15  -7   6   10.68    1.42
 -15   7  -6    8.41    1.38
   9  -9 -10    0.41    1.36
  -7  15  -6    6.47    1.52
  15   7   6   11.44    2.24
  -7 -15   6   11.81    1.88
  -7  15   6   10.97    2.25
   9  -9  10    0.78    0.92
  -7 -15   6    8.51    1.71
  -9   9  10    2.77    1.89
  15   7  -6   12.38    2.17
 -15  -7   6   11.33    1.40
  -7 -15   6   10.36    1.78
  -7 -15  -6    8.78    1.78
   7  15  -6    7.75    2.38
   9  -9  10    1.74    1.10
   9  -9  10    1.91    1.29
   7 -15  -6    9.44    1.87
  -9  -9  10    0.58    1.84
  15  -7  -6   10.62    1.82
  15  -7   6    8.14    0.69
 -15   7   6    9.87    1.91
  -9  -9  10    0.48    1.60
  13  13   0   12.78    2.53
  17  -7   0    1.78    1.68
  -7  17   0    0.70    0.53
 -17   7   0   -0.09    1.74
 -13 -13   0    9.44    1.37
  13 -13   0   11.79    2.33
  -7 -17   0    0.53    2.04
  17   7   0    4.02    1.86
   7  17   0    1.01    1.08
 -13 -13   0    8.41    0.90
  -7  17   0    0.77    2.19
 -13  13   0    7.04    1.91
   7  17   0    1.01    1.25
   7 -17   0    1.51    2.14
  15  -1   8   82.10    5.03
 -15   1   8   86.39    3.21
  15   1   8   80.01    2.79
  15   1   8   88.60    2.13
  -1  15   8   72.26    5.02
 -15  -1   8   82.51    2.95
  15  -1   8   85.28    5.15
  -1 -15   8   74.75    3.36
   1 -15   8   77.49    3.28
  -1 -15   8   90.99    4.12
  -1 -15  -8   82.17    5.28
  -1 -15   8   68.59    4.69
   1 -15  -8   79.85    3.92
   1 -15   8   87.86    4.71
   1 -15   8   81.77    4.98
 -15   1   8   75.31    3.67
  15   1  -8   82.22    5.34
  15  -1  -8   81.81    3.09
   1  15   8   79.87    3.56
 -15  -1   8   72.20    5.08
  -9 -16   1    8.65    1.71
 -16   9   1    4.28    1.32
   9  16  -1    8.93    2.09
  -9  16  -1    6.42    1.89
  16   9   1    6.95    1.60
   9 -16  -1    7.85    1.93
 -16   9  -1    6.93    1.92
  16   9  -1    4.36    1.92
   9  16   1    8.13    2.12
  -9  16   1    6.12    0.78
  -9  16   1    9.33    2.35
   9  16  -1    6.59    1.28
   9 -16   1    4.42    1.49
   9  16   1    6.16    1.14
  -9 -16  -1    7.26    1.55
  16  -9  -1    6.56    1.55
  16  -9   1    5.47    1.40
   1 -14   9    7.95    1.52
  14  -1  -9    5.27    1.32
  14  -1   9    5.10    1.04
 -14  -1   9    4.84    1.17
 -14   1   9    3.55    1.22
 -14  -1   9    2.78    1.21
  14  -1   9    6.58    0.89
  14   1   9    5.71    0.86
  -1 -14   9    5.61    1.49
  14   1   9    4.52    0.80
  -1 -14   9    7.10    1.59
  -1 -14  -9    5.57    1.95
  14   1  -9    3.01    0.99
 -14   1   9    8.06    1.64
   1 -14  -9    5.26    1.39
   1  14   9    5.34    1.46
   1 -14   9    3.72    1.18
  -1 -14   9    5.86    1.35
  -1  14   9    5.69    1.82
   1 -14   9    6.59    1.85
   8 -10  10   -0.67    1.43
 -10  -8  10    0.91    2.59
   8  10  10    0.96    1.28
   8 -10  10    1.50    0.98
 -10   8  10    2.46    1.77
  -8 -10  10    1.34    1.68
 -10  -8 -10    1.93    0.68
  -8 -10  10    1.54    0.88
 -10  -8  10    0.71    1.68
  10  -8  10    1.31    0.83
  -8  10  10    1.65    1.96
 -10  -8  10    1.01    0.79
  -8 -10 -10    0.32    1.24
  10   8  10    1.69    0.74
  10  -8 -10    2.84    1.24
  10  -8  10    1.16    0.94
   8 -10  10    3.74    1.60
   8 -10 -10    2.41    1.32
  -8 -10  10    2.57    1.00
 -12 -14   0    1.83    1.15
   4  18   0   42.88    3.02
 -12  14   0    1.23    1.58
  14  12   0    1.19    1.19
 -12 -14   0    0.60    1.71
  18   4   0   45.24    2.81
  -4  18   0   44.40    2.80
 -14  12   0    0.49    2.27
  12 -14   0    1.09    1.51
  12  14   0    2.51    2.06
   4  18   0   49.19    3.02
 -14 -12   0    0.91    0.46
  -4 -18   0   46.16    2.79
  14 -12   0   -1.55    1.86
 -18   4   0   36.68    2.35
   4 -18   0   44.88    3.14
  -4  18   0   42.32    3.01
 -14 -12   0    1.30    0.52
  18  -4   0   41.60    2.08
  -6  17   3    1.98    1.41
  17  -6   3    1.23    1.50
 -17  -6   3    0.93    3.23
 -17   6   3    1.10    0.67
  -6  -3  13    4.40    2.39
 -15  10   3   17.79    1.16
  -1  18   3   18.81    2.23
  -1  18  -3   21.64    2.25
  15  10  -3   17.80    2.54
   6  17   3    2.61    2.05
 -18   1   3   13.83    2.18
  -3  -6  13    3.06    1.97
   6  -3  13    2.23    1.20
  18   1  -3   21.31    1.31
  10  15  -3   16.08    1.98
 -17  -6   3    0.75    0.77
 -18  -1   3   16.13    2.90
   1  18  -3   19.59    2.15
  -6  -3  13    3.43    1.47
   6  17  -3    1.51    1.45
   1  18   3   18.86    2.15
 -15 -10   3   17.65    1.50
  17   6   3    0.46    1.82
  -3   6  13    2.16    1.17
   6  17  -3    4.30    2.29
   6  17   3    0.65    1.51
 -18   1   3   20.80    1.74
  15  10   3   21.36    2.44
   3  -6  13    2.92    1.07
  18  -1   3   19.35    0.80
  15 -10   3   19.00    2.09
  -6  17   3   -1.98    1.98
  18   1   3   17.20    1.84
 -10  15  -3   17.09    2.30
  10 -15   3   23.34    2.46
  18  -1  -3   18.57    1.50
  10 -15  -3   18.32    2.64
  -1 -18   3   20.22    2.18
  -1  18  -3   18.53    2.29
 -15  10   3   19.31    2.28
   1  18  -3   19.57    2.40
   1 -18  -3   20.86    2.67
  -6 -17   3    1.03    1.65
  10  15   3   18.80    1.62
  18  -1   3   18.85    1.65
  18  -1   3   17.85    0.63
  -3  -6  13    2.24    1.79
  15 -10  -3   15.87    2.10
 -10 -15   3   18.75    1.70
  10  15   3   14.96    2.43
  -6   3  13    3.84    1.69
   3   6  13    4.40    1.44
 -17   6  -3   -1.01    1.13
   6  -3  13    3.91    1.49
   6 -17   3    2.01    2.02
 -10 -15   3   18.16    1.86
  -6  17  -3    0.61    1.87
  17   6  -3   -0.14    1.95
 -10  15   3   17.83    1.30
  -3  -6 -13    1.94    1.00
  -1  18   3   14.48    1.85
  17  -6  -3    0.19    1.40
   6  -3 -13    1.91    2.10
 -15  10  -3   19.61    2.09
 -10  15   3   21.85    2.58
   6 -17  -3    1.63    2.06
  -6 -17  -3    1.28    1.91
   1  18   3   21.48    2.78
  -6  -3 -13    3.08    0.93
 -17  -6   3    1.40    0.97
   3  -6 -13    2.16    1.94
   6   3  13    2.19    0.95
  -1 -18  -3   18.59    2.52
 -15 -10   3   16.64    1.24
   3  -6  13    4.10    1.61
   6   3 -13    4.52    1.99
 -17   6   3   -0.18    1.65
 -18  -1   3   16.41    1.66
  -3  -6  13    4.09    1.41
 -10 -15  -3   19.35    1.93
   1 -18   3   17.74    2.52
   3  -9  12   45.65    2.96
   9   3  12   46.93    2.42
  -3   9  12   40.61    2.48
   5  17   4   48.89    2.70
   3   9  12   42.89    2.80
 -17   5  -4   47.31    2.06
   9  -3 -12   44.40    3.04
  -5  17   4   53.43    3.97
 -17  -5   4   50.28    3.45
   5 -17   4   45.50    3.11
  17  -5   4   56.08    2.55
 -17  -5   4   53.91    2.73
 -17   5   4   53.47    3.38
   5 -17  -4   54.63    4.07
  -9  -3  12   50.53    3.93
   9   3  12   42.06    2.26
   9  -3  12   46.64    2.42
  -3  -9  12   41.89    2.43
  17   5   4   45.99    2.72
   5  17   4   51.92    4.35
  -5 -17   4   43.67    2.67
   9  -3  12   41.44    2.78
  -5  17  -4   62.01    4.34
   3  -9  12   42.66    3.37
  -3  -9  12   47.95    3.33
 -17  -5   4   48.78    2.18
   5  17  -4   55.13    3.39
  17  -5  -4   55.44    2.74
  -3  -9  12   50.85    3.49
  -5 -17  -4   49.96    3.23
  -9   3  12   45.78    2.89
   3  -9 -12   40.54    2.77
   5  17  -4   49.96    4.35
  17  -5   4   53.14    2.98
 -17   5   4   59.20    3.83
  -3  -9 -12   43.53    3.04
   9   3 -12   50.56    2.79
  -9  -3  12   47.67    3.34
   3  -9  12   45.38    2.95
  17   5  -4   46.11    3.29
  16  -1  -7   18.30    1.68
 -16   1   7   19.99    1.88
  16   1   7   18.11    2.10
 -16   1   7   20.82    2.15
  16  -1   7   18.66    1.98
 -16  -1   7   22.42    1.97
  -1  16  -7   19.97    2.37
  -1 -16  -7   20.35    2.50
  -1  16   7   22.67    2.69
  16   1  -7   21.58    1.78
   1  16  -7   19.58    2.30
   1 -16   7   20.87    2.57
  -1 -16   7   26.67    2.66
  16  -1   7   19.96    1.05
   1 -16   7   22.28    2.02
  -1 -16   7   17.28    1.84
  16  -1   7   19.96    1.35
   1  16   7   22.26    2.48
 -16  -1   7   16.98    2.27
   1 -16  -7   22.58    2.61
   0   0  14   62.04    3.04
   0   0 -14   54.67    2.78
  -6  14   8   23.73    2.51
  -6 -14   8   23.44    2.33
   6  14   8   20.85    2.20
  -6  14  -8   18.66    2.16
   6 -14   8   21.43    1.55
 -14  -6   8   24.83    2.00
  -6 -14  -8   22.60    2.27
  -6 -14   8   21.17    2.61
  14  -6   8   20.46    1.71
 -14   6   8   22.85    2.35
  14  -6   8   21.53    1.57
   6 -14  -8   25.17    2.73
   6 -14   8   25.05    2.42
  -6 -14   8   24.82    2.21
 -14  -6   8   23.00    1.94
 -14   6   8   27.92    2.20
  14  -6  -8   22.55    2.16
 -14  -6   8   22.45    2.40
  -7   0  13    0.43    2.12
   0  -7  13    1.08    2.23
  -7   0  13    1.63    2.51
   7   0  13    0.42    1.59
   7   0 -13   -0.67    1.50
   0  -7  13   -0.78    1.98
   0   7  13   -1.42    2.09
   0  -7 -13    0.53    1.93
   7   0  13    0.21    1.60
   0  -7  13    0.70    2.15
  -1 -13 -10   19.97    2.38
  13   1  10   19.65    1.43
 -13  -1  10   17.20    1.91
 -11  -7  10   15.71    2.45
  13   1 -10   19.56    2.18
  -7 -11  10   12.65    1.74
  -1 -13  10   14.50    2.13
   1 -13  10   16.24    2.18
   7  17   2    3.24    1.34
  -7 -11  10   14.68    2.43
  -7  17  -2    1.94    1.37
  -7 -11 -10   14.16    1.79
   7 -11  10   12.13    1.93
 -11  -7  10   16.69    1.90
  13  13   2   88.31    4.37
 -13  13   2   79.79    3.49
  11  -7  10   12.04    1.81
  17   7   2    3.48    1.67
   7  17  -2    2.40    0.93
 -17   7  -2    2.52    0.85
  -7  17   2    1.75    1.18
 -17  -7   2    3.07    0.47
  13   1  10   17.19    1.48
  -7  17   2    3.44    0.95
 -13  13  -2   83.61    4.05
  13  13  -2   86.21    3.83
 -13 -13   2   92.36    3.39
   7  11  10   12.62    1.64
  -1 -13  10   18.66    2.29
   7  17   2    4.20    1.16
 -17   7   2    4.95    1.43
   7 -17   2    2.81    1.34
  13 -13   2   81.69    4.62
 -13   1  10   16.49    1.95
  -7 -17   2    2.88    1.21
  13 -13  -2   88.20    4.06
  -1 -13  10   14.06    1.97
  17  -7   2    1.69    0.92
  11   7  10   13.62    1.34
   7 -11  10   12.91    2.04
  -7 -17  -2    4.04    1.64
  17  -7  -2    4.22    1.48
 -13 -13  -2   93.91    3.30
 -11  -7  10   13.65    1.69
  17   7  -2    2.18    2.09
   7 -11  10   13.81    1.33
  13  -1  10   18.90    1.72
 -13   1  10   16.70    2.45
 -11  -7 -10   16.90    1.52
 -11   7  10   13.09    1.92
  -7  11  10   11.51    1.99
   7 -17  -2    3.56    1.69
   7 -11 -10   11.79    1.85
 -13 -13  -2   84.58    4.18
   1  13  10   19.23    2.40
   7  17  -2    8.02    2.11
  -7 -11  10   14.88    1.81
   1 -13  10   16.25    1.97
 -13  -1  10   19.46    2.64
   1 -13  10   16.15    2.35
   1 -13 -10   21.17    2.43
 -13 -13   2   82.65    5.05
  11  -7 -10   15.15    2.22
  13  -1  10   17.29    1.28
  13  -1 -10   20.93    2.22
  11  -7  10   11.16    1.55
  -1  13  10   20.38    2.38
 -17  -7   2    2.55    0.56
  -1  -1  14   38.09    3.28
  -1   1  14   32.23    2.54
  -1   1 -14   36.13    2.75
   1  -1 -14   32.35    2.54
   1   1  14   39.61    2.47
   1  -1  14   40.76    2.79
   1   1 -14   35.24    2.65
  -1  -1 -14   36.37    2.49
 -15  11   0    2.32    2.25
 -15 -11   0    0.64    0.20
 -11  15   0    0.98    2.19
  11  15   0    1.25    1.36
  15 -11   0    1.38    1.63
  11 -15   0    1.99    1.38
 -15 -11   0    0.20    0.10
 -11 -15   0    3.74    1.55
  15  11   0    2.42    1.97
 -15  -3   8   23.23    2.83
 -15   3   8   29.85    2.22
  15  -3   8   28.03    2.03
 -15   3   8   30.18    2.86
  -3 -15   8   27.16    2.45
  -3 -15  -8   25.30    2.47
   3  15   8   27.06    2.51
  15  -3  -8   33.57    2.49
   3 -15   8   26.38    1.91
  -3  15   8   34.41    2.72
  -3 -15   8   32.69    3.23
   3 -15   8   29.60    2.56
  -3  15  -8   26.93    2.52
  15   3  -8   26.63    1.93
 -15  -3   8   25.87    1.83
  15  -3   8   26.54    1.54
   3 -15  -8   29.60    3.00
  -3 -15   8   27.55    2.28
  14  -3  -9   13.65    1.87
   6  13   9   10.03    1.58
  -6 -13   9    5.98    1.47
 -13  -6   9    7.73    1.38
  -6 -15   7   -1.31    1.85
  14   3  -9   12.53    1.72
  -6 -13   9    8.65    1.64
 -13   6   9   10.48    1.86
  13  -6   9   10.65    1.45
 -13   6   9    8.89    1.72
   6 -13   9    7.40    1.15
  -3 -14   9   12.56    1.90
  -3  14   9   14.29    2.39
  14  -3   9   13.37    1.56
  13  -6  -9    9.42    1.81
  15  -6   7   -0.25    0.84
  14  -3   9   13.84    1.34
   6  15   7    1.19    0.82
  -3 -14  -9   15.98    2.36
   6 -15   7    1.67    1.29
 -14   3   9   12.84    1.84
  -6  13   9   13.61    2.17
 -15   6   7    1.48    1.55
   6 -13   9    7.52    1.88
   3 -14  -9   14.76    2.20
  -6 -15   7    0.15    1.67
   6 -15  -7    3.51    2.11
  14   3   9   11.92    0.99
 -13  -6   9   16.44    2.62
  15  -6   7    0.56    0.74
  13   6   9    9.75    0.83
 -14  -3   9   12.79    1.53
   6 -15   7    1.55    1.26
  -6 -13  -9   11.08    1.74
   6 -13   9   10.45    2.07
   3 -14   9    9.95    1.81
 -15  -6   7    0.92    1.30
  -6 -13   9    9.86    1.67
 -15  -6   7    0.06    1.51
  15  -6  -7    0.75    1.62
  14   3   9   11.30    0.96
  13   6   9   10.00    0.91
 -13  -6   9   10.11    1.72
  -6 -15  -7    1.92    1.06
 -14  -3   9    9.72    1.80
  13  -6   9    9.36    1.85
   6 -13  -9   12.62    1.94
  -6  15  -7    0.97    2.11
  -6  15   7    0.46    1.89
   6  15  -7    2.61    1.56
 -15  -6   7    0.81    1.97
  -6 -15   7    0.80    1.19
 -15   6   7   -1.69    1.85
  -3 -14   9   12.93    2.00
 -14   3   9   10.39    1.89
   3 -14   9   12.52    2.09
  -3 -14   9   13.10    2.19
  15  -6   7    0.97    0.66
  15   6   7    1.00    1.92
   3  14   9   15.80    2.01
   3 -14   9   10.26    1.66
   4  18   2   77.03    3.09
 -12 -14   2    4.48    0.98
 -14 -12   2    3.53    0.80
  12 -14   2    4.50    1.75
 -18  -4   2   69.05    2.33
 -18   4  -2   68.83    4.35
  12  14  -2    2.90    1.53
  18   4  -2   72.34    3.49
  12  14   2    4.36    1.60
 -18   4   2   73.18    3.38
 -14 -12   2    3.62    0.99
  14  12  -2    3.23    1.31
  18  -4  -2   81.87    3.42
  14 -12  -2    5.06    1.72
  18  -4   2   73.73    4.04
   4  18   2   70.73    3.59
 -12  14   2    1.19    2.17
 -12 -14  -2    2.42    0.95
  -4 -18  -2   77.12    4.88
  -4 -18   2   71.59    3.31
   4 -18   2   73.91    5.33
  12  14   2    3.67    0.70
 -18  -4   2   74.97    1.71
  -4  18  -2   71.44    3.83
  12 -14  -2    6.11    1.76
  14 -12   2    3.13    1.12
   4  18  -2   74.01    3.59
  -4  18  -2   73.23    2.89
 -12 -14   2    5.26    1.29
  -4  18   2   67.54    4.93
 -12  14  -2    3.10    2.27
  14  12   2    2.76    2.23
 -14  12  -2    3.33    1.29
  -4  18   2   74.95    3.29
   4  18  -2   68.61    4.65
   4 -18  -2   79.42    4.02
  18   4   2   70.11    4.04
 -14  12   2    3.68    1.44
  18  -4   2   75.21    2.61
   0  -2  14    2.76    1.19
   0  -2 -14    1.74    1.32
  -2   0  14    2.59    2.02
   2   0  14    1.53    2.11
   0   2  14    2.60    1.20
  -2   0 -14    6.28    1.65
   2   0 -14    2.02    2.24
   0   2 -14    2.97    1.31
  16  -8   4    4.52    1.27
  -8  16   4    3.96    1.55
 -16   8   4    3.94    1.32
   8  16   4    3.80    1.14
   8 -16  -4    3.44    1.60
 -16  -8   4    3.64    0.83
   8  16   4    5.14    1.66
  -8 -16   4    2.04    1.13
   8  16  -4    6.50    2.14
   8 -16   4    1.90    1.44
  -8 -16  -4    3.77    1.28
  16   8   4    3.73    1.35
 -16   8   4    4.74    1.31
 -16  -8   4    2.08    1.50
 -16  -8   4    3.62    0.91
[truncated: 299,187 more chars]
