# Supplementary material for: Flux-growth method for the targeted synthesis of the salt-inclusion copper(II) phosphate Rb9Na2Cu6(P2O7)4Cl7
Source: Acta Crystallogr E Crystallogr Commun. 2026 May 7;82(Pt 6):551–6. doi: 10.1107/S2056989026004287 (PMC13238976; doi:10.1107/S2056989026004287)
Supplement: Supplementary file 2 [file e-82-00551-Isup2.hkl]

data_I                                                                          
_shelx_title ' cd1875 in I4/mcm'                                                
_shelx_refln_list_code          4                                               
_shelx_F_calc_maximum     1565.38                                               
_exptl_crystal_F_000      3968.00                                               
_reflns_d_resolution_high  0.8255                                               
                                                                                
loop_                                                                           
 _space_group_symop_operation_xyz                                               
 'x, y, z'                                                                      
 '-x, -y, z'                                                                    
 '-y, x, z'                                                                     
 'y, -x, z'                                                                     
 '-x, y, -z+1/2'                                                                
 'x, -y, -z+1/2'                                                                
 'y, x, -z+1/2'                                                                 
 '-y, -x, -z+1/2'                                                               
 'x+1/2, y+1/2, z+1/2'                                                          
 '-x+1/2, -y+1/2, z+1/2'                                                        
 '-y+1/2, x+1/2, z+1/2'                                                         
 'y+1/2, -x+1/2, z+1/2'                                                         
 '-x+1/2, y+1/2, -z+1'                                                          
 'x+1/2, -y+1/2, -z+1'                                                          
 'y+1/2, x+1/2, -z+1'                                                           
 '-y+1/2, -x+1/2, -z+1'                                                         
 '-x, -y, -z'                                                                   
 'x, y, -z'                                                                     
 'y, -x, -z'                                                                    
 '-y, x, -z'                                                                    
 'x, -y, z-1/2'                                                                 
 '-x, y, z-1/2'                                                                 
 '-y, -x, z-1/2'                                                                
 'y, x, z-1/2'                                                                  
 '-x+1/2, -y+1/2, -z+1/2'                                                       
 'x+1/2, y+1/2, -z+1/2'                                                         
 'y+1/2, -x+1/2, -z+1/2'                                                        
 '-y+1/2, x+1/2, -z+1/2'                                                        
 'x+1/2, -y+1/2, z'                                                             
 '-x+1/2, y+1/2, z'                                                             
 '-y+1/2, -x+1/2, z'                                                            
 'y+1/2, x+1/2, z'                                                              
                                                                                
_cell_length_a    17.8398                                                       
_cell_length_b    17.8398                                                       
_cell_length_c    13.4834                                                       
_cell_angle_alpha  90.000                                                       
_cell_angle_beta   90.000                                                       
_cell_angle_gamma  90.000                                                       
                                                                                
_shelx_F_squared_multiplier     1.000                                           
                                                                                
loop_                                                                           
 _refln_index_h                                                                 
 _refln_index_k                                                                 
 _refln_index_l                                                                 
 _refln_F_squared_calc                                                          
 _refln_F_squared_meas                                                          
 _refln_F_squared_sigma                                                         
 _refln_observed_status                                                         
   0   2   0      62161.73      41349.05      2086.21 o                         
   2   2   0       8634.94      29211.83       425.69 o                         
   1   3   0      22614.61      30250.36       421.18 o                         
   3   3   0      70375.82      90163.98      1332.21 o                         
   0   4   0      32780.18      12149.76       431.29 o                         
   2   4   0       8928.47      12815.22       310.95 o                         
   4   4   0     788788.19     706964.88     14502.25 o                         
   1   5   0      20588.47       9831.13       227.47 o                         
   3   5   0     140662.45     137346.80      1455.98 o                         
   5   5   0     164406.39     125330.37      2184.45 o                         
   0   6   0    1586293.50    1477275.12     16153.89 o                         
   2   6   0       7975.83       2807.18       160.20 o                         
   4   6   0      19995.10      21948.26       369.48 o                         
   6   6   0     425085.78     423150.78     19668.57 o                         
   1   7   0     384992.06     338434.50      3211.06 o                         
   3   7   0     121589.91     114061.15      1021.96 o                         
   5   7   0       1317.94       3780.92       312.13 o                         
   7   7   0     313074.03     285559.56      4525.49 o                         
   0   8   0     332025.97     297753.94      2963.60 o                         
   2   8   0      28865.56      30412.57       396.16 o                         
   4   8   0     128655.29     106785.37      1233.78 o                         
   6   8   0      13029.58      10753.60       316.78 o                         
   8   8   0     623905.06     597745.31      9855.75 o                         
   1   9   0       1331.61       1749.00       176.49 o                         
   3   9   0     315960.16     299784.22      2377.31 o                         
   5   9   0        249.08       3554.29       236.30 o                         
   7   9   0      56355.64      59241.29      1016.90 o                         
   9   9   0     515318.03     501368.38     16693.45 o                         
   0  10   0       3615.26       4670.41       359.72 o                         
   2  10   0      25535.78      23996.95       429.74 o                         
   4  10   0      16785.57      18114.27       358.17 o                         
   6  10   0         12.27       1405.92       289.36 o                         
   8  10   0      47215.23      49777.71       806.52 o                         
  10  10   0      25053.15      24614.42       881.40 o                         
   1  11   0       3933.05       7197.57       416.30 o                         
   3  11   0     254408.95     227121.12      2261.15 o                         
   5  11   0       7083.56       5856.23       250.69 o                         
   7  11   0       1943.97       5172.18       293.19 o                         
   9  11   0      94957.40     102081.28      1281.34 o                         
  11  11   0      16420.63      18249.29      1029.71 o                         
   0  12   0     590775.75     638764.88     11368.99 o                         
   2  12   0      26964.75      23987.87       423.53 o                         
   4  12   0      57334.54      63102.43      1048.17 o                         
   6  12   0      70742.86      77810.38      1634.01 o                         
   8  12   0       2617.13       2491.46       208.60 o                         
  10  12   0       6767.76       6685.13       551.76 o                         
  12  12   0     154755.34     162611.89      2462.65 o                         
   1  13   0      24945.99      31169.74       709.23 o                         
   3  13   0       8093.88      10742.22       477.12 o                         
   5  13   0        658.14       1259.81       368.85 o                         
   7  13   0     118623.72     125483.95      1714.37 o                         
   9  13   0      34845.23      32741.77       595.65 o                         
  11  13   0      18552.83      17259.31       532.37 o                         
  13  13   0       3947.78       8999.61       900.97 o                         
   0  14   0     194019.58     202430.00      3079.39 o                         
   2  14   0      49705.48      57705.82       784.48 o                         
   4  14   0       2061.84       2179.28       339.20 o                         
   6  14   0      43198.99      43691.09       839.90 o                         
   8  14   0     205454.22     212472.00      2457.44 o                         
  10  14   0      17430.11      12971.44       459.91 o                         
  12  14   0        882.93       1009.70       282.64 o                         
  14  14   0     203893.16     204266.41      2684.71 o                         
   1  15   0     133815.83     137303.03      1364.01 o                         
   3  15   0      48527.64      55036.30       887.59 o                         
   5  15   0      29783.05      29235.00       753.98 o                         
   7  15   0     158519.23     179861.55      2417.55 o                         
   9  15   0       9511.55       9637.24       612.58 o                         
  11  15   0        835.45        685.14       370.11 o                         
  13  15   0      45453.70      49545.66       799.78 o                         
  15  15   0       2781.22       3710.85       434.92 o                         
   0  16   0      42013.73      41459.83      1412.49 o                         
   2  16   0      24864.43      26184.31       834.81 o                         
   4  16   0       1790.79       1492.80       440.81 o                         
   6  16   0         84.05       1139.41       439.08 o                         
   8  16   0       1819.07       1281.91       510.11 o                         
  10  16   0       9798.28      11726.27       970.04 o                         
  12  16   0       4096.41       3888.29       499.66 o                         
  14  16   0        997.73        787.75       346.73 o                         
   1  17   0      36970.06      39077.89       629.29 o                         
   3  17   0      33736.02      31532.46       771.28 o                         
   5  17   0      47505.78      51459.65      1267.69 o                         
   7  17   0        599.96       1087.85       374.92 o                         
   9  17   0        422.63       1626.75       539.54 o                         
  11  17   0        470.17       1483.13       593.28 o                         
  13  17   0        437.79        992.12       379.97 o                         
   0  18   0      51871.03      64691.26      1092.30 o                         
   2  18   0        612.07        420.69       393.49 o                         
   4  18   0      34934.02      42132.57       876.35 o                         
   6  18   0      45781.71      56550.76      1305.93 o                         
   8  18   0         69.06       1475.88       472.87 o                         
  10  18   0       9245.71       9453.88       635.87 o                         
   1  19   0      30861.17      25167.50       887.20 o                         
   3  19   0       2576.40       1942.16       437.32 o                         
   5  19   0      52490.70      43274.09       904.44 o                         
   7  19   0      19077.69      16059.93       674.19 o                         
   9  19   0        723.94        953.57       599.11 o                         
   0  20   0      13722.42      13783.33       445.91 o                         
   2  20   0       7375.47       6335.04       444.12 o                         
   4  20   0       1613.29       1640.62       346.16 o                         
   6  20   0       1949.96       1848.81       394.47 o                         
   8  20   0      64476.47      57781.15      2112.39 o                         
   1  21   0      50831.22      49711.70      1000.20 o                         
   3  21   0      31856.91      26997.06      1265.80 o                         
   5  21   0       1377.78       1475.85       371.70 o                         
   1   2   1        670.10        386.11        99.63 o                         
   2   3   1       1617.02        711.47        90.31 o                         
   1   4   1       1569.52       2207.29       117.22 o                         
   3   4   1      12522.25      16254.71       207.61 o                         
   2   5   1      46783.80      44264.77       387.69 o                         
   4   5   1      38247.57      39598.09       356.87 o                         
   1   6   1      50931.72      47020.95       391.22 o                         
   3   6   1       1404.44       1358.06       113.57 o                         
   5   6   1      18376.45      16564.63       241.91 o                         
   2   7   1      66114.67      70156.75       696.17 o                         
   4   7   1      16682.15      18879.89       269.72 o                         
   6   7   1       4298.06       3641.72       155.58 o                         
   1   8   1        260.89        653.85       119.08 o                         
   3   8   1       1856.71       2069.73       140.57 o                         
   5   8   1      21638.75      21072.92       259.72 o                         
   7   8   1        239.92        767.06       185.10 o                         
   2   9   1       1104.75       1160.77       143.68 o                         
   4   9   1        253.56        162.67       206.08 o                         
   6   9   1      24533.51      22249.17       290.61 o                         
   8   9   1      15570.19      17130.37       316.01 o                         
   1  10   1      12739.37      10349.71       197.94 o                         
   3  10   1      34016.30      29778.38       379.64 o                         
   5  10   1      10286.88       9783.68       249.79 o                         
   7  10   1       1713.95       1661.19       154.39 o                         
   9  10   1      15720.46      15538.10       305.11 o                         
   2  11   1      10794.71      11919.20       259.48 o                         
   4  11   1      19474.90      18779.78       307.52 o                         
   6  11   1       1699.07       1449.82       159.72 o                         
   8  11   1       1518.53       1518.04       131.19 o                         
  10  11   1         25.00        519.42       298.53 o                         
   1  12   1       2679.59       3446.52       170.40 o                         
   3  12   1        667.65       1073.52       146.91 o                         
   5  12   1        749.69        935.89       202.57 o                         
   7  12   1       1010.31        963.52       165.82 o                         
   9  12   1      10787.69       9897.83       294.48 o                         
  11  12   1        136.13        741.41       238.44 o                         
   2  13   1        253.87        440.28       214.25 o                         
   4  13   1       1910.68       2233.51       182.87 o                         
   6  13   1       2742.80       2511.89       191.15 o                         
   8  13   1       1312.76       1434.72       193.13 o                         
  10  13   1       6027.37       6929.40       315.80 o                         
  12  13   1      10699.09      11213.77       324.01 o                         
   1  14   1       7646.64       7938.49       216.44 o                         
   3  14   1      24360.32      23846.95       422.22 o                         
   5  14   1      52304.51      51503.17       634.42 o                         
   7  14   1      18823.48      18119.44       451.37 o                         
   9  14   1       3348.83       3900.28       223.20 o                         
  11  14   1        990.26       1051.64       124.09 o                         
  13  14   1       1426.18       1542.37       181.60 o                         
   2  15   1       9093.90       9185.92       284.09 o                         
   4  15   1       2670.89       2187.73       174.06 o                         
   6  15   1      10813.89       9204.54       342.75 o                         
   8  15   1        919.97       1176.59       184.26 o                         
  10  15   1         43.25        450.44       304.05 o                         
  12  15   1        218.43        637.12       327.26 o                         
  14  15   1        314.48        901.24       241.00 o                         
   1  16   1       2658.17       2369.33       181.46 o                         
   3  16   1       2190.35       2432.43       194.92 o                         
   5  16   1       7308.51       7746.20       370.35 o                         
   7  16   1        516.17       1279.83       341.88 o                         
   9  16   1       5769.19       6409.53       346.40 o                         
  11  16   1          0.74        151.59       312.09 o                         
  13  16   1        243.98       1248.99       257.78 o                         
   2  17   1        283.50        656.19       284.71 o                         
   4  17   1         29.29        489.48       348.51 o                         
   6  17   1        181.40        769.90       368.29 o                         
   8  17   1       4265.81       4454.73       325.36 o                         
  10  17   1        329.74        877.42       396.20 o                         
  12  17   1       3739.29       5472.04       432.06 o                         
   1  18   1      32154.13      31748.21       427.17 o                         
   3  18   1       9194.78      10610.16       460.83 o                         
   5  18   1       8651.95       9415.23       383.37 o                         
   7  18   1       3406.95       3142.37       300.49 o                         
   9  18   1       5530.90       5223.91       372.45 o                         
  11  18   1       2772.93       3076.62       372.18 o                         
   2  19   1        129.53        944.66       256.37 o                         
   4  19   1        233.52       1106.31       348.06 o                         
   6  19   1        777.01       1502.16       295.00 o                         
   8  19   1       1324.62       1541.90       363.84 o                         
  10  19   1       3655.10       3875.89       361.90 o                         
   1  20   1       1585.45       1472.27       172.82 o                         
   3  20   1        337.17        818.90       265.35 o                         
   5  20   1        548.64        994.56       369.60 o                         
   7  20   1        957.71       1046.27       285.50 o                         
   2  21   1         12.71        194.89       284.89 o                         
   4  21   1        205.25       1195.09       339.82 o                         
   0   0   2       1339.53       8257.50       679.23 o                         
   1   1   2      13066.78       5971.21       213.52 o                         
   0   2   2       7001.43      16752.43       274.11 o                         
   2   2   2       9447.04       6966.87       234.11 o                         
   1   3   2       1058.02       1001.96       103.97 o                         
   3   3   2     983987.38    1012693.94     14789.75 o                         
   0   4   2     378372.16     281861.53      3546.97 o                         
   2   4   2       7021.84       5197.82       166.18 o                         
   4   4   2    1210222.12    1162731.75     18886.43 o                         
   1   5   2      18279.31       5808.98       130.64 o                         
   3   5   2      25002.15      22880.31       362.08 o                         
   5   5   2       1929.67       7125.74       246.41 o                         
   0   6   2     527204.44     591552.25      7516.41 o                         
   2   6   2       3920.42       2448.69       139.52 o                         
   4   6   2       1231.85       1163.51       100.97 o                         
   6   6   2     348766.84     368001.66      3341.15 o                         
   1   7   2       3469.30       6068.55       161.60 o                         
   3   7   2      28174.82      27600.89       316.67 o                         
   5   7   2       2419.29       1142.98       133.13 o                         
   7   7   2        669.74       1699.12       214.70 o                         
   0   8   2     409801.12     383530.78      3447.26 o                         
   2   8   2      70199.62      71119.60       554.27 o                         
   4   8   2     111190.43      86454.00       591.72 o                         
   6   8   2        879.73        830.93       130.03 o                         
   8   8   2       3070.97       5355.72       298.00 o                         
   1   9   2      39555.22      27556.74       309.97 o                         
   3   9   2     199768.31     241554.56      1673.00 o                         
   5   9   2     126889.30     103360.91       786.43 o                         
   7   9   2       4731.35       7221.74       257.49 o                         
   9   9   2       7793.19      12058.78       415.05 o                         
   0  10   2      13790.82      16681.23       360.54 o                         
   2  10   2      40619.82      37241.79       448.41 o                         
   4  10   2     156734.47     140572.34       880.49 o                         
   6  10   2        271.34       1171.89       201.25 o                         
   8  10   2       9740.23       9142.38       263.61 o                         
  10  10   2      60937.16      58788.88       842.33 o                         
   1  11   2      43179.78      46027.83       394.32 o                         
   3  11   2      22645.31      25099.37       368.57 o                         
   5  11   2     155920.09     154868.91      1366.04 o                         
   7  11   2      20540.10      18145.94       360.62 o                         
   9  11   2       3003.02       3449.28       184.61 o                         
  11  11   2     104664.40     111048.30      1349.61 o                         
   0  12   2      57256.89      69031.38      1035.08 o                         
   2  12   2        411.57        974.87       259.57 o                         
   4  12   2     125260.04     114247.84      1027.37 o                         
   6  12   2     207699.23     220274.41      1598.87 o                         
   8  12   2      50827.75      48224.32       554.81 o                         
  10  12   2       1142.43       1142.35       154.25 o                         
  12  12   2      16572.17      20221.78       583.05 o                         
   1  13   2      74557.11      62559.93       558.00 o                         
   3  13   2       3672.43       6704.78       259.95 o                         
   5  13   2     133576.19     120856.23       878.18 o                         
   7  13   2      14948.67      12797.46       345.32 o                         
   9  13   2      19776.54      18492.49       376.62 o                         
  11  13   2        501.16       1090.83       160.59 o                         
  13  13   2      82447.08      84416.11      1237.00 o                         
   0  14   2      54866.46      55227.59       869.46 o                         
   2  14   2      13219.81      13659.63       337.31 o                         
   4  14   2        267.97        751.30       182.92 o                         
   6  14   2       4945.40       4660.66       241.58 o                         
   8  14   2      20764.18      19467.93       447.19 o                         
  10  14   2      10614.60      13739.97       386.44 o                         
  12  14   2       4820.52       3632.65       277.24 o                         
  14  14   2      18789.91      17511.00       815.95 o                         
   1  15   2       2299.75       1625.03       165.98 o                         
   3  15   2     125261.64     115047.57      1092.07 o                         
   5  15   2       1026.77        980.44       155.23 o                         
   7  15   2       1576.89       2415.00       249.63 o                         
   9  15   2      85713.14      75995.73       824.08 o                         
  11  15   2        883.16        982.93       243.24 o                         
  13  15   2       1319.33       2179.74       261.20 o                         
  15  15   2      22175.38      18224.14       967.56 o                         
   0  16   2       8654.11       9983.69       416.39 o                         
   2  16   2       3919.08       3211.65       198.67 o                         
   4  16   2      81004.48      82499.53       731.82 o                         
   6  16   2      17061.42      22750.02       442.45 o                         
   8  16   2      19069.51      17873.60       394.70 o                         
  10  16   2       9067.97       8877.51       392.86 o                         
  12  16   2        150.57        421.90       330.48 o                         
  14  16   2       1902.63       2258.69       335.87 o                         
   1  17   2        436.84        935.75       152.87 o                         
   3  17   2        907.94       1291.34       177.32 o                         
   5  17   2      14308.10      14592.67       552.35 o                         
   7  17   2       2537.07       3032.27       223.69 o                         
   9  17   2      28228.08      28033.48       499.06 o                         
  11  17   2      76746.97      82185.16       898.00 o                         
  13  17   2      21799.04      21430.31       600.79 o                         
   0  18   2       6532.06       4305.85       427.92 o                         
   2  18   2      10820.63      10598.03       304.54 o                         
   4  18   2      69914.55      71522.80       692.84 o                         
   6  18   2      13257.26      11350.96       408.63 o                         
   8  18   2       6667.50       8028.66       392.81 o                         
  10  18   2      25412.33      23897.97       549.38 o                         
   1  19   2       1109.96       1167.31       174.21 o                         
   3  19   2      26138.45      32347.92       552.28 o                         
   5  19   2       2560.38       2718.81       318.94 o                         
   7  19   2       5655.15       5330.86       438.07 o                         
   9  19   2      15779.08      18280.82       578.48 o                         
   0  20   2       1446.18       1162.61       292.04 o                         
   2  20   2      17389.46      22807.66       390.58 o                         
   4  20   2       3023.86       4847.95       299.90 o                         
   6  20   2        779.15       1913.91       239.85 o                         
   1  21   2       3584.79       3270.71       245.35 o                         
   3  21   2      12965.47       9514.76       547.46 o                         
   1   2   3       6065.77       8701.67       189.94 o                         
   2   3   3      12439.40      12022.86       215.38 o                         
   1   4   3       8947.02      10992.80       188.15 o                         
   3   4   3          7.32        990.83       121.15 o                         
   2   5   3      11550.29       9381.95       195.40 o                         
   4   5   3       2317.54       2026.98       124.04 o                         
   1   6   3      20198.85      15087.44       219.25 o                         
   3   6   3      49980.38      56628.50       469.27 o                         
   5   6   3        695.36        801.06       130.99 o                         
   2   7   3      23545.89      23781.02       333.71 o                         
   4   7   3      11014.73      11106.96       236.19 o                         
   6   7   3       1471.95       2039.35       117.93 o                         
   1   8   3      13776.67      15710.12       275.18 o                         
   3   8   3      10551.20      12919.40       283.72 o                         
   5   8   3        106.49        295.08       181.90 o                         
   7   8   3        887.52       1013.67       167.50 o                         
   2   9   3      11955.88      13519.40       277.42 o                         
   4   9   3      11702.88       9977.09       257.27 o                         
   6   9   3      13109.53      14838.36       333.97 o                         
   8   9   3       6512.89       6223.86       231.75 o                         
   1  10   3      19260.88      17994.14       266.85 o                         
   3  10   3       2888.22       1983.69       173.91 o                         
   5  10   3      63787.96      64034.72       615.53 o                         
   7  10   3      35473.86      35081.82       439.32 o                         
   9  10   3      13373.03      13467.92       284.30 o                         
   2  11   3       2215.95       1793.68       171.56 o                         
   4  11   3       1570.34       1680.53       171.92 o                         
   6  11   3         97.73        627.42       305.35 o                         
   8  11   3        171.48        672.87       275.27 o                         
  10  11   3        192.88        843.92       257.03 o                         
   1  12   3        750.51       1370.69       174.93 o                         
   3  12   3       2225.01       2091.27       172.04 o                         
   5  12   3      34483.70      37441.83       446.14 o                         
   7  12   3      13393.86      14212.61       363.01 o                         
   9  12   3       3071.40       2477.44       237.04 o                         
  11  12   3        673.95        965.41       140.90 o                         
   2  13   3      10082.82       8894.62       286.38 o                         
   4  13   3       2490.34       2723.32       198.81 o                         
   6  13   3       5190.52       4877.40       296.07 o                         
   8  13   3       7138.94       5772.09       272.67 o                         
  10  13   3         12.00        442.92       315.42 o                         
  12  13   3       1907.86       2108.90       155.98 o                         
   1  14   3      48107.81      47246.61       526.04 o                         
   3  14   3      13054.76      12298.22       312.07 o                         
   5  14   3      11902.28      12095.37       316.23 o                         
   7  14   3       2242.71       1987.30       226.49 o                         
   9  14   3       3944.11       4274.70       265.47 o                         
  11  14   3        261.65        561.95       292.14 o                         
  13  14   3       4057.93       4317.10       288.50 o                         
   2  15   3      33659.76      33017.13       446.08 o                         
   4  15   3       2671.03       2505.39       230.23 o                         
   6  15   3       1370.95       1186.09       227.66 o                         
   8  15   3       2604.86       2286.06       240.87 o                         
  10  15   3      16227.15      17753.95       396.58 o                         
  12  15   3       1365.29        833.32       168.18 o                         
  14  15   3        202.68        956.05       244.47 o                         
   1  16   3       1425.78       1324.35       172.50 o                         
   3  16   3       5570.18       5682.63       266.57 o                         
   5  16   3        504.16       1111.35       209.81 o                         
   7  16   3        434.71       1213.48       233.77 o                         
   9  16   3       2487.67       1897.44       220.88 o                         
  11  16   3       1448.02       1296.40       226.22 o                         
  13  16   3       8312.58       7820.25       375.25 o                         
   2  17   3        320.39        799.77       211.20 o                         
   4  17   3       1180.55       1495.23       185.97 o                         
   6  17   3        384.07        882.41       289.27 o                         
   8  17   3       3724.77       3449.30       337.47 o                         
  10  17   3        289.86        555.19       335.08 o                         
  12  17   3        344.81        970.50       250.64 o                         
   1  18   3      16365.53      18187.06       332.28 o                         
   3  18   3      22632.55      21714.12       491.60 o                         
   5  18   3       2394.79       1993.51       182.88 o                         
   7  18   3        264.80        791.25       264.86 o                         
   9  18   3       9259.05      10091.10       361.62 o                         
  11  18   3       2486.16       1871.12       276.23 o                         
   2  19   3      10158.12       8300.44       289.62 o                         
   4  19   3       3435.87       2500.85       193.31 o                         
   6  19   3       4547.51       6104.32       428.52 o                         
   8  19   3        196.24       1262.76       316.10 o                         
   1  20   3       3628.30       4020.01       279.31 o                         
   3  20   3       1364.36       1319.15       208.39 o                         
   5  20   3         17.15        712.73       279.23 o                         
   7  20   3         66.41        561.79       330.12 o                         
   2  21   3       1238.29       1786.09       261.85 o                         
   0   0   4    1321445.88    1282727.88     18510.48 o                         
   1   1   4       1532.76       2805.29       207.39 o                         
   0   2   4        567.65       4264.82       313.13 o                         
   2   2   4      15663.22      18220.15       387.09 o                         
   1   3   4     416407.19     497766.28      3796.00 o                         
   3   3   4     483726.75     561933.19      5839.39 o                         
   0   4   4     732367.19     672784.94      6217.10 o                         
   2   4   4      29232.95      33889.20       358.72 o                         
   4   4   4      63513.21      62714.99       658.21 o                         
   1   5   4       1705.06       1255.58       151.03 o                         
   3   5   4      84287.87      86977.08       656.46 o                         
   5   5   4      82840.02      75316.41       902.85 o                         
   0   6   4     436302.72     441641.34      4984.92 o                         
   2   6   4      12808.15       8567.65       210.01 o                         
   4   6   4       5942.99       6513.06       191.65 o                         
   6   6   4     383498.56     407315.88      4114.59 o                         
   1   7   4      59459.96      53472.12       481.40 o                         
   3   7   4     211461.16     194349.62      1344.37 o                         
   5   7   4     172834.67     185903.31      1378.55 o                         
   7   7   4      92680.40      84068.70       804.75 o                         
   0   8   4     182031.86     186251.55      2146.37 o                         
   2   8   4       1206.16       2084.72       146.13 o                         
   4   8   4     228253.06     203530.44      1408.07 o                         
   6   8   4      19985.61      24306.75       362.55 o                         
   8   8   4     212243.00     189847.48      1765.56 o                         
   1   9   4      18207.51      27018.09       340.42 o                         
   3   9   4     254875.95     237161.12      1811.35 o                         
   5   9   4       2388.64        734.56       177.94 o                         
   7   9   4      76155.37      77488.72       560.15 o                         
   9   9   4     252649.03     234952.33      2103.03 o                         
   0  10   4     123145.78     119756.12      2052.82 o                         
   2  10   4      21141.62      22725.52       375.80 o                         
   4  10   4      99088.49     109054.02       916.93 o                         
   6  10   4      20823.47      23286.51       436.26 o                         
   8  10   4       6919.90       6583.25       242.48 o                         
  10  10   4     107613.02     117513.30      1780.75 o                         
   1  11   4     120856.74     123443.45      1055.26 o                         
   3  11   4       7583.94       7912.29       266.17 o                         
   5  11   4       2927.87       3494.57       204.94 o                         
   7  11   4     256750.17     249673.02      1627.30 o                         
   9  11   4       8526.28      10214.44       273.14 o                         
  11  11   4      73117.77      66915.81       892.62 o                         
   0  12   4     603179.62     617047.25      6881.87 o                         
   2  12   4      36606.36      37337.02       434.14 o                         
   4  12   4        267.62        846.78       222.06 o                         
   6  12   4     176432.98     182493.84      1264.80 o                         
   8  12   4      29686.43      27603.56       458.00 o                         
  10  12   4      21061.87      22385.19       445.91 o                         
  12  12   4      92272.43      97462.76      1252.52 o                         
   1  13   4       2615.55       3591.50       202.64 o                         
   3  13   4      17800.19      19395.08       368.00 o                         
   5  13   4        520.51       1987.52       215.61 o                         
   7  13   4      21697.13      24182.69       459.53 o                         
   9  13   4       2615.36       2293.64       211.68 o                         
  11  13   4     100757.85     102301.52      1067.29 o                         
  13  13   4       1286.22       2113.73       318.37 o                         
   0  14   4       5330.94       7167.71       284.90 o                         
   2  14   4      43641.54      41708.98       510.79 o                         
   4  14   4     111682.58     114892.20       881.28 o                         
   6  14   4       5732.21       6993.10       284.82 o                         
   8  14   4      54411.86      51230.88       629.36 o                         
  10  14   4      54347.12      58009.77       736.02 o                         
  12  14   4       4957.63       5536.71       283.87 o                         
  14  14   4      24093.35      23823.17       794.59 o                         
   1  15   4      23040.28      26931.75       429.70 o                         
   3  15   4       2200.18       2937.74       213.22 o                         
   5  15   4      81400.61      86331.12       850.79 o                         
   7  15   4       3657.00       6123.09       299.37 o                         
   9  15   4         86.58        461.28       343.63 o                         
  11  15   4      76505.16      77365.44       859.57 o                         
  13  15   4      11835.33      14179.68       364.72 o                         
   0  16   4      30435.11      26803.14       728.96 o                         
   2  16   4      30931.29      36533.20       502.60 o                         
   4  16   4        140.62       1183.84       303.28 o                         
   6  16   4       1269.15        948.96       282.89 o                         
   8  16   4       2994.88       3637.37       278.45 o                         
  10  16   4       8676.07      10127.51       419.57 o                         
  12  16   4       2878.64       1570.73       182.40 o                         
   1  17   4        164.26        708.97       251.94 o                         
   3  17   4        446.22       1270.77       310.02 o                         
   5  17   4      47122.06      49672.52       833.99 o                         
   7  17   4      41920.73      41165.12       643.73 o                         
   9  17   4      13117.39      11503.19       403.31 o                         
  11  17   4      27631.93      23733.92       463.47 o                         
   0  18   4     234218.06     263307.53      2759.93 o                         
   2  18   4        272.38       1504.27       254.77 o                         
   4  18   4       7741.47       5817.86       281.99 o                         
   6  18   4      78532.23      83256.42       874.49 o                         
   8  18   4      21059.72      21770.54       494.24 o                         
  10  18   4      14508.07      13666.00       454.82 o                         
   1  19   4      57962.92      53896.62       686.90 o                         
   3  19   4       1222.60       1491.12       250.51 o                         
   5  19   4      29697.14      28850.60       489.23 o                         
   7  19   4      46668.52      43337.26       870.39 o                         
   0  20   4        835.61       2002.74       417.78 o                         
   2  20   4       3583.06       2654.97       254.87 o                         
   4  20   4       5875.43       5815.23       337.16 o                         
   6  20   4        554.57       1674.48       244.32 o                         
   1   2   5      75334.65      80493.95       596.39 o                         
   2   3   5      13218.62      21286.74       307.52 o                         
   1   4   5       1313.53       1063.28       190.54 o                         
   3   4   5      40515.39      43133.89       415.87 o                         
   2   5   5      97006.28     106204.91       749.76 o                         
   4   5   5      13824.98      11298.81       291.89 o                         
   1   6   5      15344.14      15616.81       293.25 o                         
   3   6   5      11794.21      11745.41       259.94 o                         
   5   6   5       3099.71       2507.08       172.87 o                         
   2   7   5      53477.39      57120.54       674.89 o                         
   4   7   5      17278.96      17934.46       299.99 o                         
   6   7   5       1840.40       1100.31       159.10 o                         
   1   8   5      29784.64      30752.81       361.37 o                         
   3   8   5      22571.74      26633.06       371.08 o                         
   5   8   5       2982.12       2997.96       180.96 o                         
   7   8   5      11848.61      12333.90       271.00 o                         
   2   9   5        667.41       1174.36       150.73 o                         
   4   9   5       4017.50       3155.29       178.06 o                         
   6   9   5       7810.64       7419.56       233.17 o                         
   8   9   5       7395.06       7964.85       256.82 o                         
   1  10   5     165817.72     174483.27      1112.80 o                         
   3  10   5      42789.72      40436.76       490.01 o                         
   5  10   5       1060.81       1383.17       147.33 o                         
   7  10   5      18329.95      17452.81       328.49 o                         
   9  10   5         41.25        750.99       295.84 o                         
   2  11   5      11023.57      10273.02       252.22 o                         
   4  11   5        137.50        177.52       269.57 o                         
   6  11   5        732.18        982.58       242.56 o                         
   8  11   5       2265.30       2196.08       170.58 o                         
  10  11   5       1846.43       1627.90       181.76 o                         
   1  12   5      29797.61      30568.07       412.44 o                         
   3  12   5       7013.24       7776.02       307.25 o                         
   5  12   5       2010.71       1853.27       208.38 o                         
   7  12   5       7955.96       6824.50       262.18 o                         
   9  12   5        244.81        391.72       339.55 o                         
  11  12   5        120.24        304.66       259.42 o                         
   2  13   5       1044.22        702.99       227.31 o                         
   4  13   5        103.31        850.72       253.91 o                         
   6  13   5       4155.37       3776.13       237.03 o                         
   8  13   5      14681.55      13713.13       374.63 o                         
  10  13   5      16130.48      18653.49       499.08 o                         
  12  13   5      10281.79      10152.68       272.90 o                         
   1  14   5      13269.44      11716.84       317.54 o                         
   3  14   5      10918.78       9788.77       313.38 o                         
   5  14   5      17703.52      18711.81       410.94 o                         
   7  14   5      11205.43      10454.13       364.51 o                         
   9  14   5      14425.39      16054.97       413.90 o                         
  11  14   5         30.41       1551.48       312.06 o                         
  13  14   5         25.99        458.04       284.72 o                         
   2  15   5        194.23        406.48       317.57 o                         
   4  15   5       2918.24       2496.35       212.38 o                         
   6  15   5       6070.81       5852.24       268.22 o                         
   8  15   5        841.53        933.21       288.33 o                         
  10  15   5       1444.45       1401.88       283.98 o                         
  12  15   5       6565.86       5744.72       369.32 o                         
  14  15   5       1323.76       1948.27       282.55 o                         
   1  16   5       4050.76       4351.01       254.55 o                         
   3  16   5        391.24       1578.89       257.45 o                         
   5  16   5      12280.31      12038.48       343.99 o                         
   7  16   5       9811.86       8671.40       385.28 o                         
   9  16   5       4109.75       3827.59       283.21 o                         
  11  16   5         20.37        550.41       349.87 o                         
   2  17   5        241.26        628.38       278.78 o                         
   4  17   5       5273.72       4698.80       287.89 o                         
   6  17   5        102.86        352.96       296.07 o                         
   8  17   5         38.20        648.60       359.18 o                         
  10  17   5        129.29        950.88       352.91 o                         
   1  18   5       2379.22       2413.07       250.96 o                         
   3  18   5       5835.01       5701.24       328.81 o                         
   5  18   5      12410.74      13708.95       388.07 o                         
   7  18   5      15785.56      14658.00       428.54 o                         
   9  18   5       9806.84      10891.12       453.92 o                         
   2  19   5        352.24       1218.30       255.11 o                         
   4  19   5       4226.60       4337.28       254.21 o                         
   6  19   5        388.73       1703.20       356.78 o                         
   1  20   5         60.41        687.89       354.85 o                         
   3  20   5         64.94        784.67       284.85 o                         
   0   0   6      19501.77      22370.14      1450.64 o                         
   1   1   6       7965.46       6918.96       338.99 o                         
   0   2   6        280.07        901.49       303.16 o                         
   2   2   6      35601.28      31113.12       679.45 o                         
   1   3   6       8649.46      11381.10       294.88 o                         
   3   3   6     285880.50     314493.00      2834.42 o                         
   0   4   6     295380.88     266299.59      2633.15 o                         
   2   4   6       4379.51       3864.60       211.41 o                         
   4   4   6     477720.44     476741.78      5877.42 o                         
   1   5   6       7822.84       2967.31       187.24 o                         
   3   5   6       5113.28       9554.50       286.48 o                         
   5   5   6      37135.40      30460.89       630.69 o                         
   0   6   6     480889.78     561494.44      4789.13 o                         
   2   6   6      16725.93      23075.31       362.71 o                         
   4   6   6        205.19       1105.30       196.53 o                         
   6   6   6     375044.84     428113.09      4502.11 o                         
   1   7   6      21342.97      23197.95       387.30 o                         
   3   7   6     104922.20     114573.24       852.50 o                         
   5   7   6       1383.30       2853.20       200.34 o                         
   7   7   6      33542.09      37553.83       672.45 o                         
   0   8   6      74264.22      77240.79      1217.76 o                         
   2   8   6      47649.74      46735.36       497.58 o                         
   4   8   6     224295.36     219312.45      1761.70 o                         
   6   8   6       5641.99       5198.15       229.75 o                         
   8   8   6        135.76       1324.08       242.11 o                         
   1   9   6      29647.10      28692.67       383.57 o                         
   3   9   6     138969.75     157071.88      1178.47 o                         
   5   9   6      32915.08      27913.95       393.10 o                         
   7   9   6       5230.61       4738.95       235.88 o                         
   9   9   6      13748.86      15024.16       444.38 o                         
   0  10   6      13149.03      14621.07       653.68 o                         
   2  10   6      20009.72      20894.41       363.28 o                         
   4  10   6      27139.86      26271.18       386.84 o                         
   6  10   6       6215.48       7691.49       252.58 o                         
   8  10   6      19001.64      20611.90       363.62 o                         
  10  10   6      22090.49      20911.87       444.76 o                         
   1  11   6     131521.44     134461.42      1420.73 o                         
   3  11   6       4413.45       4786.64       222.49 o                         
   5  11   6      62850.25      60534.98       594.99 o                         
   7  11   6      56851.06      53686.49       546.56 o                         
   9  11   6         44.23        737.06       178.11 o                         
  11  11   6      63038.61      66423.70       872.42 o                         
   0  12   6       3046.57       5032.91       368.08 o                         
   2  12   6       2095.63       3045.36       201.91 o                         
   4  12   6      33869.44      28183.04       430.28 o                         
   6  12   6      69437.77      74404.80       673.95 o                         
   8  12   6      22694.70      19863.50       361.58 o                         
  10  12   6        138.88        965.54       191.08 o                         
  12  12   6       6232.43       7673.73       405.83 o                         
   1  13   6      82713.53      76190.84       730.74 o                         
   3  13   6      12751.76      15398.23       393.08 o                         
   5  13   6      49896.54      44758.96       635.83 o                         
   7  13   6      32197.86      28780.80       436.75 o                         
   9  13   6      14352.87      14965.96       404.87 o                         
  11  13   6       7081.90       6171.64       232.49 o                         
  13  13   6      90946.39      91457.20      1421.14 o                         
   0  14   6       4802.38       4532.84       390.29 o                         
   2  14   6       6135.85       6277.82       329.06 o                         
   4  14   6      40372.11      38848.42       566.80 o                         
   6  14   6       1310.87       1725.97       196.10 o                         
   8  14   6      30970.89      28894.34       517.01 o                         
  10  14   6      28850.40      31884.86       536.06 o                         
  12  14   6        518.65        890.10       247.26 o                         
  14  14   6      33898.72      32973.85       929.18 o                         
   1  15   6       1054.74       2351.42       211.70 o                         
   3  15   6     165963.09     158208.41      1162.95 o                         
   5  15   6       4303.43       3750.05       254.68 o                         
   7  15   6       9912.56       9380.01       332.83 o                         
   9  15   6      78927.16      68360.44       836.71 o                         
  11  15   6       8133.88       6846.19       333.19 o                         
  13  15   6        268.39       1245.87       258.94 o                         
   0  16   6       1708.78       2664.02       225.93 o                         
   2  16   6       8163.75       6926.77       378.52 o                         
   4  16   6      46440.14      45759.50       630.46 o                         
   6  16   6      19521.36      24463.94       472.38 o                         
   8  16   6      14395.42      14570.61       432.07 o                         
  10  16   6      10811.89      11326.69       403.00 o                         
  12  16   6       2282.11       1583.79       320.18 o                         
   1  17   6       7083.69       7307.02       280.47 o                         
   3  17   6       1328.65       1389.97       234.27 o                         
   5  17   6        117.28        745.79       313.54 o                         
   7  17   6      22135.89      21518.05       476.17 o                         
   9  17   6      11516.44      12490.95       402.94 o                         
   0  18   6        107.47       -104.78       540.62 o                         
   2  18   6      10183.24      10362.47       347.47 o                         
   4  18   6      12408.67      12569.47       398.05 o                         
   6  18   6       3897.64       2418.61       307.48 o                         
   8  18   6      34223.82      34141.14       601.82 o                         
   1  19   6       1345.16       2359.20       334.92 o                         
   3  19   6       9153.21      11587.39       501.35 o                         
   5  19   6        703.86       1042.99       328.12 o                         
   0  20   6        152.67        648.74       545.99 o                         
   2  20   6      14678.02      18554.33       534.32 o                         
   1   2   7      24238.42      29354.97       423.77 o                         
   2   3   7       7298.08       6634.13       260.01 o                         
   1   4   7      36292.12      40555.31       500.46 o                         
   3   4   7       5095.55       6135.90       260.45 o                         
   2   5   7       6376.78       7511.75       268.54 o                         
   4   5   7       4002.37       4254.54       251.34 o                         
   1   6   7      66182.51      71188.69       637.71 o                         
   3   6   7       3638.13       3395.55       215.88 o                         
   5   6   7         62.62        129.85       299.00 o                         
   2   7   7       5042.21       5355.49       251.39 o                         
   4   7   7      22179.29      22497.33       377.37 o                         
   6   7   7       5831.31       5541.79       267.46 o                         
   1   8   7        505.91        989.84       227.12 o                         
   3   8   7        526.22       1028.83       285.56 o                         
   5   8   7      23943.54      25522.91       433.66 o                         
   7   8   7       3139.89       3579.93       238.46 o                         
   2   9   7       7568.54       7368.02       277.33 o                         
   4   9   7      10494.35      11007.16       313.93 o                         
   6   9   7       7209.19       6992.87       268.87 o                         
   8   9   7      13214.92      14058.15       328.60 o                         
   1  10   7        256.94        545.22       276.08 o                         
   3  10   7      11209.54      10488.50       303.89 o                         
   5  10   7      56677.32      59846.87       640.25 o                         
   7  10   7      43561.01      43042.14       521.66 o                         
   9  10   7      19166.28      20811.68       378.41 o                         
   2  11   7        311.59        527.30       280.46 o                         
   4  11   7        160.61        411.83       271.22 o                         
   6  11   7       4449.98       3760.79       237.91 o                         
   8  11   7         53.67         67.76       290.10 o                         
  10  11   7       3030.35       2649.09       174.01 o                         
   1  12   7        194.89        741.17       279.06 o                         
   3  12   7        567.32        953.26       252.44 o                         
   5  12   7       6752.15       6665.21       259.32 o                         
   7  12   7      19931.99      20571.04       397.68 o                         
   9  12   7      16729.91      15418.67       334.24 o                         
  11  12   7        944.81        889.75       239.82 o                         
   2  13   7      28150.64      27764.32       423.14 o                         
   4  13   7      41703.50      41294.64       624.81 o                         
   6  13   7       1399.26       1770.92       234.65 o                         
   8  13   7        990.23       1495.39       201.23 o                         
  10  13   7       2752.88       2307.80       206.10 o                         
  12  13   7         34.90        675.14       214.91 o                         
   1  14   7      12506.28      12033.43       345.69 o                         
   3  14   7      16344.77      15597.85       422.99 o                         
   5  14   7      17932.76      19307.69       449.85 o                         
   7  14   7       3466.79       2877.25       229.18 o                         
   9  14   7       2145.48       2943.21       333.63 o                         
  11  14   7         31.02       -147.93       352.11 o                         
  13  14   7       5006.46       4434.05       275.78 o                         
   2  15   7       6330.02       5236.57       279.34 o                         
   4  15   7      10079.05       9822.54       385.69 o                         
   6  15   7        394.10        840.80       256.66 o                         
   8  15   7       2661.49       2165.80       263.17 o                         
  10  15   7      11843.16      13223.20       405.87 o                         
  12  15   7       5531.35       5838.64       343.86 o                         
   1  16   7      21403.29      19792.25       418.87 o                         
   3  16   7       1863.71       1995.43       277.18 o                         
   5  16   7        156.70        818.01       306.94 o                         
   7  16   7       6525.51       6699.96       309.30 o                         
   9  16   7        427.20        931.61       324.36 o                         
  11  16   7       5099.11       3446.02       282.80 o                         
   2  17   7          0.63        365.24       328.08 o                         
   4  17   7        505.09       1355.73       330.03 o                         
   6  17   7        506.12        797.73       335.39 o                         
   8  17   7       1408.40       1749.55       269.83 o                         
   1  18   7      38376.66      38819.48       574.14 o                         
   3  18   7      10463.70      10182.31       362.86 o                         
   5  18   7        432.39       1027.24       282.31 o                         
   7  18   7       1290.85       1747.22       296.06 o                         
   2  19   7       4710.94       3122.24       242.39 o                         
   4  19   7       6762.53       5980.07       339.60 o                         
   0   0   8    2450404.75    2548210.00     75954.40 o                         
   1   1   8      83511.83     102508.17      1197.83 o                         
   0   2   8       6169.67       9160.05       429.68 o                         
   2   2   8       2912.31       3569.93       342.92 o                         
   1   3   8       5061.91       5838.52       269.23 o                         
   3   3   8      54880.09      64137.98       887.48 o                         
   0   4   8      53172.53      46273.64       744.02 o                         
   2   4   8      27159.68      30794.53       462.42 o                         
   4   4   8     191763.09     218655.70      1894.02 o                         
   1   5   8       2497.85       2296.58       225.64 o                         
   3   5   8      14123.89      13325.12       346.57 o                         
   5   5   8       1248.99       1701.69       382.58 o                         
   0   6   8     463547.50     521495.22      5323.44 o                         
   2   6   8       1368.61       1245.87       270.25 o                         
   4   6   8       7884.24       6930.69       289.92 o                         
   6   6   8     290300.72     311770.41      2619.88 o                         
   1   7   8     211511.14     220485.30      1595.62 o                         
   3   7   8      23185.99      21527.55       394.59 o                         
   5   7   8      25499.77      26342.73       453.90 o                         
   7   7   8     154672.33     156260.42      1953.59 o                         
   0   8   8     295820.56     304969.19      2640.71 o                         
   2   8   8       4002.43       3253.80       240.30 o                         
   4   8   8      29370.86      25389.51       426.11 o                         
   6   8   8        517.98        811.65       297.21 o                         
   8   8   8     181081.56     169557.52      2316.82 o                         
   1   9   8        387.46       1382.90       226.18 o                         
   3   9   8      89105.26      82168.79       795.41 o                         
   5   9   8       3911.21       2138.70       231.24 o                         
   7   9   8      26306.89      27161.84       454.61 o                         
   9   9   8     157933.83     147802.42      1457.63 o                         
   0  10   8      29155.52      30128.61       668.56 o                         
   2  10   8       4936.83       6363.53       285.06 o                         
   4  10   8       3728.14       3836.70       243.17 o                         
   6  10   8         31.50        763.55       308.30 o                         
   8  10   8       7837.52       9489.58       317.15 o                         
  10  10   8       1808.55       1361.94       338.99 o                         
   1  11   8       3256.80       2653.88       211.95 o                         
   3  11   8      90508.71      87497.04      1043.48 o                         
   5  11   8       9707.98       8830.44       306.12 o                         
   7  11   8       4276.90       4250.50       290.83 o                         
   9  11   8      32200.10      34609.72       520.90 o                         
  11  11   8        171.57       1028.84       287.96 o                         
   0  12   8     168800.03     179276.69      2030.37 o                         
   2  12   8       4938.69       3700.74       235.38 o                         
   4  12   8      32112.49      33600.80       467.99 o                         
   6  12   8      33808.76      35692.13       522.60 o                         
   8  12   8      14676.36      15675.71       385.78 o                         
  10  12   8          6.26       1002.42       246.92 o                         
  12  12   8      61974.09      65786.38      1205.60 o                         
   1  13   8      32364.85      31143.12       486.05 o                         
   3  13   8        477.79        923.90       298.10 o                         
   5  13   8       1399.43       2139.00       177.49 o                         
   7  13   8      59251.94      58012.00       627.35 o                         
   9  13   8       5154.39       5066.46       225.37 o                         
  11  13   8      16323.87      14240.87       421.59 o                         
  13  13   8        843.68       1373.00       464.46 o                         
   0  14   8     135835.11     144855.17      1862.52 o                         
   2  14   8      25674.83      26536.13       442.21 o                         
   4  14   8       2473.21       1587.60       175.32 o                         
   6  14   8      21094.99      22171.54       480.99 o                         
   8  14   8      75522.52      71987.05       987.60 o                         
  10  14   8       1634.53       1515.81       327.75 o                         
  12  14   8        937.34       2124.31       317.34 o                         
   1  15   8      76787.27      79498.27       980.24 o                         
   3  15   8      30954.37      27295.36       545.73 o                         
   5  15   8      20101.20      20593.59       494.98 o                         
   7  15   8      64958.88      68255.72       785.75 o                         
   9  15   8       3384.10       1955.16       267.22 o                         
  11  15   8        343.09       1071.25       368.13 o                         
   0  16   8      15984.74      15985.39       504.38 o                         
   2  16   8      22076.61      23778.36       499.29 o                         
   4  16   8        558.58       1067.87       331.16 o                         
   6  16   8       3612.57       2419.76       248.18 o                         
   8  16   8        228.95        562.82       221.40 o                         
   1  17   8      12317.87      12493.94       447.24 o                         
   3  17   8       1463.50       1150.89       257.23 o                         
   5  17   8       4220.86       4654.39       279.00 o                         
   7  17   8       2757.53       2144.74       289.30 o                         
   0  18   8      44344.93      47968.82      1473.81 o                         
   2  18   8        577.32       1185.52       293.48 o                         
   4  18   8       9043.11      10310.45       431.98 o                         
   1   2   9      20771.78      22204.37       436.02 o                         
   2   3   9       6990.59       8295.22       348.24 o                         
   1   4   9      68768.59      74340.94       779.46 o                         
   3   4   9       4473.73       4297.13       263.64 o                         
   2   5   9      34512.89      34158.30       489.53 o                         
   4   5   9      69929.09      75253.17       749.14 o                         
   1   6   9       1007.02       1095.98       226.12 o                         
   3   6   9       3318.24       3156.35       300.60 o                         
   5   6   9      14209.25      15305.95       394.09 o                         
   2   7   9      43196.01      44607.86       545.18 o                         
   4   7   9      74601.95      76264.62       686.62 o                         
   6   7   9      10866.52      10555.04       347.03 o                         
   1   8   9      22440.32      23628.15       458.27 o                         
   3   8   9        667.54        952.65       275.81 o                         
   5   8   9         58.68        693.70       334.25 o                         
   7   8   9      12953.47      12843.45       361.13 o                         
   2   9   9       3642.37       3594.62       242.51 o                         
   4   9   9      24448.44      23107.31       467.88 o                         
   6   9   9      28554.29      28159.74       485.59 o                         
   8   9   9        413.90        485.18       299.33 o                         
   1  10   9      52767.12      52195.74       619.69 o                         
   3  10   9       5947.44       5273.29       262.07 o                         
   5  10   9         64.02        492.55       335.32 o                         
   7  10   9       2980.85       2657.45       226.67 o                         
   9  10   9         19.95        391.15       298.50 o                         
   2  11   9      17630.79      16399.47       380.63 o                         
   4  11   9      18083.32      16622.29       383.14 o                         
   6  11   9        126.60        583.62       348.37 o                         
   8  11   9       4126.16       2728.47       225.39 o                         
  10  11   9       5218.55       4925.99       265.09 o                         
   1  12   9      17742.73      16857.11       394.97 o                         
   3  12   9        356.10        728.85       248.49 o                         
   5  12   9         25.46          3.23       353.68 o                         
   7  12   9        235.47        534.45       273.92 o                         
   9  12   9         90.92        311.25       305.04 o                         
  11  12   9        647.36       1059.59       269.33 o                         
   2  13   9       9390.70       9818.91       337.40 o                         
   4  13   9      24033.06      22855.66       447.64 o                         
   6  13   9      11104.45       9587.00       344.04 o                         
   8  13   9      11214.56      10561.73       326.03 o                         
  10  13   9      27837.80      27006.09       423.59 o                         
  12  13   9      20402.10      22064.16       569.78 o                         
   1  14   9       5205.35       5313.73       263.68 o                         
   3  14   9      13291.94      12211.33       355.51 o                         
   5  14   9      29783.28      29721.05       492.69 o                         
   7  14   9      11022.87       9889.16       290.83 o                         
   9  14   9        150.15        496.78       202.83 o                         
  11  14   9       1672.00       1971.14       300.42 o                         
   2  15   9       6936.57       6218.01       287.57 o                         
   4  15   9      17054.97      16910.31       380.99 o                         
   6  15   9       8451.63       8291.73       378.32 o                         
   8  15   9       2765.79       1738.87       210.58 o                         
  10  15   9       1238.00       1575.08       411.26 o                         
   1  16   9       2834.87       2361.61       210.72 o                         
   3  16   9       1760.10       1524.76       300.49 o                         
   5  16   9      22206.76      20578.23       603.04 o                         
   7  16   9      15207.58      12573.80       436.03 o                         
   2  17   9          7.82        988.29       329.08 o                         
   4  17   9        179.96       1498.08       354.96 o                         
   6  17   9         20.79        781.15       322.01 o                         
   1  18   9       1435.56       1307.12       187.32 o                         
   0   0  10     145739.58     158694.14      7325.99 o                         
   1   1  10        240.72       1073.76       446.43 o                         
   0   2  10      49312.75      49715.70       862.07 o                         
   2   2  10      14371.61      19184.42       656.27 o                         
   1   3  10       7278.88       8272.92       341.13 o                         
   3   3  10     414489.94     446246.84      4630.44 o                         
   0   4  10      14938.06      14919.66       686.82 o                         
   2   4  10       9395.40      12053.63       372.40 o                         
   4   4  10     515026.12     555887.06      6623.96 o                         
   1   5  10      11190.03      10776.69       373.37 o                         
   3   5  10       5951.38       5813.00       309.52 o                         
   5   5  10          0.82       1094.44       431.17 o                         
   0   6  10      51827.07      56626.18       949.96 o                         
   2   6  10        799.55        954.65       303.79 o                         
   4   6  10       9998.49      11733.00       378.37 o                         
   6   6  10      59054.36      68025.39       999.59 o                         
   1   7  10       1961.71       1497.79       264.48 o                         
   3   7  10        527.07       1171.12       334.99 o                         
   5   7  10      13403.77      12159.75       374.47 o                         
   7   7  10       4126.94       4428.02       460.08 o                         
   0   8  10     101793.34     116881.45      1538.33 o                         
   2   8  10      10517.99       8006.05       313.91 o                         
   4   8  10      11718.78      14061.38       377.87 o                         
   6   8  10        303.75        812.64       317.11 o                         
   8   8  10      32650.00      38983.87       882.97 o                         
   1   9  10       5149.70       7331.33       313.36 o                         
   3   9  10      57993.40      56494.83       677.05 o                         
   5   9  10       8268.34       8783.79       340.44 o                         
   7   9  10       6002.31       4029.49       268.21 o                         
   9   9  10        130.97       1203.86       382.65 o                         
   0  10  10      21249.76      18329.34       586.58 o                         
   2  10  10      30885.43      33600.19       616.74 o                         
   4  10  10     114278.33     117225.46      1105.03 o                         
   6  10  10        135.73        774.54       360.82 o                         
   8  10  10       2902.89       1507.88       240.27 o                         
  10  10  10      90042.75      85471.64      1453.83 o                         
   1  11  10        558.97        669.25       287.36 o                         
   3  11  10      76109.64      72822.38       707.24 o                         
   5  11  10      53019.78      51793.38       638.60 o                         
   7  11  10      14483.81      13372.85       393.30 o                         
   9  11  10      20894.77      18970.29       432.63 o                         
  11  11  10      58613.56      56733.00      1226.17 o                         
   0  12  10      19200.51      17210.37       589.67 o                         
   2  12  10         88.70        970.28       286.18 o                         
   4  12  10      65604.93      62029.43       777.49 o                         
   6  12  10      83773.22      85152.36       803.77 o                         
   8  12  10       4876.95       4781.50       268.48 o                         
  10  12  10       6657.47       5921.24       293.11 o                         
  12  12  10       2737.79       2668.13       299.51 o                         
   1  13  10      16110.76      17527.66       426.82 o                         
   3  13  10        552.07        983.63       263.85 o                         
   5  13  10      40987.21      40232.07       583.01 o                         
   7  13  10        966.10       1167.26       262.95 o                         
   9  13  10      11576.16      12054.91       346.28 o                         
  11  13  10         63.62        603.94       234.41 o                         
   0  14  10      24419.77      21435.60       648.82 o                         
   2  14  10       2157.56       2308.57       234.65 o                         
   4  14  10      11929.42      10487.63       356.68 o                         
   6  14  10       7547.77       5288.75       315.57 o                         
   8  14  10        258.47       1143.30       185.35 o                         
   1  15  10       5389.56       4598.03       332.63 o                         
   3  15  10      18998.57      15243.48       402.83 o                         
   5  15  10        177.37        397.88       276.58 o                         
   7  15  10       7319.62       7039.52       373.17 o                         
   0  16  10       1793.52       1730.44       315.49 o                         
   2  16  10       4781.55       3604.61       244.93 o                         
   4  16  10      41634.75      39452.32       645.04 o                         
   6  16  10       6375.45       6946.97       386.72 o                         
   1  17  10       2757.33       2554.72       205.96 o                         
   1   2  11      22469.09      25358.97       504.08 o                         
   2   3  11        267.11        674.22       382.35 o                         
   1   4  11      90016.85      97207.17       870.12 o                         
   3   4  11        473.97        795.45       337.49 o                         
   2   5  11       3179.02       2889.37       265.77 o                         
   4   5  11       7145.12       7430.41       326.79 o                         
   1   6  11      19500.80      20425.89       468.01 o                         
   3   6  11       8969.25       8048.21       328.36 o                         
   5   6  11        519.64        488.36       387.90 o                         
   2   7  11       5303.89       4965.19       297.29 o                         
   4   7  11      23124.69      25930.12       504.89 o                         
   6   7  11        173.42        382.23       368.52 o                         
   1   8  11      10694.11      11788.52       382.33 o                         
   3   8  11       1141.11       1298.16       270.32 o                         
   5   8  11      12061.61      11591.52       382.88 o                         
   7   8  11      20574.02      19378.38       447.28 o                         
   2   9  11      14095.86      14274.62       396.24 o                         
   4   9  11       7774.74       8534.66       357.12 o                         
   6   9  11         72.21         89.02       380.63 o                         
   8   9  11      20266.18      19485.45       446.97 o                         
   1  10  11       6268.16       5369.50       298.17 o                         
   3  10  11       3309.23       3349.80       275.51 o                         
   5  10  11      36128.40      35212.05       571.26 o                         
   7  10  11      33079.18      32488.98       536.15 o                         
   9  10  11      25097.37      26341.39       485.15 o                         
   2  11  11        317.53        708.76       310.04 o                         
   4  11  11       2714.18       2260.88       241.94 o                         
   6  11  11        145.85        163.96       369.96 o                         
   8  11  11        758.16        635.68       291.20 o                         
  10  11  11       1312.67       1709.58       253.73 o                         
   1  12  11       4414.18       4605.90       289.45 o                         
   3  12  11        411.18        995.33       331.94 o                         
   5  12  11      23617.71      23739.16       499.61 o                         
   7  12  11      13298.24      11034.79       362.79 o                         
   9  12  11       9665.75       8759.89       344.14 o                         
   2  13  11      13616.92      13444.46       407.63 o                         
   4  13  11      22131.81      22713.96       474.73 o                         
   6  13  11       5366.70       5105.74       289.50 o                         
   8  13  11       3599.41       2428.82       241.07 o                         
   1  14  11      10267.25       9861.80       357.72 o                         
   3  14  11       6965.82       5757.41       295.37 o                         
   5  14  11       6872.55       6917.52       317.40 o                         
   7  14  11       3984.21       3164.95       234.31 o                         
   2  15  11       5910.38       5138.26       292.59 o                         
   4  15  11       4290.66       3990.54       286.28 o                         
   1   1  12      16322.83      14283.66       866.87 o                         
   0   2  12        567.54        645.25       620.57 o                         
   2   2  12         27.31        872.89       447.80 o                         
   1   3  12      17962.83      19594.89       496.18 o                         
   3   3  12      40762.68      42566.02       918.71 o                         
   0   4  12     102060.34     105005.38      1935.98 o                         
   2   4  12      12746.19      14735.81       449.27 o                         
   4   4  12      15443.40      17527.85       639.60 o                         
   1   5  12       9371.01      12209.79       420.61 o                         
   3   5  12       2002.08       1950.25       261.63 o                         
   5   5  12       4373.58       5195.58       448.79 o                         
   0   6  12      64045.96      64314.73      1099.08 o                         
   2   6  12       7957.20       7568.48       362.29 o                         
   4   6  12       1463.87       1263.31       359.58 o                         
   6   6  12      72964.85      75028.81      1080.83 o                         
   1   7  12      32753.03      34603.30       578.20 o                         
   3   7  12      39223.04      40437.96       646.79 o                         
   5   7  12      33762.66      34961.61       590.00 o                         
   7   7  12      48161.92      41776.35       862.14 o                         
   0   8  12      74227.70      72542.05      1538.94 o                         
   2   8  12       1869.59       3168.57       276.33 o                         
   4   8  12      30757.92      30352.84       542.69 o                         
   6   8  12       5650.21       5343.08       316.64 o                         
   8   8  12      52629.76      52825.31       949.17 o                         
   1   9  12       4359.02       4170.28       288.97 o                         
   3   9  12      48638.20      43599.77       637.82 o                         
   5   9  12       1519.21       1768.69       287.84 o                         
   7   9  12      38417.23      37424.37       570.41 o                         
   9   9  12      73262.66      63941.23      1169.25 o                         
   0  10  12      20513.26      19636.73       654.18 o                         
   2  10  12       2085.41       2809.84       267.71 o                         
   4  10  12      29178.34      28470.20       529.57 o                         
   6  10  12       7457.30       6671.90       325.82 o                         
   8  10  12        795.56       1353.85       269.67 o                         
  10  10  12      20115.68      20864.02       725.99 o                         
   1  11  12      44377.63      44547.60       615.19 o                         
   3  11  12       5362.48       4539.38       300.01 o                         
   5  11  12       2603.78       2840.01       260.35 o                         
   7  11  12      29164.49      30782.19       554.63 o                         
   9  11  12        219.46        478.71       348.25 o                         
   0  12  12     158101.50     162334.64      1773.34 o                         
   2  12  12       3720.19       2931.15       252.93 o                         
   4  12  12       1232.67       1876.11       257.30 o                         
   6  12  12      33694.66      31417.49       547.35 o                         
   8  12  12      15619.05      14726.03       461.32 o                         
   1  13  12       5011.07       3626.69       271.18 o                         
   3  13  12       5244.06       4331.61       373.27 o                         
   5  13  12       3113.55       2114.56       229.46 o                         
   0  14  12       5741.21       6506.94       468.56 o                         
   2  14  12       6559.57       4478.54       292.34 o                         
   4  14  12      10566.00      10785.77       510.47 o                         
   1   2  13      29016.15      28655.46       561.72 o                         
   2   3  13        606.42       1512.03       334.75 o                         
   1   4  13      20966.94      23601.29       551.06 o                         
   3   4  13       1513.62       1204.43       320.90 o                         
   2   5  13      38634.62      41850.74       625.81 o                         
   4   5  13      20909.98      18364.35       476.13 o                         
   1   6  13        256.49       1139.33       392.57 o                         
   3   6  13       3787.15       2956.26       311.77 o                         
   5   6  13       3525.12       3543.36       293.36 o                         
   2   7  13      27761.55      27146.34       518.74 o                         
   4   7  13      32449.89      31090.88       571.54 o                         
   6   7  13       4110.71       3505.61       300.75 o                         
   1   8  13      29892.01      27384.27       520.03 o                         
   3   8  13       7492.52       5886.12       343.13 o                         
   5   8  13       3612.55       2789.61       266.51 o                         
   7   8  13       9329.02       9164.67       373.26 o                         
   2   9  13       1422.31       1163.43       320.12 o                         
   4   9  13      14344.33      15675.82       461.89 o                         
   6   9  13       6267.02       6536.01       353.91 o                         
   8   9  13         18.83        606.13       390.75 o                         
   1  10  13      68803.80      68683.13       768.02 o                         
   3  10  13      10664.40      11288.52       401.56 o                         
   5  10  13        794.11       1199.25       340.52 o                         
   7  10  13      10974.38      11649.03       446.53 o                         
   2  11  13       7766.68       5566.29       313.31 o                         
   4  11  13       2317.45       2037.37       253.78 o                         
   6  11  13        208.12        696.42       348.45 o                         
   1  12  13      22919.10      20741.36       600.98 o                         
   3  12  13       2091.54       1302.02       301.96 o                         
   5  12  13        723.59       1991.43       408.22 o                         
   0   0  14      53541.22      56529.98      3575.66 o                         
   1   1  14      33511.08      35349.08       912.31 o                         
   0   2  14       2238.21       2851.89       511.87 o                         
   2   2  14       8024.85       6600.41       535.04 o                         
   1   3  14      50681.48      52750.75       732.74 o                         
   3   3  14       3358.41       2758.85       432.77 o                         
   0   4  14     107840.55     104504.77      1912.60 o                         
   2   4  14         77.37        564.20       391.50 o                         
   4   4  14      48072.50      50438.84      1042.46 o                         
   1   5  14       4433.41       2928.90       295.78 o                         
   3   5  14       8735.98       8841.84       403.31 o                         
   5   5  14       3394.27       3287.10       423.75 o                         
   0   6  14     104782.78     117391.80      1669.98 o                         
   2   6  14        191.53       1038.97       410.89 o                         
   4   6  14       1044.47        970.03       333.03 o                         
   6   6  14      13827.54      17151.11       694.48 o                         
   1   7  14      24749.43      21351.99       509.05 o                         
   3   7  14      39075.33      42052.64       639.02 o                         
   5   7  14       2834.36       2662.42       290.81 o                         
   7   7  14      86728.93      78453.01      1278.27 o                         
   0   8  14        211.40        610.13       595.06 o                         
   2   8  14        470.04       1114.47       363.21 o                         
   4   8  14      85182.12      84261.40       869.97 o                         
   6   8  14      42583.10      42135.98       686.17 o                         
   1   9  14         39.26        936.77       337.15 o                         
   3   9  14      27551.18      23810.76       512.38 o                         
   5   9  14        888.95       1519.88       333.18 o                         
   0  10  14       5165.17       3366.14       434.96 o                         
   2  10  14      14935.79      11415.42       438.43 o                         
   4  10  14       1019.32       1519.84       366.83 o                         
   1  11  14      15430.20      14127.01       649.16 o                         
   1   2  15      13545.41      13680.18       528.95 o                         
   2   3  15       2588.82       2179.01       301.12 o                         
   1   4  15      14247.19      13162.16       480.27 o                         
   3   4  15       2879.03       2753.42       301.86 o                         
   2   5  15       9509.30       8350.10       399.60 o                         
   4   5  15       7305.17       6607.87       362.30 o                         
   1   6  15      19704.61      19889.23       514.14 o                         
   3   6  15       1936.51       1670.24       372.18 o                         
   5   6  15        838.36        935.95       409.31 o                         
   2   7  15      11045.37      10244.08       442.72 o                         
   4   7  15      15512.52      15264.76       574.36 o                         
   1   8  15        545.14        859.16       440.08 o                         
   3   8  15       2144.79       1835.36       383.55 o                         
   0   0  16     207349.11     223081.77     12905.38 o                         
   1   1  16      32238.26      30163.47       936.96 o                         
   0   2  16       4181.22       3617.78       611.45 o                         
   2   2  16        261.56       1641.40       652.22 o                         
   1   3  16        272.15        742.27       477.51 o                         
   3   3  16      20111.05      15627.17       889.92 o                         
   0   4  16      20728.80      20023.55      1149.27 o                         
                                                                                
